# Supplementary material for: De-Novo Learning of Genome-Scale Regulatory Networks in S. cerevisiae
Source: PLoS One. 2014 Sep 12;9(9):e106479. doi: 10.1371/journal.pone.0106479 (PMC4162580; doi:10.1371/journal.pone.0106479)
Supplement: Spreadsheet S2 — Binding Network #1. (XLSX) [file pone.0106479.s019.xlsx]

## Sheet: Binding_network1
Transcription factor	Binding target of that transcription factor
MATA1	YBR281C
MATA1	YBR282W
YBL005W	YBL006C
YBL021C	YBR039W
YBL021C	YCR028C
YBL021C	YDL170W
YBL021C	YDL171C
YBL021C	YER174C
YBL021C	YGL187C
YBL021C	YHR050W-A
YBL021C	YHR051W
YBL021C	YLL027W
YBL021C	YLR220W
YBL021C	YML119W
YBL021C	YML120C
YBL021C	YNL009W
YBL021C	YPL207W
YBL103C	YBL043W
YBL103C	YDL066W
YBL103C	YDL067C
YBL103C	YDR042C
YBL103C	YDR127W
YBL103C	YDR508C
YBL103C	YDR510W
YBL103C	YER069W
YBL103C	YGR052W
YBL103C	YHR161C
YBL103C	YHR162W
YBL103C	YIL056W
YBL103C	YJL088W
YBL103C	YJR109C
YBL103C	YJR110W
YBL103C	YJR148W
YBL103C	YLL004W
YBL103C	YLL005C
YBL103C	YLL015W
YBL103C	YLL018C
YBL103C	YLR049C
YBL103C	YLR130C
YBL103C	YLR266C
YBL103C	YLR267W
YBL103C	YMR251W-A
YBL103C	YNL036W
YBL103C	YNL037C
YBL103C	YOR136W
YBL103C	YPL135W
YBL103C	YPL137C
YBL103C	YPR036W-A
YBR049C	SNR189
YBR049C	SNR37
YBR049C	SNR41
YBR049C	SNR51
YBR049C	SNR70
YBR049C	TG(GCC)G2
YBR049C	TK(UUU)P
YBR049C	TP(UGG)H
YBR049C	YAL030W
YBR049C	YAL031C
YBR049C	YBL046W
YBR049C	YBL047C
YBR049C	YBL058W
YBR049C	YBR095C
YBR049C	YBR096W
YBR049C	YBR130C
YBR049C	YBR131W
YBR049C	YBR164C
YBR049C	YBR165W
YBR049C	YBR170C
YBR049C	YBR171W
YBR049C	YBR179C
YBR049C	YBR180W
YBR049C	YBR236C
YBR049C	YBR237W
YBR049C	YCR032W
YBR049C	YCR042C
YBR049C	YCR067C
YBR049C	YCR068W
YBR049C	YDL045W-A
YBR049C	YDL137W
YBR049C	YDL140C
YBR049C	YDL155W
YBR049C	YDL173W
YBR049C	YDL174C
YBR049C	YDL186W
YBR049C	YDL188C
YBR049C	YDL212W
YBR049C	YDL213C
YBR049C	YDL225W
YBR049C	YDL226C
YBR049C	YDR003W
YBR049C	YDR028C
YBR049C	YDR036C
YBR049C	YDR037W
YBR049C	YDR155C
YBR049C	YDR156W
YBR049C	YDR190C
YBR049C	YDR191W
YBR049C	YDR257C
YBR049C	YDR313C
YBR049C	YDR328C
YBR049C	YDR457W
YBR049C	YDR465C
YBR049C	YDR466W
YBR049C	YEL022W
YBR049C	YEL023C
YBR049C	YER013W
YBR049C	YER025W
YBR049C	YER039C
YBR049C	YER039C-A
YBR049C	YER040W
YBR049C	YER048W-A
YBR049C	YER068W
YBR049C	YER105C
YBR049C	YER106W
YBR049C	YER156C
YBR049C	YER157W
YBR049C	YFL005W
YBR049C	YFL023W
YBR049C	YFL024C
YBR049C	YGL068W
YBR049C	YGL070C
YBR049C	YGL119W
YBR049C	YGL120C
YBR049C	YGL151W
YBR049C	YGL160W
YBR049C	YGL161C
YBR049C	YGL181W
YBR049C	YGL183C
YBR049C	YGL191W
YBR049C	YGL198W
YBR049C	YGL200C
YBR049C	YGL237C
YBR049C	YGL244W
YBR049C	YGL248W
YBR049C	YGR012W
YBR049C	YGR078C
YBR049C	YGR079W
YBR049C	YGR132C
YBR049C	YGR133W
YBR049C	YGR147C
YBR049C	YGR179C
YBR049C	YGR218W
YBR049C	YGR231C
YBR049C	YGR232W
YBR049C	YGR235C
YBR049C	YGR241C
YBR049C	YGR243W
YBR049C	YHL030W
YBR049C	YHL031C
YBR049C	YHR026W
YBR049C	YHR146W
YBR049C	YHR170W
YBR049C	YIL022W
YBR049C	YIL023C
YBR049C	YIL075C
YBR049C	YIL108W
YBR049C	YIL109C
YBR049C	YIL112W
YBR049C	YIL125W
YBR049C	YJL001W
YBR049C	YJL002C
YBR049C	YJL043W
YBR049C	YJL044C
YBR049C	YJL105W
YBR049C	YJL194W
YBR049C	YJL196C
YBR049C	YJR007W
YBR049C	YJR085C
YBR049C	YJR086W
YBR049C	YJR090C
YBR049C	YJR098C
YBR049C	YJR099W
YBR049C	YJR122W
YBR049C	YJR137C
YBR049C	YJR138W
YBR049C	YKL051W
YBR049C	YKL052C
YBR049C	YKL058W
YBR049C	YKL059C
YBR049C	YKL072W
YBR049C	YKL104C
YBR049C	YKL145W
YBR049C	YKR015C
YBR049C	YKR016W
YBR049C	YKR068C
YBR049C	YKR069W
YBR049C	YLL040C
YBR049C	YLR223C
YBR049C	YLR224W
YBR049C	YLR262C
YBR049C	YLR309C
YBR049C	YLR378C
YBR049C	YLR380W
YBR049C	YLR390W-A
YBR049C	YML001W
YBR049C	YML081C-A
YBR049C	YML081W
YBR049C	YML119W
YBR049C	YML120C
YBR049C	YML129C
YBR049C	YMR039C
YBR049C	YMR040W
YBR049C	YMR047C
YBR049C	YMR048W
YBR049C	YMR117C
YBR049C	YMR121C
YBR049C	YMR122W-A
YBR049C	YMR123W
YBR049C	YMR182C
YBR049C	YMR182W-A
YBR049C	YMR186W
YBR049C	YMR188C
YBR049C	YMR189W
YBR049C	YMR214W
YBR049C	YMR221C
YBR049C	YMR280C
YBR049C	YMR281W
YBR049C	YNL008C
YBR049C	YNL090W
YBR049C	YNL091W
YBR049C	YNL111C
YBR049C	YNL113W
YBR049C	YNL115C
YBR049C	YNL169C
YBR049C	YNL243W
YBR049C	YNL244C
YBR049C	YNL279W
YBR049C	YNL280C
YBR049C	YNL308C
YBR049C	YNR011C
YBR049C	YNR012W
YBR049C	YNR039C
YBR049C	YNR040W
YBR049C	YOL004W
YBR049C	YOL005C
YBR049C	YOL006C
YBR049C	YOL144W
YBR049C	YOL145C
YBR049C	YOR021C
YBR049C	YOR044W
YBR049C	YOR048C
YBR049C	YOR093C
YBR049C	YOR094W
YBR049C	YOR116C
YBR049C	YOR117W
YBR049C	YOR122C
YBR049C	YOR128C
YBR049C	YOR149C
YBR049C	YOR150W
YBR049C	YOR157C
YBR049C	YOR158W
YBR049C	YOR187W
YBR049C	YOR271C
YBR049C	YOR272W
YBR049C	YOR287C
YBR049C	YOR324C
YBR049C	YOR326W
YBR049C	YOR335C
YBR049C	YOR336W
YBR049C	YOR353C
YBR049C	YPL120W
YBR049C	YPL121C
YBR049C	YPL180W
YBR049C	YPL204W
YBR049C	YPL206C
YBR049C	YPL211W
YBR049C	YPL212C
YBR049C	YPR025C
YBR049C	YPR026W
YBR049C	YPR055W
YBR049C	YPR119W
YBR049C	YPR163C
YBR049C	YPR164W
YBR083W	SNR61
YBR083W	YAR014C
YBR083W	YAR015W
YBR083W	YBL016W
YBR083W	YBL017C
YBR083W	YBR082C
YBR083W	YDL126C
YBR083W	YDL127W
YBR083W	YDR309C
YBR083W	YEL040W
YBR083W	YER118C
YBR083W	YFL039C
YBR083W	YGL062W
YBR083W	YGR014W
YBR083W	YGR221C
YBR083W	YGR222W
YBR083W	YIL118W
YBR083W	YIL119C
YBR083W	YIL123W
YBR083W	YJL186W
YBR083W	YJL187C
YBR083W	YKL096C-B
YBR083W	YKL096W-A
YBR083W	YKL104C
YBR083W	YKR091W
YBR083W	YLR084C
YBR083W	YMR065W
YBR083W	YMR135C
YBR083W	YMR136W
YBR083W	YMR232W
YBR083W	YNL053W
YBR083W	YNL282W
YBR083W	YNL283C
YBR083W	YNL289W
YBR083W	YOL105C
YBR083W	YPL163C
YBR083W	YPR158W-A
YBR083W	YPR158W-B
YBR182C	YLR390W-A
YBR240C	YBR092C
YBR240C	YDL080C
YBR240C	YDR438W
YBR240C	YLR004C
YBR240C	YLR005W
YBR240C	YOL055C
YBR240C	YPL213W
YBR240C	YPL214C
YCR106W	YBR015C
YCR106W	YBR016W
YCR106W	YFL023W
YCR106W	YFL024C
YCR106W	YGL157W
YCR106W	YGR100W
YCR106W	YNL241C
YCR106W	YOL125W
YCR106W	YOL126C
YCR106W	YPR127W
YDL020C	LSR1
YDL020C	YBL022C
YDL020C	YBR049C
YDL020C	YCR059C
YDL020C	YCR061W
YDL020C	YCR092C
YDL020C	YCR093W
YDL020C	YDL143W
YDL020C	YDL144C
YDL020C	YDR363W-A
YDL020C	YDR394W
YDL020C	YDR427W
YDL020C	YEL037C
YDL020C	YER012W
YDL020C	YER021W
YDL020C	YER094C
YDL020C	YER095W
YDL020C	YER163C
YDL020C	YER164W
YDL020C	YER177W
YDL020C	YFL023W
YDL020C	YFL024C
YDL020C	YFR003C
YDL020C	YFR004W
YDL020C	YFR010W
YDL020C	YFR050C
YDL020C	YGL010W
YDL020C	YGL011C
YDL020C	YGL012W
YDL020C	YGL013C
YDL020C	YGL047W
YDL020C	YGL048C
YDL020C	YGL122C
YDL020C	YGL172W
YDL020C	YGL173C
YDL020C	YGR047C
YDL020C	YGR048W
YDL020C	YGR135W
YDL020C	YGR142W
YDL020C	YGR253C
YDL020C	YGR254W
YDL020C	YIL075C
YDL020C	YJL001W
YDL020C	YJL002C
YDL020C	YJR005C-A
YDL020C	YJR006W
YDL020C	YKL054C
YDL020C	YKL145W
YDL020C	YKL210W
YDL020C	YLL039C
YDL020C	YLR421C
YDL020C	YLR422W
YDL020C	YML092C
YDL020C	YNL155W
YDL020C	YNL156C
YDL020C	YNL250W
YDL020C	YNL251C
YDL020C	YOL038C-A
YDL020C	YOL038W
YDL020C	YOR052C
YDL020C	YOR157C
YDL020C	YOR158W
YDL020C	YOR259C
YDL020C	YOR260W
YDL020C	YOR261C
YDL020C	YOR262W
YDL020C	YPR107C
YDL020C	YPR108W
YDL048C	YAL040C
YDL056W	TA(AGC)P
YDL056W	TC(GCA)P2
YDL056W	YAR007C
YDL056W	YAR008W
YDL056W	YBL035C
YDL056W	YBR077C
YDL056W	YBR078W
YDL056W	YCL061C
YDL056W	YCR065W
YDL056W	YDL003W
YDL056W	YDL017W
YDL056W	YDL018C
YDL056W	YDL101C
YDL056W	YDR093W
YDL056W	YDR097C
YDL056W	YDR113C
YDL056W	YDR115W
YDL056W	YDR263C
YDL056W	YDR297W
YDL056W	YDR309C
YDL056W	YDR451C
YDL056W	YDR452W
YDL056W	YDR507C
YDL056W	YDR524C
YDL056W	YDR524C-B
YDL056W	YDR525W-A
YDL056W	YDR527W
YDL056W	YDR528W
YDL056W	YER070W
YDL056W	YER111C
YDL056W	YER112W
YDL056W	YER118C
YDL056W	YGR041W
YDL056W	YGR078C
YDL056W	YGR079W
YDL056W	YGR109C
YDL056W	YGR109W-A
YDL056W	YGR109W-B
YDL056W	YGR189C
YDL056W	YGR221C
YDL056W	YGR222W
YDL056W	YHR061C
YDL056W	YHR110W
YDL056W	YHR149C
YDL056W	YHR150W
YDL056W	YHR153C
YDL056W	YHR154W
YDL056W	YIL026C
YDL056W	YIL140W
YDL056W	YJL073W
YDL056W	YJL074C
YDL056W	YJL115W
YDL056W	YJL116C
YDL056W	YJL186W
YDL056W	YJL187C
YDL056W	YJL194W
YDL056W	YJL196C
YDL056W	YJR001W
YDL056W	YJR030C
YDL056W	YJR043C
YDL056W	YKL007W
YDL056W	YKL008C
YDL056W	YKL101W
YDL056W	YKL103C
YDL056W	YKR077W
YDL056W	YLR103C
YDL056W	YLR104W
YDL056W	YLR300W
YDL056W	YLR384C
YDL056W	YLR385C
YDL056W	YLR386W
YDL056W	YLR430W
YDL056W	YML012W
YDL056W	YML027W
YDL056W	YMR078C
YDL056W	YMR079W
YDL056W	YMR179W
YDL056W	YMR199W
YDL056W	YMR279C
YDL056W	YMR305C
YDL056W	YMR306W
YDL056W	YMR307W
YDL056W	YNL077W
YDL056W	YNL102W
YDL056W	YNL192W
YDL056W	YNL218W
YDL056W	YNL219C
YDL056W	YNL231C
YDL056W	YNL273W
YDL056W	YNL274C
YDL056W	YNL289W
YDL056W	YNL298W
YDL056W	YNL312W
YDL056W	YNL313C
YDL056W	YNR009W
YDL056W	YOR066W
YDL056W	YOR074C
YDL056W	YOR075W
YDL056W	YPL014W
YDL056W	YPL015C
YDL056W	YPL152W
YDL056W	YPL152W-A
YDL056W	YPL153C
YDL056W	YPL267W
YDL056W	YPR120C
YDL056W	YPR121W
YDL056W	YPR159W
YDL056W	YPR174C
YDL056W	YPR175W
YDL106C	TE(CUC)D
YDL106C	TP(UGG)N1
YDL106C	TV(CAC)D
YDL106C	TY(GUA)M2
YDL106C	YBR044C
YDL106C	YBR048W
YDL106C	YBR085C-A
YDL106C	YBR238C
YDL106C	YCL030C
YDL106C	YCR021C
YDL106C	YDL058W
YDL106C	YDL059C
YDL106C	YDL225W
YDL106C	YDL226C
YDL106C	YDR064W
YDL106C	YDR077W
YDL106C	YDR279W
YDL106C	YDR306C
YDL106C	YDR307W
YDL106C	YER013W
YDL106C	YER045C
YDL106C	YER046W
YDL106C	YER048W-A
YDL106C	YGL001C
YDL106C	YGR192C
YDL106C	YGR204C-A
YDL106C	YGR205W
YDL106C	YIL076W
YDL106C	YIL077C
YDL106C	YIL123W
YDL106C	YIL166C
YDL106C	YJL159W
YDL106C	YJL160C
YDL106C	YJR011C
YDL106C	YJR013W
YDL106C	YKL101W
YDL106C	YKL103C
YDL106C	YLL015W
YDL106C	YLL018C
YDL106C	YLR430W
YDL106C	YLR438C-A
YDL106C	YLR439W
YDL106C	YMR053C
YDL106C	YMR054W
YDL106C	YMR283C
YDL106C	YMR284W
YDL106C	YNL027W
YDL106C	YNL029C
YDL106C	YNL036W
YDL106C	YNL037C
YDL106C	YNL042W-B
YDL106C	YNL241C
YDL106C	YOL082W
YDL106C	YOL117W
YDL106C	YOL119C
YDL106C	YPL239W
YDL106C	YPL240C
YDL170W	YNL241C
YDR043C	YBL029C-A
YDR043C	YBL029W
YDR043C	YBL030C
YDR043C	YBR018C
YDR043C	YBR066C
YDR043C	YBR150C
YDR043C	YBR151W
YDR043C	YBR157C
YDR043C	YBR158W
YDR043C	YDL089W
YDR043C	YDL090C
YDR043C	YDR044W
YDR043C	YDR077W
YDR043C	YDR111C
YDR043C	YDR435C
YDR043C	YDR436W
YDR043C	YDR508C
YDR043C	YDR510W
YDR043C	YEL001C
YDR043C	YEL040W
YDR043C	YER001W
YDR043C	YER010C
YDR043C	YER011W
YDR043C	YER028C
YDR043C	YER096W
YDR043C	YER145C
YDR043C	YER146W
YDR043C	YFR015C
YDR043C	YGL012W
YDR043C	YGL013C
YDR043C	YGR052W
YDR043C	YGR237C
YDR043C	YIL019W
YDR043C	YIL020C
YDR043C	YIR013C
YDR043C	YIR014W
YDR043C	YJL106W
YDR043C	YJL107C
YDR043C	YJL194W
YDR043C	YJL196C
YDR043C	YKL096C-B
YDR043C	YKL096W
YDR043C	YKL109W
YDR043C	YKL110C
YDR043C	YKR066C
YDR043C	YKR067W
YDR043C	YLR012C
YDR043C	YLR013W
YDR043C	YLR187W
YDR043C	YLR266C
YDR043C	YLR267W
YDR043C	YML121W
YDR043C	YML123C
YDR043C	YMR011W
YDR043C	YMR084W
YDR043C	YMR135C
YDR043C	YMR136W
YDR043C	YMR251W-A
YDR043C	YNL065W
YDR043C	YNL231C
YDR043C	YNR060W
YDR043C	YOL028C
YDR043C	YOR136W
YDR043C	YOR138C
YDR043C	YOR140W
YDR043C	YOR226C
YDR043C	YOR227W
YDR043C	YPL024W
YDR043C	YPL026C
YDR043C	YPL058C
YDR043C	YPL230W
YDR043C	YPR061C
YDR043C	YPR062W
YDR043C	YPR156C
YDR043C	YPR157W
YDR123C	SNR17A
YDR123C	YBR029C
YDR123C	YBR030W
YDR123C	YCR057C
YDR123C	YDL049C
YDR123C	YDR146C
YDR123C	YDR147W
YDR123C	YDR169C
YDR123C	YDR169C-A
YDR123C	YDR497C
YDR123C	YGR238C
YDR123C	YHL020C
YDR123C	YJL140W
YDR123C	YJL141C
YDR123C	YJL153C
YDR123C	YJR104C
YDR123C	YJR105W
YDR123C	YKL182W
YDR123C	YLR034C
YDR123C	YML075C
YDR123C	YNL169C
YDR123C	YNR016C
YDR123C	YNR017W
YDR123C	YOR234C
YDR123C	YOR316C
YDR123C	YOR316C-A
YDR123C	YOR317W
YDR123C	YPL231W
YDR146C	SNR79
YDR146C	YAL017W
YDR146C	YAL018C
YDR146C	YBR157C
YDR146C	YBR158W
YDR146C	YDL030W
YDR146C	YDL117W
YDR146C	YDL119C
YDR146C	YDL127W
YDR146C	YDL173W
YDR146C	YDL174C
YDR146C	YDL179W
YDR146C	YDL225W
YDR146C	YDL226C
YDR146C	YDL227C
YDR146C	YDR397C
YDR146C	YDR398W
YDR146C	YFR017C
YDR146C	YGL028C
YDR146C	YGL108C
YDR146C	YGR041W
YDR146C	YGR060W
YDR146C	YGR086C
YDR146C	YGR189C
YDR146C	YGR253C
YDR146C	YGR254W
YDR146C	YIL050W
YDR146C	YIL051C
YDR146C	YIR004W
YDR146C	YJL080C
YDR146C	YJL159W
YDR146C	YJL160C
YDR146C	YKL163W
YDR146C	YKL164C
YDR146C	YKL185W
YDR146C	YKL186C
YDR146C	YLR105C
YDR146C	YLR194C
YDR146C	YLR286C
YDR146C	YLR438C-A
YDR146C	YLR439W
YDR146C	YML111W
YDR146C	YMR251W-A
YDR146C	YMR261C
YDR146C	YMR262W
YDR146C	YNL078W
YDR146C	YNL079C
YDR146C	YNL160W
YDR146C	YNL192W
YDR146C	YNL238W
YDR146C	YNL327W
YDR146C	YNL328C
YDR146C	YOR138C
YDR146C	YOR140W
YDR146C	YPL157W
YDR146C	YPL158C
YDR146C	YPR183W
YDR207C	TL(CAA)K
YDR207C	YAL053W
YDR207C	YAL054C
YDR207C	YBL015W
YDR207C	YBL063W
YDR207C	YBL064C
YDR207C	YBR184W
YDR207C	YBR283C
YDR207C	YBR284W
YDR207C	YCR059C
YDR207C	YCR061W
YDR207C	YDL193W
YDR207C	YDL210W
YDR207C	YDL215C
YDR207C	YDR035W
YDR207C	YDR054C
YDR207C	YDR055W
YDR207C	YDR091C
YDR207C	YDR092W
YDR207C	YDR284C
YDR207C	YDR285W
YDR207C	YDR508C
YDR207C	YDR510W
YDR207C	YEL024W
YDR207C	YEL025C
YDR207C	YER044C-A
YDR207C	YER111C
YDR207C	YER112W
YDR207C	YER130C
YDR207C	YER131W
YDR207C	YER179W
YDR207C	YGL184C
YDR207C	YGL250W
YDR207C	YGL251C
YDR207C	YGR067C
YDR207C	YGR264C
YDR207C	YGR266W
YDR207C	YGR268C
YDR207C	YGR270W
YDR207C	YGR280C
YDR207C	YGR281W
YDR207C	YHL030W
YDR207C	YHL031C
YDR207C	YHR124W
YDR207C	YHR136C
YDR207C	YHR137W
YDR207C	YHR153C
YDR207C	YHR154W
YDR207C	YJL051W
YDR207C	YJL089W
YDR207C	YJL090C
YDR207C	YJL153C
YDR207C	YKL078W
YDR207C	YKR009C
YDR207C	YLL019C
YDR207C	YLL029W
YDR207C	YLL031C
YDR207C	YLL039C
YDR207C	YLL046C
YDR207C	YLR262C-A
YDR207C	YLR263W
YDR207C	YLR295C
YDR207C	YLR297W
YDR207C	YLR314C
YDR207C	YLR437C
YDR207C	YLR438W
YDR207C	YML042W
YDR207C	YML043C
YDR207C	YMR039C
YDR207C	YMR040W
YDR207C	YMR101C
YDR207C	YMR186W
YDR207C	YMR280C
YDR207C	YMR281W
YDR207C	YNL149C
YDR207C	YOL092W
YDR207C	YOL100W
YDR207C	YOL101C
YDR207C	YOL123W
YDR207C	YOL124C
YDR207C	YOL131W
YDR207C	YOR100C
YDR207C	YOR101W
YDR207C	YOR290C
YDR207C	YOR291W
YDR207C	YOR338W
YDR207C	YOR354C
YDR207C	YOR355W
YDR207C	YPL016W
YDR207C	YPL017C
YDR207C	YPL160W
YDR207C	YPL161C
YDR207C	YPL200W
YDR207C	YPL201C
YDR207C	YPR029C
YDR207C	YPR030W
YDR207C	YPR163C
YDR207C	YPR164W
YDR216W	SNR52
YDR216W	TT(UGU)P
YDR216W	YAL022C
YDR216W	YDL117W
YDR216W	YDL119C
YDR216W	YER133W
YDR216W	YIL146C
YDR216W	YJR140C
YDR216W	YJR141W
YDR216W	YKL015W
YDR216W	YKL016C
YDR216W	YNL100W
YDR216W	YNR006W
YDR216W	YPL147W
YDR216W	YPL148C
YDR216W	YPR108W-A
YDR216W	YPR109W
YDR253C	YAL012W
YDR253C	YDL058W
YDR253C	YDL059C
YDR253C	YER091C
YDR253C	YER092W
YDR253C	YFR030W
YDR253C	YGR055W
YDR253C	YJR009C
YDR253C	YJR010W
YDR253C	YJR137C
YDR253C	YJR138W
YDR253C	YKL001C
YDR253C	YLR092W
YDR253C	YLR179C
YDR253C	YLR180W
YDR253C	YNL277W
YDR253C	YNL277W-A
YDR253C	YPR167C
YDR253C	YPR168W
YDR259C	SNR37
YDR259C	SNR40
YDR259C	SNR55
YDR259C	SNR57
YDR259C	SNR61
YDR259C	YBL029C-A
YDR259C	YBL029W
YDR259C	YBL030C
YDR259C	YBL087C
YDR259C	YBR025C
YDR259C	YCR021C
YDR259C	YDR077W
YDR259C	YDR441C
YDR259C	YER045C
YDR259C	YER046W
YDR259C	YER158C
YDR259C	YFL004W
YDR259C	YGR146C
YDR259C	YGR146C-A
YDR259C	YGR233C
YDR259C	YGR234W
YDR259C	YGR238C
YDR259C	YGR249W
YDR259C	YHL034C
YDR259C	YIL122W
YDR259C	YIR018C-A
YDR259C	YIR023W
YDR259C	YJR011C
YDR259C	YJR013W
YDR259C	YJR145C
YDR259C	YJR147W
YDR259C	YKL043W
YDR259C	YKL109W
YDR259C	YKL110C
YDR259C	YML115C
YDR259C	YMR016C
YDR259C	YMR017W
YDR259C	YMR102C
YDR259C	YMR177W
YDR259C	YMR315W
YDR259C	YNL066W
YDR259C	YNL070W
YDR259C	YNL178W
YDR259C	YNL180C
YDR259C	YNL288W
YDR259C	YOR049C
YDR259C	YOR178C
YDR259C	YPR013C
YDR259C	YPR063C
YDR259C	YPR065W
YDR259C	YPR127W
YDR259C	YPR148C
YDR259C	YPR149W
YDR310C	YAL023C
YDR310C	YBR017C
YDR310C	YBR148W
YDR310C	YBR179C
YDR310C	YBR180W
YDR310C	YCL048W
YDR310C	YCL049C
YDR310C	YDR042C
YDR310C	YDR281C
YDR310C	YDR311W
YDR310C	YDR322W
YDR310C	YFL010W-A
YDR310C	YFL040W
YDR310C	YFR023W
YDR310C	YFR032C
YDR310C	YGL137W
YDR310C	YGL138C
YDR310C	YGL169W
YDR310C	YGL170C
YDR310C	YGR059W
YDR310C	YGR255C
YDR310C	YGR256W
YDR310C	YGR258C
YDR310C	YGR260W
YDR310C	YHR184W
YDR310C	YHR185C
YDR310C	YIR027C
YDR310C	YIR028W
YDR310C	YJL043W
YDR310C	YJL044C
YDR310C	YJR025C
YDR310C	YJR026W
YDR310C	YJR027W
YDR310C	YJR077C
YDR310C	YJR078W
YDR310C	YKR035W-A
YDR310C	YLR082C
YDR310C	YMR272C
YDR310C	YMR272W-B
YDR310C	YNL317W
YDR310C	YNL318C
YDR310C	YOL102C
YDR310C	YOR213C
YDR310C	YOR254C
YDR310C	YOR255W
YDR310C	YOR365C
YDR310C	YOR367W
YDR310C	YPL075W
YDR421W	YHR136C
YDR421W	YHR137W
YDR423C	YBL008W
YDR423C	YBL008W-A
YDR423C	YGR233C
YDR423C	YGR234W
YDR423C	YJL100W
YDR423C	YJL101C
YDR423C	YKL039W
YDR423C	YKL040C
YDR423C	YKL086W
YDR423C	YKL087C
YDR423C	YKL101W
YDR423C	YKL103C
YDR423C	YKR052C
YDR423C	YKR071C
YDR423C	YMR038C
YDR423C	YPR048W
YDR451C	YAR018C
YDR451C	YKL179C
YDR463W	YBL104C
YDR463W	YBR043C
YDR463W	YDR046C
YDR463W	YDR047W
YDR463W	YDR508C
YDR463W	YDR510W
YDR463W	YGR055W
YDR463W	YHR156C
YDR463W	YHR157W
YDR463W	YIL002W-A
YDR463W	YJR011C
YDR463W	YJR013W
YDR463W	YKL160W
YDR463W	YKL161C
YDR463W	YLR094C
YDR463W	YOL125W
YDR463W	YOL126C
YDR463W	YPL265W
YDR520C	YBR137W
YDR520C	YER036C
YDR520C	YER037W
YDR520C	YHR128W
YEL009C	SNR64
YEL009C	YBL076C
YEL009C	YBL102W
YEL009C	YBL103C
YEL009C	YBR043C
YEL009C	YBR068C
YEL009C	YBR115C
YEL009C	YBR147W
YEL009C	YBR248C
YEL009C	YBR249C
YEL009C	YBR250W
YEL009C	YBR256C
YEL009C	YBR257W
YEL009C	YCL030C
YEL009C	YCR053W
YEL009C	YDL066W
YEL009C	YDL067C
YEL009C	YDL170W
YEL009C	YDL171C
YEL009C	YDL198C
YEL009C	YDR035W
YEL009C	YDR127W
YEL009C	YDR354W
YEL009C	YEL062W
YEL009C	YEL063C
YEL009C	YER039C
YEL009C	YER039C-A
YEL009C	YER040W
YEL009C	YER052C
YEL009C	YER069W
YEL009C	YER085C
YEL009C	YER086W
YEL009C	YER089C
YEL009C	YER090W
YEL009C	YGL125W
YEL009C	YGL180W
YEL009C	YGL184C
YEL009C	YGL186C
YEL009C	YGR094W
YEL009C	YGR161C
YEL009C	YGR161W-A
YEL009C	YGR161W-B
YEL009C	YGR204W
YEL009C	YGR267C
YEL009C	YHR018C
YEL009C	YHR024C
YEL009C	YHR025W
YEL009C	YHR029C
YEL009C	YHR071W
YEL009C	YHR122W
YEL009C	YHR161C
YEL009C	YHR162W
YEL009C	YIL056W
YEL009C	YIL116W
YEL009C	YIL117C
YEL009C	YIL162W
YEL009C	YIL164C
YEL009C	YIR034C
YEL009C	YJL071W
YEL009C	YJL072C
YEL009C	YJL088W
YEL009C	YJL130C
YEL009C	YJL210W
YEL009C	YJL212C
YEL009C	YJR016C
YEL009C	YJR025C
YEL009C	YJR026W
YEL009C	YJR027W
YEL009C	YJR109C
YEL009C	YJR110W
YEL009C	YJR111C
YEL009C	YJR112W
YEL009C	YJR145C
YEL009C	YJR147W
YEL009C	YKL015W
YEL009C	YKL016C
YEL009C	YKL033W-A
YEL009C	YKL101W
YEL009C	YKL103C
YEL009C	YKL210W
YEL009C	YKL211C
YEL009C	YLL004W
YEL009C	YLL005C
YEL009C	YLR266C
YEL009C	YLR267W
YEL009C	YLR355C
YEL009C	YLR356W
YEL009C	YLR451W
YEL009C	YML076C
YEL009C	YML116W
YEL009C	YMR062C
YEL009C	YMR063W
YEL009C	YMR095C
YEL009C	YMR096W
YEL009C	YMR135C
YEL009C	YMR136W
YEL009C	YMR188C
YEL009C	YMR189W
YEL009C	YMR194C-B
YEL009C	YMR195W
YEL009C	YNL004W
YEL009C	YNL005C
YEL009C	YNL065W
YEL009C	YNL103W
YEL009C	YNL104C
YEL009C	YNL311C
YEL009C	YOL058W
YEL009C	YOL064C
YEL009C	YOL117W
YEL009C	YOL119C
YEL009C	YOL140W
YEL009C	YOR201C
YEL009C	YOR202W
YEL009C	YOR221C
YEL009C	YOR222W
YEL009C	YPL135W
YEL009C	YPL137C
YEL009C	YPL250C
YEL009C	YPL252C
YEL009C	YPL264C
YEL009C	YPL273W
YEL009C	YPR036W-A
YEL009C	YPR144C
YEL009C	YPR145W
YEL009C	YPR167C
YEL009C	YPR168W
YER040W	SNR61
YER040W	YCL030C
YER040W	YCL063W
YER040W	YCL064C
YER040W	YDL170W
YER040W	YDL171C
YER040W	YDL215C
YER040W	YDR030C
YER040W	YDR031W
YER040W	YGL006W
YER040W	YGL006W-A
YER040W	YGL007C-A
YER040W	YGL008C
YER040W	YGR233C
YER040W	YGR234W
YER040W	YHL015W
YER040W	YHL015W-A
YER040W	YHL016C
YER040W	YHR029C
YER040W	YIL118W
YER040W	YIL119C
YER040W	YIR027C
YER040W	YIR028W
YER040W	YIR029W
YER040W	YIR030C
YER040W	YIR031C
YER040W	YJL172W
YER040W	YJL173C
YER040W	YJR148W
YER040W	YJR151C
YER040W	YJR151W-A
YER040W	YJR152W
YER040W	YLL015W
YER040W	YLL018C
YER040W	YNL141W
YER040W	YNR018W
YER040W	YOL058W
YER040W	YOL109W
YER040W	YOL117W
YER040W	YOL119C
YER040W	YOR230W
YER040W	YPL265W
YER040W	YPR035W
YER040W	YPR144C
YER040W	YPR145W
YER111C	TA(AGC)P
YER111C	TK(UUU)D
YER111C	TK(UUU)P
YER111C	YBR070C
YER111C	YBR071W
YER111C	YBR112C
YER111C	YBR114W
YER111C	YBR161W
YER111C	YBR162C
YER111C	YBR162W-A
YER111C	YBR163W
YER111C	YCR065W
YER111C	YDL055C
YER111C	YDL127W
YER111C	YDL227C
YER111C	YDR224C
YER111C	YDR225W
YER111C	YDR309C
YER111C	YDR451C
YER111C	YDR452W
YER111C	YDR507C
YER111C	YDR524C
YER111C	YDR524C-B
YER111C	YDR525W-A
YER111C	YDR527W
YER111C	YEL001C
YER111C	YEL040W
YER111C	YER001W
YER111C	YER010C
YER111C	YER011W
YER111C	YER070W
YER111C	YER112W
YER111C	YER145C
YER111C	YER146W
YER111C	YFR017C
YER111C	YGL038C
YER111C	YGL178W
YER111C	YGL179C
YER111C	YGL253W
YER111C	YGR014W
YER111C	YGR041W
YER111C	YGR109C
YER111C	YGR109W-A
YER111C	YGR109W-B
YER111C	YGR189C
YER111C	YGR221C
YER111C	YGR222W
YER111C	YGR249W
YER111C	YHR061C
YER111C	YHR149C
YER111C	YHR150W
YER111C	YIL056W
YER111C	YIL121W
YER111C	YIL123W
YER111C	YJL186W
YER111C	YJL187C
YER111C	YJR054W
YER111C	YKL007W
YER111C	YKL008C
YER111C	YKL043W
YER111C	YKL096C-B
YER111C	YKL096W
YER111C	YKL096W-A
YER111C	YKL101W
YER111C	YKL103C
YER111C	YKR042W
YER111C	YLR044C
YER111C	YLR084C
YER111C	YLR332W
YER111C	YML027W
YER111C	YMR016C
YER111C	YMR017W
YER111C	YMR135C
YER111C	YMR136W
YER111C	YMR179W
YER111C	YMR199W
YER111C	YMR279C
YER111C	YMR305C
YER111C	YMR306W
YER111C	YMR307W
YER111C	YNL231C
YER111C	YNL289W
YER111C	YNL298W
YER111C	YOL011W
YER111C	YOL012C
YER111C	YOL113W
YER111C	YOL114C
YER111C	YOR178C
YER111C	YOR246C
YER111C	YOR247W
YER111C	YOR372C
YER111C	YOR373W
YER111C	YOR378W
YER111C	YPL163C
YER111C	YPL267W
YER111C	YPR009W
YER111C	YPR013C
YER111C	YPR119W
YER111C	YPR159W
YER161C	SNR128
YER161C	SNR190
YER161C	SNR61
YER161C	SNR69
YER161C	YAL037C-A
YER161C	YAL037W
YER161C	YBR159W
YER161C	YDR524C
YER161C	YDR524C-B
YER161C	YDR525W-A
YER161C	YHR175W
YER161C	YJL148W
YER161C	YKL038W
YER161C	YKL096C-B
YER161C	YKL096W
YER161C	YLR354C
YER161C	YOL086W-A
YER161C	YOL087C
YER161C	YPL252C
YER169W	YDR155C
YER169W	YDR156W
YFL021W	YDL237W
YFL021W	YDL238C
YFL021W	YEL062W
YFL021W	YEL063C
YFL021W	YIR029W
YFL021W	YJL110C
YFL021W	YJR011C
YFL021W	YJR013W
YFL021W	YLR023C
YFL021W	YML098W
YFL021W	YML099C
YFL031W	YDL146W
YFL031W	YFR041C
YFL031W	YFR042W
YFL031W	YJL034W
YFL031W	YJL035C
YFL031W	YOL030W
YFL031W	YOL031C
YFR034C	YBR296C
YFR034C	YBR296C-A
YFR034C	YBR297W
YFR034C	YCL034W
YFR034C	YCL035C
YFR034C	YDR281C
YFR034C	YDR441C
YFR034C	YEL001C
YFR034C	YER001W
YFR034C	YGR253C
YFR034C	YGR254W
YFR034C	YHR136C
YFR034C	YHR137W
YFR034C	YJL117W
YFR034C	YJR058C
YFR034C	YJR059W
YFR034C	YLR266C
YFR034C	YLR267W
YFR034C	YML121W
YFR034C	YML123C
YFR034C	YOL136C
YFR034C	YPL018W
YFR034C	YPL019C
YGL013C	TI(AAU)P2
YGL013C	YOR138C
YGL013C	YOR140W
YGL013C	YPR171W
YGL035C	YDR441C
YGL035C	YOR178C
YGL035C	YPR184W
YGL073W	SNR18
YGL073W	YAL003W
YGL073W	YAL005C
YGL073W	YBL075C
YGL073W	YBR072W
YGL073W	YBR101C
YGL073W	YBR169C
YGL073W	YCL050C
YGL073W	YDL020C
YGL073W	YDL180W
YGL073W	YDR171W
YGL073W	YDR214W
YGL073W	YDR258C
YGL073W	YER103W
YGL073W	YFL014W
YGL073W	YFL016C
YGL073W	YGR142W
YGL073W	YGR146C
YGL073W	YGR146C-A
YGL073W	YGR210C
YGL073W	YGR211W
YGL073W	YHR104W
YGL073W	YJL034W
YGL073W	YJL035C
YGL073W	YLL039C
YGL073W	YLR216C
YGL073W	YNL006W
YGL073W	YNL007C
YGL073W	YOL081W
YGL073W	YOR027W
YGL073W	YOR298C-A
YGL073W	YOR299W
YGL073W	YPL106C
YGL131C	TC(GCA)P2
YGL131C	YAL038W
YGL131C	YAL039C
YGL131C	YBL075C
YGL131C	YBR138C
YGL131C	YBR139W
YGL131C	YBR143C
YGL131C	YBR145W
YGL131C	YCR090C
YGL131C	YCR091W
YGL131C	YHR138C
YGL131C	YIL159W
YGL131C	YIL160C
YGL131C	YJL092W
YGL131C	YJL093C
YGL131C	YLR176C
YGL131C	YLR177W
YGL131C	YNL181W
YGL131C	YNL182C
YGL131C	YPR104C
YGL131C	YPR120C
YGL131C	YPR121W
YGL131C	YPR158W
YGL131C	YPR184W
YGL162W	YBL029C-A
YGL162W	YBL029W
YGL162W	YBL030C
YGL162W	YBL043W
YGL162W	YBR069C
YGL162W	YDL214C
YGL162W	YDR132C
YGL162W	YDR441C
YGL162W	YER044C
YGL162W	YER045C
YGL162W	YER046W
YGL162W	YER145C
YGL162W	YER146W
YGL162W	YGL055W
YGL162W	YGL056C
YGL162W	YGL158W
YGL162W	YGL163C
YGL162W	YGR067C
YGL162W	YGR249W
YGL162W	YHR080C
YGL162W	YHR081W
YGL162W	YIL011W
YGL162W	YIL013C
YGL162W	YIL118W
YGL162W	YIL119C
YGL162W	YJL105W
YGL162W	YKL062W
YGL162W	YKL063C
YGL162W	YKL109W
YGL162W	YKL110C
YGL162W	YKR075C
YGL162W	YKR076W
YGL162W	YLR153C
YGL162W	YMR011W
YGL162W	YMR016C
YGL162W	YMR017W
YGL162W	YMR135C
YGL162W	YMR136W
YGL162W	YNL178W
YGL162W	YNL180C
YGL162W	YNL231C
YGL162W	YOR049C
YGL162W	YOR107W
YGL162W	YOR136W
YGL162W	YOR178C
YGL162W	YPL024W
YGL162W	YPL026C
YGL162W	YPL061W
YGL162W	YPL156C
YGL162W	YPL177C
YGL162W	YPL230W
YGL162W	YPR006C
YGL162W	YPR148C
YGL162W	YPR149W
YGL181W	YDR223W
YGL181W	YFL011W
YGL181W	YFR039C
YGL181W	YFR040W
YGL181W	YNL167C
YGL181W	YOL041C
YGL237C	YDL170W
YGL237C	YDL171C
YGL237C	YDR210W
YGL237C	YDR377W
YGL237C	YDR529C
YGL237C	YER174C
YGL237C	YFR033C
YGL237C	YGL187C
YGL237C	YGR019W
YGL237C	YGR121C
YGL237C	YGR121W-A
YGL237C	YGR122W
YGL237C	YGR233C
YGL237C	YGR234W
YGL237C	YHR050W-A
YGL237C	YHR051W
YGL237C	YIR029W
YGL237C	YIR030C
YGL237C	YLL015W
YGL237C	YLL018C
YGL237C	YLL027W
YGL237C	YLR220W
YGL237C	YOL077W-A
YGL237C	YPL018W
YGL237C	YPL019C
YGL237C	YPL207W
YGL237C	YPR144C
YGL237C	YPR145W
YGR044C	YHL034C
YGR044C	YLR065C
YGR044C	YLR066W
YGR044C	YOR138C
YGR044C	YOR140W
YHL020C	TA(AGC)P
YHL020C	TI(AAU)P2
YHL020C	TP(AGG)C
YHL020C	YCR005C
YHL020C	YKL182W
YHL020C	YPR159W
YHL020C	YPR171W
YHL027W	YLR047C
YHL027W	YLR048W
YHR084W	TA(AGC)K2
YHR084W	TK(UUU)G2
YHR084W	TK(UUU)P
YHR084W	TQ(UUG)E1
YHR084W	TR(UCU)M1
YHR084W	YAL028W
YHR084W	YAL029C
YHR084W	YAL038W
YHR084W	YAL039C
YHR084W	YAR014C
YHR084W	YAR015W
YHR084W	YBL016W
YHR084W	YBL017C
YHR084W	YBL060W
YHR084W	YBL061C
YHR084W	YBR023C
YHR084W	YBR024W
YHR084W	YBR040W
YHR084W	YBR060C
YHR084W	YBR066C
YHR084W	YBR082C
YHR084W	YBR083W
YHR084W	YBR156C
YHR084W	YBR157C
YHR084W	YBR158W
YHR084W	YCL027W
YHR084W	YCL055W
YHR084W	YCL056C
YHR084W	YDL127W
YHR084W	YDL135C
YHR084W	YDR085C
YHR084W	YDR086C
YHR084W	YDR309C
YHR084W	YDR310C
YHR084W	YDR311W
YHR084W	YDR312W
YHR084W	YDR530C
YHR084W	YDR531W
YHR084W	YER048C
YHR084W	YER155C
YHR084W	YFL026W
YHR084W	YFL027C
YHR084W	YFL039C
YHR084W	YGL028C
YHR084W	YGL162W
YHR084W	YGL163C
YHR084W	YGR014W
YHR084W	YGR108W
YHR084W	YGR189C
YHR084W	YGR221C
YHR084W	YGR222W
YHR084W	YHR005C
YHR084W	YHR082C
YHR084W	YHR083W
YHR084W	YHR151C
YHR084W	YHR152W
YHR084W	YHR205W
YHR084W	YIL015W
YHR084W	YIL036W
YHR084W	YIL037C
YHR084W	YIL123W
YHR084W	YJL186W
YHR084W	YJL187C
YHR084W	YJR054W
YHR084W	YKL002W
YHR084W	YKL003C
YHR084W	YKL095W
YHR084W	YKL096C-B
YHR084W	YKL096W
YHR084W	YKL104C
YHR084W	YKL189W
YHR084W	YKL208W
YHR084W	YKL209C
YHR084W	YKR041W
YHR084W	YKR042W
YHR084W	YKR061W
YHR084W	YKR075C
YHR084W	YKR076W
YHR084W	YKR091W
YHR084W	YLR084C
YHR084W	YLR216C
YHR084W	YLR332W
YHR084W	YLR353W
YHR084W	YLR412C-A
YHR084W	YLR413W
YHR084W	YLR452C
YHR084W	YML046W
YHR084W	YML047C
YHR084W	YMR135C
YHR084W	YMR136W
YHR084W	YMR197C
YHR084W	YMR198W
YHR084W	YMR232W
YHR084W	YMR305C
YHR084W	YMR306W
YHR084W	YNL024C-A
YHR084W	YNL053W
YHR084W	YNL087W
YHR084W	YNL106C
YHR084W	YNL178W
YHR084W	YNL180C
YHR084W	YNL192W
YHR084W	YNL272C
YHR084W	YNL279W
YHR084W	YNL280C
YHR084W	YNL298W
YHR084W	YNR044W
YHR084W	YOL030W
YHR084W	YOL031C
YHR084W	YOL082W
YHR084W	YOL105C
YHR084W	YOR093C
YHR084W	YOR094W
YHR084W	YOR246C
YHR084W	YOR247W
YHR084W	YPL048W
YHR084W	YPL049C
YHR084W	YPL156C
YHR084W	YPL163C
YHR084W	YPL177C
YHR084W	YPL192C
YHR084W	YPR005C
YHR084W	YPR119W
YHR084W	YPR122W
YHR084W	YPR165W
YHR178W	YDL049C
YHR178W	YDR011W
YHR178W	YDR231C
YHR178W	YDR232W
YHR178W	YDR248C
YHR178W	YDR294C
YHR178W	YEL041W
YHR178W	YHR163W
YHR178W	YHR183W
YHR178W	YIL159W
YHR178W	YIL160C
YHR178W	YLR354C
YHR178W	YMR315W
YHR178W	YNL273W
YHR178W	YNL274C
YHR178W	YPL061W
YHR206W	SNR47
YHR206W	TA(AGC)L
YHR206W	YBL099W
YHR206W	YBR053C
YHR206W	YBR054W
YHR206W	YBR066C
YHR206W	YBR077C
YHR206W	YBR078W
YHR206W	YBR085C-A
YHR206W	YBR157C
YHR206W	YBR158W
YHR206W	YCR073C
YHR206W	YCR073W-A
YHR206W	YDL049C
YHR206W	YDR042C
YHR206W	YDR043C
YHR206W	YDR044W
YHR206W	YDR155C
YHR206W	YDR156W
YHR206W	YDR309C
YHR206W	YDR524C
YHR206W	YDR524C-B
YHR206W	YDR525W-A
YHR206W	YDR527W
YHR206W	YEL001C
YHR206W	YER001W
YHR206W	YER010C
YHR206W	YER011W
YHR206W	YER149C
YHR206W	YER150W
YHR206W	YER153C
YHR206W	YER154W
YHR206W	YGL006W
YHR206W	YGL006W-A
YHR206W	YGL007C-A
YHR206W	YGL008C
YHR206W	YGL038C
YHR206W	YGL055W
YHR206W	YGL056C
YHR206W	YGR014W
YHR206W	YGR052W
YHR206W	YGR086C
YHR206W	YGR249W
YHR206W	YGR279C
YHR206W	YHR004C
YHR206W	YIL113W
YHR206W	YIL114C
YHR206W	YIL118W
YHR206W	YIL119C
YHR206W	YJL105W
YHR206W	YJL115W
YHR206W	YJL116C
YHR206W	YJR148W
YHR206W	YKL062W
YHR206W	YKL063C
YHR206W	YKL086W
YHR206W	YKL087C
YHR206W	YKL109W
YHR206W	YKL110C
YHR206W	YKR042W
YHR206W	YKR052C
YHR206W	YKR075C
YHR206W	YKR076W
YHR206W	YLL019C
YHR206W	YLR110C
YHR206W	YLR113W
YHR206W	YLR257W
YHR206W	YLR295C
YHR206W	YLR297W
YHR206W	YML028W
YHR206W	YML052W
YHR206W	YML053C
YHR206W	YMR016C
YHR206W	YMR017W
YHR206W	YMR135C
YHR206W	YMR136W
YHR206W	YMR145C
YHR206W	YMR251W-A
YHR206W	YMR305C
YHR206W	YMR306W
YHR206W	YNL014W
YHR206W	YNL087W
YHR206W	YNL098C
YHR206W	YNL178W
YHR206W	YNL180C
YHR206W	YNL192W
YHR206W	YNL234W
YHR206W	YNR013C
YHR206W	YNR014W
YHR206W	YNR018W
YHR206W	YOL039W
YHR206W	YOL040C
YHR206W	YOL058W
YHR206W	YOL125W
YHR206W	YOL126C
YHR206W	YOR226C
YHR206W	YOR227W
YHR206W	YOR273C
YHR206W	YOR274W
YHR206W	YOR348C
YHR206W	YOR349W
YHR206W	YPL024W
YHR206W	YPL026C
YHR206W	YPL041C
YHR206W	YPL135W
YHR206W	YPL137C
YHR206W	YPL202C
YHR206W	YPL230W
YHR206W	YPR009W
YHR206W	YPR013C
YHR206W	YPR063C
YHR206W	YPR065W
YHR206W	YPR148C
YHR206W	YPR149W
YIL036W	YBR109C
YIL036W	YBR110W
YIL036W	YBR167C
YIL036W	YBR168W
YIL036W	YDR028C
YIL036W	YDR067C
YIL036W	YDR068W
YIL036W	YDR372C
YIL036W	YDR373W
YIL036W	YHR171W
YIL036W	YKL179C
YIL101C	TK(UUU)P
YIL101C	YBR025C
YIL101C	YBR182C
YIL101C	YBR182C-A
YIL101C	YBR183W
YIL101C	YDR077W
YIL101C	YDR309C
YIL101C	YGR249W
YIL101C	YHL028W
YIL101C	YHL029C
YIL101C	YKL043W
YIL101C	YLR042C
YIL101C	YLR179C
YIL101C	YLR180W
YIL101C	YML052W
YIL101C	YML053C
YIL101C	YMR305C
YIL101C	YMR306W
YIL101C	YNL087W
YIL101C	YPR119W
YIL131C	TK(UUU)P
YIL131C	YBR029C
YIL131C	YBR030W
YIL131C	YBR077C
YIL131C	YBR078W
YIL131C	YBR138C
YIL131C	YBR139W
YIL131C	YBR163W
YIL131C	YCL054W
YIL131C	YCL063W
YIL131C	YCL064C
YIL131C	YCR075C
YIL131C	YCR075W-A
YIL131C	YCR092C
YIL131C	YCR093W
YIL131C	YDL084W
YIL131C	YDR263C
YIL131C	YDR451C
YIL131C	YDR452W
YIL131C	YEL015W
YIL131C	YEL016C
YIL131C	YER070W
YIL131C	YER122C
YIL131C	YER123W
YIL131C	YER124C
YIL131C	YER125W
YIL131C	YFR003C
YIL131C	YFR004W
YIL131C	YFR018C
YIL131C	YFR019W
YIL131C	YFR051C
YIL131C	YFR052W
YIL131C	YGL028C
YIL131C	YGR041W
YIL131C	YGR092W
YIL131C	YGR098C
YIL131C	YGR099W
YIL131C	YHR084W
YIL131C	YJR091C
YIL131C	YJR092W
YIL131C	YKR054C
YIL131C	YKR055W
YIL131C	YLR209C
YIL131C	YLR210W
YIL131C	YLR353W
YIL131C	YLR399C
YIL131C	YLR406C
YIL131C	YLR406C-A
YIL131C	YLR407W
YIL131C	YMR086W
YIL131C	YMR117C
YIL131C	YMR183C
YIL131C	YMR184W
YIL131C	YMR197C
YIL131C	YMR198W
YIL131C	YNL091W
YIL131C	YNL176C
YIL131C	YPL032C
YIL131C	YPL116W
YIL131C	YPL117C
YIL131C	YPL140C
YIL131C	YPL155C
YIL131C	YPL177C
YIL131C	YPL226W
YIL131C	YPL227C
YIL131C	YPR035W
YIL131C	YPR104C
YIL131C	YPR119W
YIR018W	YBR057C
YIR018W	YDL224C
YIR018W	YGL103W
YIR018W	YGL104C
YIR018W	YGR148C
YIR018W	YGR149W
YIR018W	YGR187C
YIR018W	YHR036W
YIR018W	YHR086W-A
YIR018W	YHR087W
YIR018W	YIL018W
YIR018W	YIL133C
YIR018W	YJL042W
YIR018W	YJR044C
YIR018W	YPL090C
YIR023W	YGR019W
YJL056C	YJL055W
YJL056C	YKL175W
YJL056C	YKL176C
YJL056C	YNL253W
YJL056C	YNL254C
YJL089W	YER065C
YJL089W	YKR097W
YJL089W	YOL125W
YJL089W	YOL126C
YJL110C	TI(AAU)P2
YJL110C	YLL048C
YJL110C	YLR023C
YJL110C	YPR171W
YJR060W	SNR47
YJR060W	TE(UUC)I
YJR060W	YAL012W
YJR060W	YAL017W
YJR060W	YAL018C
YJR060W	YAL026C
YJR060W	YAL053W
YJR060W	YAL054C
YJR060W	YBR039W
YJR060W	YBR049C
YJR060W	YBR082C
YJR060W	YBR083W
YJR060W	YBR249C
YJR060W	YBR250W
YJR060W	YBR255C-A
YJR060W	YCR087C-A
YJR060W	YCR088W
YJR060W	YCR092C
YJR060W	YCR093W
YJR060W	YDL006W
YJR060W	YDL020C
YJR060W	YDL058W
YJR060W	YDL059C
YJR060W	YDR042C
YJR060W	YDR054C
YJR060W	YDR055W
YJR060W	YDR141C
YJR060W	YDR190C
YJR060W	YDR191W
YJR060W	YDR297W
YJR060W	YDR530C
YJR060W	YDR531W
YJR060W	YEL024W
YJR060W	YEL025C
YJR060W	YEL043W
YJR060W	YER043C
YJR060W	YER071C
YJR060W	YER072W
YJR060W	YER091C
YJR060W	YER092W
YJR060W	YER094C
YJR060W	YER095W
YJR060W	YER099C
YJR060W	YER100W
YJR060W	YER111C
YJR060W	YER112W
YJR060W	YER114C
YJR060W	YER124C
YJR060W	YER125W
YJR060W	YER177W
YJR060W	YFL017W-A
YJR060W	YFL018C
YJR060W	YFL023W
YJR060W	YFL024C
YJR060W	YFR030W
YJR060W	YFR049W
YJR060W	YGL055W
YJR060W	YGL056C
YJR060W	YGL207W
YJR060W	YGR052W
YJR060W	YGR060W
YJR060W	YGR200C
YJR060W	YGR204W
YJR060W	YGR223C
YJR060W	YGR224W
YJR060W	YGR233C
YJR060W	YGR234W
YJR060W	YHR033W
YJR060W	YHR041C
YJR060W	YHR042W
YJR060W	YHR082C
YJR060W	YHR083W
YJR060W	YHR089C
YJR060W	YHR098C
YJR060W	YHR099W
YJR060W	YHR112C
YJR060W	YHR113W
YJR060W	YHR136C
YJR060W	YHR137W
YJR060W	YIL031W
YJR060W	YIL033C
YJR060W	YIL074C
YJR060W	YIL088C
YJR060W	YIL118W
YJR060W	YIL119C
YJR060W	YIL126W
YJR060W	YIL127C
YJR060W	YIR006C
YJR060W	YIR007W
YJR060W	YIR017C
YJR060W	YIR018W
YJR060W	YJL100W
YJR060W	YJL101C
YJR060W	YJL109C
YJR060W	YJL117W
YJR060W	YJL133C-A
YJR060W	YJL133W
YJR060W	YJL166W
YJR060W	YJL167W
YJR060W	YJL168C
YJR060W	YJL186W
YJR060W	YJL187C
YJR060W	YJL209W
YJR060W	YJR009C
YJR060W	YJR010W
YJR060W	YJR137C
YJR060W	YJR138W
YJR060W	YJR145C
YJR060W	YJR147W
YJR060W	YKL007W
YJR060W	YKL008C
YJR060W	YKL015W
YJR060W	YKL016C
YJR060W	YKL191W
YJR060W	YKL192C
[truncated: 2,035 more rows]

## Sheet: Binding_network2
Transcription factor	Binding target of that transcription factor
MATA1	SNR53
MATA1	YBR281C
MATA1	YBR282W
YBL005W	YBL006C
YBL021C	YBR039W
YBL021C	YCR028C
YBL021C	YDL170W
YBL021C	YDL171C
YBL021C	YDR146C
YBL021C	YDR147W
YBL021C	YDR377W
YBL021C	YER174C
YBL021C	YER175C
YBL021C	YER175W-A
YBL021C	YER176W
YBL021C	YFR023W
YBL021C	YGL187C
YBL021C	YGR233C
YBL021C	YGR234W
YBL021C	YHR001W-A
YBL021C	YHR050W-A
YBL021C	YHR051W
YBL021C	YJL145W
YBL021C	YLL027W
YBL021C	YLR220W
YBL021C	YML119W
YBL021C	YML120C
YBL021C	YNL009W
YBL021C	YOR106W
YBL021C	YPL207W
YBL103C	SNR37
YBL103C	TC(GCA)P2
YBL103C	TE(UUC)E1
YBL103C	TI(AAU)L1
YBL103C	TT(UGU)H
YBL103C	YAL053W
YBL103C	YAL054C
YBL103C	YBL015W
YBL103C	YBL043W
YBL103C	YBL104C
YBL103C	YBR104W
YBL103C	YBR166C
YBL103C	YBR248C
YBL103C	YCL030C
YBL103C	YDL013W
YBL103C	YDL066W
YBL103C	YDL067C
YBL103C	YDL170W
YBL103C	YDL171C
YBL103C	YDL227C
YBL103C	YDL236W
YBL103C	YDL237W
YBL103C	YDL238C
YBL103C	YDR042C
YBL103C	YDR127W
YBL103C	YDR314C
YBL103C	YDR475C
YBL103C	YDR508C
YBL103C	YDR510W
YBL103C	YDR540C
YBL103C	YER044C-A
YBL103C	YER045C
YBL103C	YER046W
YBL103C	YER069W
YBL103C	YGL027C
YBL103C	YGL114W
YBL103C	YGR052W
YBL103C	YGR142W
YBL103C	YHR018C
YBL103C	YHR071W
YBL103C	YHR156C
YBL103C	YHR157W
YBL103C	YHR161C
YBL103C	YHR162W
YBL103C	YIL026C
YBL103C	YIL056W
YBL103C	YIR029W
YBL103C	YJL088W
YBL103C	YJL133C-A
YBL103C	YJL133W
YBL103C	YJR109C
YBL103C	YJR110W
YBL103C	YJR148W
YBL103C	YJR151C
YBL103C	YJR151W-A
YBL103C	YJR152W
YBL103C	YKL060C
YBL103C	YKL109W
YBL103C	YKL110C
YBL103C	YKL179C
YBL103C	YKL219W
YBL103C	YKL220C
YBL103C	YLL004W
YBL103C	YLL005C
YBL103C	YLL015W
YBL103C	YLL018C
YBL103C	YLR049C
YBL103C	YLR130C
YBL103C	YLR266C
YBL103C	YLR267W
YBL103C	YLR304C
YBL103C	YMR070W
YBL103C	YMR188C
YBL103C	YMR189W
YBL103C	YMR251W-A
YBL103C	YNL036W
YBL103C	YNL037C
YBL103C	YNL231C
YBL103C	YNL241C
YBL103C	YNL278W
YBL103C	YNR001C
YBL103C	YNR016C
YBL103C	YNR017W
YBL103C	YOL058W
YBL103C	YOR136W
YBL103C	YPL135W
YBL103C	YPL137C
YBL103C	YPL146C
YBL103C	YPL250C
YBL103C	YPL252C
YBL103C	YPL265W
YBL103C	YPR001W
YBL103C	YPR013C
YBL103C	YPR036W-A
YBL103C	YPR063C
YBL103C	YPR065W
YBL103C	YPR120C
YBL103C	YPR121W
YBR049C	SNR189
YBR049C	SNR37
YBR049C	SNR41
YBR049C	SNR51
YBR049C	SNR70
YBR049C	TD(GUC)B
YBR049C	TG(GCC)G2
YBR049C	TK(UUU)P
YBR049C	TLC1
YBR049C	TP(UGG)H
YBR049C	TR(UCU)B
YBR049C	YAL030W
YBR049C	YAL031C
YBR049C	YBL013W
YBR049C	YBL014C
YBR049C	YBL036C
YBR049C	YBL046W
YBR049C	YBL047C
YBR049C	YBL058W
YBR049C	YBR017C
YBR049C	YBR035C
YBR049C	YBR081C
YBR049C	YBR095C
YBR049C	YBR096W
YBR049C	YBR130C
YBR049C	YBR131W
YBR049C	YBR143C
YBR049C	YBR145W
YBR049C	YBR163W
YBR049C	YBR164C
YBR049C	YBR165W
YBR049C	YBR170C
YBR049C	YBR171W
YBR049C	YBR173C
YBR049C	YBR175W
YBR049C	YBR179C
YBR049C	YBR180W
YBR049C	YBR198C
YBR049C	YBR199W
YBR049C	YBR236C
YBR049C	YBR237W
YBR049C	YCR032W
YBR049C	YCR042C
YBR049C	YCR067C
YBR049C	YCR068W
YBR049C	YCR094W
YBR049C	YDL045W-A
YBR049C	YDL137W
YBR049C	YDL140C
YBR049C	YDL155W
YBR049C	YDL173W
YBR049C	YDL174C
YBR049C	YDL186W
YBR049C	YDL188C
YBR049C	YDL208W
YBR049C	YDL209C
YBR049C	YDL212W
YBR049C	YDL213C
YBR049C	YDL225W
YBR049C	YDL226C
YBR049C	YDL232W
YBR049C	YDR003W
YBR049C	YDR028C
YBR049C	YDR036C
YBR049C	YDR037W
YBR049C	YDR155C
YBR049C	YDR156W
YBR049C	YDR173C
YBR049C	YDR174W
YBR049C	YDR190C
YBR049C	YDR191W
YBR049C	YDR257C
YBR049C	YDR272W
YBR049C	YDR313C
YBR049C	YDR328C
YBR049C	YDR333C
YBR049C	YDR334W
YBR049C	YDR457W
YBR049C	YDR465C
YBR049C	YDR466W
YBR049C	YDR520C
YBR049C	YDR528W
YBR049C	YEL022W
YBR049C	YEL023C
YBR049C	YEL027W
YBR049C	YER013W
YBR049C	YER025W
YBR049C	YER039C
YBR049C	YER039C-A
YBR049C	YER040W
YBR049C	YER048W-A
YBR049C	YER068W
YBR049C	YER070W
YBR049C	YER105C
YBR049C	YER106W
YBR049C	YER156C
YBR049C	YER157W
YBR049C	YER178W
YBR049C	YFL005W
YBR049C	YFL023W
YBR049C	YFL024C
YBR049C	YFR002W
YBR049C	YFR050C
YBR049C	YFR051C
YBR049C	YFR052W
YBR049C	YGL068W
YBR049C	YGL070C
YBR049C	YGL119W
YBR049C	YGL120C
YBR049C	YGL151W
YBR049C	YGL160W
YBR049C	YGL161C
YBR049C	YGL181W
YBR049C	YGL183C
YBR049C	YGL191W
YBR049C	YGL198W
YBR049C	YGL200C
YBR049C	YGL237C
YBR049C	YGL244W
YBR049C	YGL247W
YBR049C	YGL248W
YBR049C	YGR002C
YBR049C	YGR003W
YBR049C	YGR012W
YBR049C	YGR078C
YBR049C	YGR079W
YBR049C	YGR132C
YBR049C	YGR133W
YBR049C	YGR134W
YBR049C	YGR135W
YBR049C	YGR141W
YBR049C	YGR145W
YBR049C	YGR147C
YBR049C	YGR156W
YBR049C	YGR172C
YBR049C	YGR173W
YBR049C	YGR179C
YBR049C	YGR218W
YBR049C	YGR231C
YBR049C	YGR232W
YBR049C	YGR235C
YBR049C	YGR241C
YBR049C	YGR243W
YBR049C	YHL030W
YBR049C	YHL031C
YBR049C	YHR026W
YBR049C	YHR146W
YBR049C	YHR153C
YBR049C	YHR154W
YBR049C	YHR170W
YBR049C	YIL022W
YBR049C	YIL023C
YBR049C	YIL075C
YBR049C	YIL108W
YBR049C	YIL109C
YBR049C	YIL112W
YBR049C	YIL121W
YBR049C	YIL125W
YBR049C	YIR002C
YBR049C	YIR003W
YBR049C	YJL001W
YBR049C	YJL002C
YBR049C	YJL043W
YBR049C	YJL044C
YBR049C	YJL105W
YBR049C	YJL194W
YBR049C	YJL196C
YBR049C	YJR007W
YBR049C	YJR085C
YBR049C	YJR086W
YBR049C	YJR090C
YBR049C	YJR098C
YBR049C	YJR099W
YBR049C	YJR122W
YBR049C	YJR137C
YBR049C	YJR138W
YBR049C	YKL025C
YBR049C	YKL051W
YBR049C	YKL052C
YBR049C	YKL058W
YBR049C	YKL059C
YBR049C	YKL072W
YBR049C	YKL086W
YBR049C	YKL087C
YBR049C	YKL104C
YBR049C	YKL121W
YBR049C	YKL122C
YBR049C	YKL142W
YBR049C	YKL145W
YBR049C	YKL203C
YBR049C	YKR015C
YBR049C	YKR016W
YBR049C	YKR068C
YBR049C	YKR069W
YBR049C	YLL040C
YBR049C	YLR082C
YBR049C	YLR223C
YBR049C	YLR224W
YBR049C	YLR262C
YBR049C	YLR275W
YBR049C	YLR309C
YBR049C	YLR378C
YBR049C	YLR380W
YBR049C	YLR390W-A
YBR049C	YLR457C
YBR049C	YLR459W
YBR049C	YML001W
YBR049C	YML081C-A
YBR049C	YML081W
YBR049C	YML102W
YBR049C	YML103C
YBR049C	YML119W
YBR049C	YML120C
YBR049C	YML124C
YBR049C	YML129C
YBR049C	YMR001C
YBR049C	YMR001C-A
YBR049C	YMR002W
YBR049C	YMR039C
YBR049C	YMR040W
YBR049C	YMR047C
YBR049C	YMR048W
YBR049C	YMR117C
YBR049C	YMR121C
YBR049C	YMR122W-A
YBR049C	YMR123W
YBR049C	YMR153W
YBR049C	YMR182C
YBR049C	YMR182W-A
YBR049C	YMR186W
YBR049C	YMR188C
YBR049C	YMR189W
YBR049C	YMR214W
YBR049C	YMR221C
YBR049C	YMR257C
YBR049C	YMR265C
YBR049C	YMR266W
YBR049C	YMR280C
YBR049C	YMR281W
YBR049C	YMR311C
YBR049C	YMR312W
YBR049C	YNL008C
YBR049C	YNL078W
YBR049C	YNL079C
YBR049C	YNL090W
YBR049C	YNL091W
YBR049C	YNL111C
YBR049C	YNL113W
YBR049C	YNL115C
YBR049C	YNL126W
YBR049C	YNL161W
YBR049C	YNL169C
YBR049C	YNL220W
YBR049C	YNL221C
YBR049C	YNL243W
YBR049C	YNL244C
YBR049C	YNL279W
YBR049C	YNL280C
YBR049C	YNL308C
YBR049C	YNR011C
YBR049C	YNR012W
YBR049C	YNR016C
YBR049C	YNR017W
YBR049C	YNR039C
YBR049C	YNR040W
YBR049C	YOL004W
YBR049C	YOL005C
YBR049C	YOL006C
YBR049C	YOL049W
YBR049C	YOL144W
YBR049C	YOL145C
YBR049C	YOL148C
YBR049C	YOR021C
YBR049C	YOR044W
YBR049C	YOR048C
YBR049C	YOR076C
YBR049C	YOR077W
YBR049C	YOR093C
YBR049C	YOR094W
YBR049C	YOR116C
YBR049C	YOR117W
YBR049C	YOR122C
YBR049C	YOR128C
YBR049C	YOR148C
YBR049C	YOR149C
YBR049C	YOR150W
YBR049C	YOR157C
YBR049C	YOR158W
YBR049C	YOR187W
YBR049C	YOR196C
YBR049C	YOR197W
YBR049C	YOR265W
YBR049C	YOR271C
YBR049C	YOR272W
YBR049C	YOR287C
YBR049C	YOR298C-A
YBR049C	YOR299W
YBR049C	YOR324C
YBR049C	YOR326W
YBR049C	YOR335C
YBR049C	YOR336W
YBR049C	YOR353C
YBR049C	YPL120W
YBR049C	YPL121C
YBR049C	YPL180W
YBR049C	YPL204W
YBR049C	YPL206C
YBR049C	YPL211W
YBR049C	YPL212C
YBR049C	YPL225W
YBR049C	YPL237W
YBR049C	YPL266W
YBR049C	YPR025C
YBR049C	YPR026W
YBR049C	YPR029C
YBR049C	YPR030W
YBR049C	YPR055W
YBR049C	YPR074C
YBR049C	YPR101W
YBR049C	YPR119W
YBR049C	YPR163C
YBR049C	YPR164W
YBR049C	YPR181C
YBR049C	YPR182W
YBR083W	SNR6
YBR083W	SNR61
YBR083W	SNR72
YBR083W	SNR73
YBR083W	SNR74
YBR083W	SNR75
YBR083W	TF(GAA)G
YBR083W	TG(GCC)G2
YBR083W	TT(UGU)H
YBR083W	YAL028W
YBR083W	YAL029C
YBR083W	YAR014C
YBR083W	YAR015W
YBR083W	YBL016W
YBR083W	YBL017C
YBR083W	YBR011C
YBR083W	YBR012W-A
YBR083W	YBR012W-B
YBR083W	YBR082C
YBR083W	YCR027C
YBR083W	YDL126C
YBR083W	YDL127W
YBR083W	YDR207C
YBR083W	YDR208W
YBR083W	YDR309C
YBR083W	YDR523C
YBR083W	YEL040W
YBR083W	YER118C
YBR083W	YER155C
YBR083W	YER188C-A
YBR083W	YER189W
YBR083W	YER190W
YBR083W	YFL039C
YBR083W	YFR043C
YBR083W	YGL062W
YBR083W	YGR014W
YBR083W	YGR189C
YBR083W	YGR218W
YBR083W	YGR221C
YBR083W	YGR222W
YBR083W	YGR233C
YBR083W	YGR234W
YBR083W	YHR001W
YBR083W	YIL118W
YBR083W	YIL119C
YBR083W	YIL123W
YBR083W	YIR019C
YBR083W	YIR021W
YBR083W	YJL145W
YBR083W	YJL186W
YBR083W	YJL187C
YBR083W	YKL095W
YBR083W	YKL096C-B
YBR083W	YKL096W
YBR083W	YKL096W-A
YBR083W	YKL104C
YBR083W	YKL127W
YBR083W	YKL179C
YBR083W	YKR056W
YBR083W	YKR091W
YBR083W	YLL015W
YBR083W	YLL018C
YBR083W	YLR022C
YBR083W	YLR084C
YBR083W	YLR353W
YBR083W	YLR412C-A
YBR083W	YLR413W
YBR083W	YMR014W
YBR083W	YMR065W
YBR083W	YMR135C
YBR083W	YMR136W
YBR083W	YMR232W
YBR083W	YNL053W
YBR083W	YNL282W
YBR083W	YNL283C
YBR083W	YNL289W
YBR083W	YNR028W
YBR083W	YOL105C
YBR083W	YOR126C
YBR083W	YOR127W
YBR083W	YOR246C
YBR083W	YOR247W
YBR083W	YPL163C
YBR083W	YPR155C
YBR083W	YPR158W-A
YBR083W	YPR158W-B
YBR182C	YLR390W-A
YBR240C	TC(GCA)P2
YBR240C	YBR092C
YBR240C	YDL080C
YBR240C	YDR438W
YBR240C	YHR179W
YBR240C	YLR004C
YBR240C	YLR005W
YBR240C	YOL055C
YBR240C	YPL213W
YBR240C	YPL214C
YBR240C	YPR120C
YBR240C	YPR121W
YCR106W	YBR015C
YCR106W	YBR016W
YCR106W	YDR294C
YCR106W	YFL023W
YCR106W	YFL024C
YCR106W	YGL157W
YCR106W	YGR100W
YCR106W	YNL241C
YCR106W	YOL125W
YCR106W	YOL126C
YCR106W	YPR063C
YCR106W	YPR065W
YCR106W	YPR127W
YDL020C	LSR1
YDL020C	TT(UGU)P
YDL020C	YBL022C
YDL020C	YBR049C
YDL020C	YBR062C
YDL020C	YBR170C
YDL020C	YBR171W
YDL020C	YBR185C
YDL020C	YBR186W
YDL020C	YBR283C
YDL020C	YBR284W
YDL020C	YCR059C
YDL020C	YCR061W
YDL020C	YCR092C
YDL020C	YCR093W
YDL020C	YDL140C
YDL020C	YDL143W
YDL020C	YDL144C
YDL020C	YDR155C
YDL020C	YDR156W
YDL020C	YDR270W
YDL020C	YDR363W-A
YDL020C	YDR394W
YDL020C	YDR427W
YDL020C	YEL037C
YDL020C	YER012W
YDL020C	YER021W
YDL020C	YER094C
YDL020C	YER095W
YDL020C	YER163C
YDL020C	YER164W
YDL020C	YER177W
YDL020C	YFL023W
YDL020C	YFL024C
YDL020C	YFL044C
YDL020C	YFL055W
YDL020C	YFL056C
YDL020C	YFR003C
YDL020C	YFR004W
YDL020C	YFR010W
YDL020C	YFR050C
YDL020C	YFR051C
YDL020C	YFR052W
YDL020C	YGL010W
YDL020C	YGL011C
YDL020C	YGL012W
YDL020C	YGL013C
YDL020C	YGL047W
YDL020C	YGL048C
YDL020C	YGL122C
YDL020C	YGL172W
YDL020C	YGL173C
YDL020C	YGR047C
YDL020C	YGR048W
YDL020C	YGR135W
YDL020C	YGR142W
YDL020C	YGR253C
YDL020C	YGR254W
YDL020C	YHR199C
YDL020C	YHR200W
YDL020C	YIL075C
YDL020C	YJL001W
YDL020C	YJL002C
YDL020C	YJR005C-A
YDL020C	YJR006W
YDL020C	YKL015W
YDL020C	YKL016C
YDL020C	YKL054C
YDL020C	YKL145W
YDL020C	YKL210W
YDL020C	YLL039C
YDL020C	YLR259C
YDL020C	YLR260W
YDL020C	YLR287C-A
YDL020C	YLR421C
YDL020C	YLR422W
YDL020C	YML092C
YDL020C	YNL155W
YDL020C	YNL156C
YDL020C	YNL183C
YDL020C	YNL250W
YDL020C	YNL251C
YDL020C	YOL038C-A
YDL020C	YOL038W
YDL020C	YOR052C
YDL020C	YOR157C
YDL020C	YOR158W
YDL020C	YOR259C
YDL020C	YOR260W
YDL020C	YOR261C
YDL020C	YOR262W
YDL020C	YPR107C
YDL020C	YPR108W
YDL020C	YPR108W-A
YDL020C	YPR109W
YDL048C	YAL040C
YDL056W	TA(AGC)P
YDL056W	TC(GCA)P2
YDL056W	TK(UUU)D
YDL056W	TK(UUU)P
YDL056W	YAR007C
YDL056W	YAR008W
YDL056W	YBL002W
YDL056W	YBL003C
YDL056W	YBL035C
YDL056W	YBL060W
YDL056W	YBL061C
YDL056W	YBR072C-A
YDL056W	YBR073W
YDL056W	YBR077C
YDL056W	YBR078W
YDL056W	YBR098W
YDL056W	YBR162C
YDL056W	YBR162W-A
YDL056W	YBR163W
YDL056W	YCL061C
YDL056W	YCR065W
YDL056W	YDL003W
YDL056W	YDL017W
YDL056W	YDL018C
YDL056W	YDL055C
YDL056W	YDL101C
YDL056W	YDL105W
YDL056W	YDL106C
YDL056W	YDL156W
YDL056W	YDL157C
YDL056W	YDL195W
YDL056W	YDL197C
YDL056W	YDR043C
YDL056W	YDR044W
YDL056W	YDR093W
YDL056W	YDR097C
YDL056W	YDR113C
YDL056W	YDR115W
YDL056W	YDR132C
YDL056W	YDR144C
YDL056W	YDR145W
YDL056W	YDR222W
YDL056W	YDR263C
YDL056W	YDR297W
YDL056W	YDR309C
YDL056W	YDR312W
YDL056W	YDR389W
YDL056W	YDR441C
YDL056W	YDR451C
YDL056W	YDR452W
YDL056W	YDR507C
YDL056W	YDR524C
YDL056W	YDR524C-B
YDL056W	YDR525W-A
YDL056W	YDR527W
YDL056W	YDR528W
YDL056W	YEL001C
YDL056W	YER001W
YDL056W	YER003C
YDL056W	YER004W
YDL056W	YER070W
YDL056W	YER094C
YDL056W	YER095W
YDL056W	YER111C
YDL056W	YER112W
YDL056W	YER118C
YDL056W	YFL039C
YDL056W	YGL147C
YDL056W	YGL174W
YDL056W	YGL175C
YDL056W	YGL178W
YDL056W	YGL179C
YDL056W	YGR041W
YDL056W	YGR078C
YDL056W	YGR079W
YDL056W	YGR086C
YDL056W	YGR109C
YDL056W	YGR109W-A
YDL056W	YGR109W-B
YDL056W	YGR138C
YDL056W	YGR140W
YDL056W	YGR152C
YDL056W	YGR153W
YDL056W	YGR180C
YDL056W	YGR189C
YDL056W	YGR221C
YDL056W	YGR222W
YDL056W	YGR249W
YDL056W	YHR061C
YDL056W	YHR110W
YDL056W	YHR149C
YDL056W	YHR150W
YDL056W	YHR153C
YDL056W	YHR154W
YDL056W	YHR179W
YDL056W	YIL026C
YDL056W	YIL140W
YDL056W	YIL159W
YDL056W	YIL160C
YDL056W	YJL073W
YDL056W	YJL074C
YDL056W	YJL115W
YDL056W	YJL116C
YDL056W	YJL186W
YDL056W	YJL187C
YDL056W	YJL194W
YDL056W	YJL196C
YDL056W	YJR001W
YDL056W	YJR030C
YDL056W	YJR043C
YDL056W	YJR143C
YDL056W	YJR144W
YDL056W	YKL007W
YDL056W	YKL008C
YDL056W	YKL045W
YDL056W	YKL046C
YDL056W	YKL101W
YDL056W	YKL103C
YDL056W	YKL112W
YDL056W	YKL113C
YDL056W	YKL142W
YDL056W	YKL198C
YDL056W	YKR077W
YDL056W	YKR091W
YDL056W	YLR049C
YDL056W	YLR055C
YDL056W	YLR056W
YDL056W	YLR103C
YDL056W	YLR104W
YDL056W	YLR120C
YDL056W	YLR134W
YDL056W	YLR266C
YDL056W	YLR267W
YDL056W	YLR300W
YDL056W	YLR342W
YDL056W	YLR382C
YDL056W	YLR383W
YDL056W	YLR384C
YDL056W	YLR385C
YDL056W	YLR386W
YDL056W	YLR430W
YDL056W	YLR437C
YDL056W	YLR438W
YDL056W	YML012W
YDL056W	YML027W
YDL056W	YML109W
YDL056W	YML110C
YDL056W	YMR016C
YDL056W	YMR017W
YDL056W	YMR070W
YDL056W	YMR074C
YDL056W	YMR075W
YDL056W	YMR078C
YDL056W	YMR079W
YDL056W	YMR135C
YDL056W	YMR136W
YDL056W	YMR179W
YDL056W	YMR194C-B
YDL056W	YMR195W
YDL056W	YMR199W
YDL056W	YMR279C
YDL056W	YMR305C
YDL056W	YMR306W
YDL056W	YMR307W
YDL056W	YNL030W
YDL056W	YNL031C
YDL056W	YNL077W
YDL056W	YNL088W
YDL056W	YNL102W
YDL056W	YNL192W
YDL056W	YNL218W
YDL056W	YNL219C
YDL056W	YNL225C
YDL056W	YNL231C
YDL056W	YNL233W
YDL056W	YNL262W
YDL056W	YNL263C
YDL056W	YNL273W
YDL056W	YNL274C
YDL056W	YNL278W
YDL056W	YNL289W
YDL056W	YNL298W
YDL056W	YNL312W
YDL056W	YNL313C
YDL056W	YNR009W
YDL056W	YNR016C
YDL056W	YNR017W
YDL056W	YOL006C
YDL056W	YOL007C
YDL056W	YOL082W
YDL056W	YOR033C
YDL056W	YOR066W
YDL056W	YOR074C
YDL056W	YOR075W
YDL056W	YPL014W
YDL056W	YPL015C
YDL056W	YPL126W
YDL056W	YPL127C
YDL056W	YPL144W
YDL056W	YPL145C
YDL056W	YPL152W
YDL056W	YPL152W-A
YDL056W	YPL153C
YDL056W	YPL218W
YDL056W	YPL230W
YDL056W	YPL241C
YDL056W	YPL267W
YDL056W	YPR017C
YDL056W	YPR018W
YDL056W	YPR075C
YDL056W	YPR119W
YDL056W	YPR120C
YDL056W	YPR121W
YDL056W	YPR135W
YDL056W	YPR159W
YDL056W	YPR174C
YDL056W	YPR175W
YDL106C	SNR38
YDL106C	SNR9
YDL106C	TA(AGC)K2
YDL106C	TA(UGC)G
YDL106C	TC(GCA)P2
YDL106C	TD(GUC)B
YDL106C	TE(CUC)D
YDL106C	TE(UUC)J
YDL106C	TF(GAA)P1
YDL106C	TG(GCC)G2
YDL106C	TG(GCC)J1
YDL106C	TG(UCC)O
YDL106C	TK(CUU)E2
YDL106C	TK(UUU)G1
YDL106C	TL(CAA)G1
YDL106C	TL(GAG)G
YDL106C	TP(UGG)N1
YDL106C	TR(UCU)B
YDL106C	TS(AGA)L
YDL106C	TT(AGU)H
YDL106C	TT(AGU)J
YDL106C	TV(AAC)E1
YDL106C	TV(CAC)D
YDL106C	TY(GUA)M2
YDL106C	YAL060W
YDL106C	YBL004W
YDL106C	YBL087C
YDL106C	YBR009C
YDL106C	YBR010W
YDL106C	YBR044C
YDL106C	YBR048W
YDL106C	YBR072C-A
YDL106C	YBR072W
YDL106C	YBR073W
YDL106C	YBR081C
YDL106C	YBR085C-A
YDL106C	YBR092C
YDL106C	YBR098W
YDL106C	YBR101C
YDL106C	YBR161W
YDL106C	YBR163W
YDL106C	YBR169C
YDL106C	YBR191W
YDL106C	YBR238C
YDL106C	YCL030C
YDL106C	YCR021C
YDL106C	YCR073C
YDL106C	YCR073W-A
YDL106C	YCR098C
YDL106C	YDL017W
YDL106C	YDL018C
YDL106C	YDL035C
YDL106C	YDL056W
YDL106C	YDL058W
YDL106C	YDL059C
YDL106C	YDL124W
YDL106C	YDL125C
YDL106C	YDL225W
YDL106C	YDL226C
YDL106C	YDR032C
YDL106C	YDR033W
YDL106C	YDR042C
YDL106C	YDR050C
YDL106C	YDR064W
YDL106C	YDR077W
YDL106C	YDR109C
YDL106C	YDR110W
YDL106C	YDR144C
YDL106C	YDR145W
YDL106C	YDR151C
YDL106C	YDR152W
YDL106C	YDR179C
YDL106C	YDR179W-A
YDL106C	YDR224C
YDL106C	YDR225W
YDL106C	YDR227W
YDL106C	YDR258C
YDL106C	YDR279W
YDL106C	YDR281C
YDL106C	YDR283C
YDL106C	YDR306C
YDL106C	YDR307W
YDL106C	YDR308C
YDL106C	YDR372C
YDL106C	YDR373W
YDL106C	YDR386W
YDL106C	YDR387C
YDL106C	YDR388W
YDL106C	YDR507C
YDL106C	YDR539W
YDL106C	YEL001C
YDL106C	YEL027W
YDL106C	YEL060C
YDL106C	YER001W
YDL106C	YER013W
YDL106C	YER035W
YDL106C	YER045C
YDL106C	YER046W
YDL106C	YER048W-A
YDL106C	YER069W
YDL106C	YER103W
YDL106C	YER134C
YDL106C	YFR022W
YDL106C	YGL001C
YDL106C	YGL012W
YDL106C	YGL013C
YDL106C	YGL169W
YDL106C	YGL170C
YDL106C	YGL178W
YDL106C	YGL179C
YDL106C	YGL203C
YDL106C	YGR033C
YDL106C	YGR034W
YDL106C	YGR052W
YDL106C	YGR092W
YDL106C	YGR106C
YDL106C	YGR150C
YDL106C	YGR157W
YDL106C	YGR189C
YDL106C	YGR192C
YDL106C	YGR202C
YDL106C	YGR203W
YDL106C	YGR204C-A
YDL106C	YGR205W
YDL106C	YGR209C
YDL106C	YGR218W
YDL106C	YGR233C
YDL106C	YGR234W
YDL106C	YHR005C
YDL106C	YHR005C-A
YDL106C	YHR006W
YDL106C	YHR047C
YDL106C	YHR048W
YDL106C	YHR064C
YDL106C	YHR094C
YDL106C	YHR122W
YDL106C	YHR210C
YDL106C	YHR211W
YDL106C	YIL014C-A
YDL106C	YIL014W
YDL106C	YIL016W
YDL106C	YIL017C
YDL106C	YIL074C
YDL106C	YIL076W
YDL106C	YIL077C
YDL106C	YIL123W
YDL106C	YIL144W
YDL106C	YIL145C
YDL106C	YIL148W
YDL106C	YIL149C
YDL106C	YIL166C
YDL106C	YJL024C
YDL106C	YJL104W
YDL106C	YJL110C
YDL106C	YJL159W
YDL106C	YJL160C
YDL106C	YJL161W
YDL106C	YJL162C
YDL106C	YJL191W
YDL106C	YJL192C
YDL106C	YJL198W
YDL106C	YJL200C
YDL106C	YJR011C
YDL106C	YJR013W
YDL106C	YJR045C
YDL106C	YJR046W
YDL106C	YKL054C
YDL106C	YKL060C
YDL106C	YKL081W
YDL106C	YKL082C
YDL106C	YKL085W
YDL106C	YKL096C-B
YDL106C	YKL096W-A
YDL106C	YKL101W
YDL106C	YKL103C
YDL106C	YKL106C-A
YDL106C	YKL106W
YDL106C	YKL152C
YDL106C	YKL156W
YDL106C	YKL219W
YDL106C	YKL220C
YDL106C	YKR041W
YDL106C	YLL004W
YDL106C	YLL005C
YDL106C	YLL015W
YDL106C	YLL018C
YDL106C	YLL025W
YDL106C	YLR011W
YDL106C	YLR014C
YDL106C	YLR015W
YDL106C	YLR055C
YDL106C	YLR056W
YDL106C	YLR130C
YDL106C	YLR216C
YDL106C	YLR249W
YDL106C	YLR262C
YDL106C	YLR304C
YDL106C	YLR430W
YDL106C	YLR438C-A
YDL106C	YLR439W
YDL106C	YML075C
YDL106C	YML121W
YDL106C	YML123C
YDL106C	YMR005W
YDL106C	YMR053C
YDL106C	YMR054W
YDL106C	YMR055C
YDL106C	YMR111C
YDL106C	YMR170C
YDL106C	YMR175W-A
YDL106C	YMR176W
YDL106C	YMR193W
YDL106C	YMR194C-B
YDL106C	YMR195W
YDL106C	YMR283C
YDL106C	YMR284W
YDL106C	YMR313C
YDL106C	YMR314W
YDL106C	YNL006W
YDL106C	YNL007C
YDL106C	YNL024C
YDL106C	YNL027W
YDL106C	YNL029C
YDL106C	YNL036W
YDL106C	YNL037C
YDL106C	YNL042W-B
YDL106C	YNL059C
YDL106C	YNL080C
YDL106C	YNL081C
YDL106C	YNL134C
YDL106C	YNL217W
YDL106C	YNL241C
YDL106C	YNL278W
YDL106C	YOL015W
YDL106C	YOL016C
YDL106C	YOL017W
YDL106C	YOL018C
YDL106C	YOL036W
YDL106C	YOL082W
YDL106C	YOL084W
YDL106C	YOL086C
YDL106C	YOL117W
YDL106C	YOL119C
YDL106C	YOL148C
YDL106C	YOR042W
YDL106C	YOR056C
YDL106C	YOR057W
YDL106C	YOR062C
YDL106C	YOR063W
YDL106C	YOR136W
YDL106C	YOR213C
YDL106C	YOR311C
YDL106C	YOR337W
YDL106C	YPL014W
YDL106C	YPL015C
YDL106C	YPL135W
YDL106C	YPL137C
YDL106C	YPL149W
YDL106C	YPL177C
YDL106C	YPL180W
YDL106C	YPL239W
YDL106C	YPL240C
YDL106C	YPL270W
YDL106C	YPR011C
YDL106C	YPR013C
YDL106C	YPR073C
YDL106C	YPR120C
YDL106C	YPR121W
YDL170W	YGR019W
YDL170W	YNL241C
YDR043C	YAL060W
YDR043C	YBL029C-A
YDR043C	YBL029W
YDR043C	YBL030C
YDR043C	YBL081W
YDR043C	YBL082C
YDR043C	YBR018C
YDR043C	YBR066C
YDR043C	YBR067C
YDR043C	YBR069C
YDR043C	YBR085C-A
YDR043C	YBR150C
YDR043C	YBR151W
YDR043C	YBR157C
YDR043C	YBR158W
YDR043C	YBR296C
YDR043C	YBR296C-A
YDR043C	YBR297W
YDR043C	YDL019C
YDR043C	YDL049C
YDR043C	YDL089W
YDR043C	YDL090C
YDR043C	YDR044W
YDR043C	YDR077W
YDR043C	YDR111C
YDR043C	YDR132C
YDR043C	YDR144C
YDR043C	YDR145W
YDR043C	YDR402C
YDR043C	YDR403W
YDR043C	YDR435C
YDR043C	YDR436W
YDR043C	YDR508C
YDR043C	YDR510W
YDR043C	YEL001C
YDR043C	YEL038W
YDR043C	YEL039C
YDR043C	YEL040W
YDR043C	YEL060C
YDR043C	YER001W
YDR043C	YER010C
YDR043C	YER011W
YDR043C	YER028C
YDR043C	YER091C
YDR043C	YER092W
YDR043C	YER096W
YDR043C	YER145C
YDR043C	YER146W
YDR043C	YFL010W-A
YDR043C	YFR015C
YDR043C	YGL001C
YDR043C	YGL012W
YDR043C	YGL013C
YDR043C	YGL162W
YDR043C	YGL163C
YDR043C	YGR052W
YDR043C	YGR067C
YDR043C	YGR143W
YDR043C	YGR237C
YDR043C	YGR264C
YDR043C	YGR266W
YDR043C	YHR033W
YDR043C	YHR080C
YDR043C	YHR081W
YDR043C	YHR094C
YDR043C	YIL019W
YDR043C	YIL020C
YDR043C	YIR013C
YDR043C	YIR014W
YDR043C	YIR019C
YDR043C	YIR021W
YDR043C	YJL106W
YDR043C	YJL107C
YDR043C	YJL194W
YDR043C	YJL196C
YDR043C	YKL096C-B
YDR043C	YKL096W
YDR043C	YKL109W
YDR043C	YKL110C
YDR043C	YKR066C
YDR043C	YKR067W
YDR043C	YKR075C
YDR043C	YKR076W
YDR043C	YKR102W
YDR043C	YLR008C
YDR043C	YLR009W
YDR043C	YLR012C
YDR043C	YLR013W
YDR043C	YLR047C
YDR043C	YLR048W
YDR043C	YLR187W
YDR043C	YLR249W
YDR043C	YLR266C
YDR043C	YLR267W
YDR043C	YLR312C
YDR043C	YLR312W-A
YDR043C	YLR342W
YDR043C	YLR348C
YDR043C	YLR350W
YDR043C	YLR415C
YDR043C	YLR417W
YDR043C	YML075C
YDR043C	YML121W
YDR043C	YML123C
YDR043C	YMR011W
YDR043C	YMR081C
YDR043C	YMR083W
YDR043C	YMR084W
YDR043C	YMR135C
YDR043C	YMR136W
YDR043C	YMR194C-B
YDR043C	YMR195W
YDR043C	YMR251W-A
YDR043C	YNL065W
YDR043C	YNL192W
YDR043C	YNL231C
YDR043C	YNL264C
YDR043C	YNR060W
YDR043C	YNR069C
YDR043C	YNR070W
YDR043C	YOL014W
YDR043C	YOL028C
YDR043C	YOR028C
YDR043C	YOR030W
YDR043C	YOR032C
YDR043C	YOR032W-A
YDR043C	YOR136W
YDR043C	YOR138C
YDR043C	YOR140W
YDR043C	YOR152C
YDR043C	YOR153W
YDR043C	YOR179C
YDR043C	YOR226C
YDR043C	YOR227W
YDR043C	YOR311C
YDR043C	YOR316C
YDR043C	YOR316C-A
YDR043C	YOR317W
YDR043C	YOR338W
YDR043C	YPL018W
YDR043C	YPL019C
YDR043C	YPL021W
YDR043C	YPL024W
YDR043C	YPL026C
YDR043C	YPL058C
YDR043C	YPL144W
YDR043C	YPL145C
YDR043C	YPL175W
YDR043C	YPL176C
YDR043C	YPL230W
YDR043C	YPL265W
YDR043C	YPR013C
YDR043C	YPR061C
YDR043C	YPR062W
YDR043C	YPR148C
YDR043C	YPR149W
YDR043C	YPR156C
YDR043C	YPR157W
YDR123C	SNR17A
YDR123C	TP(UGG)N1
YDR123C	YAL053W
YDR123C	YAL054C
YDR123C	YBL106C
YDR123C	YBR029C
YDR123C	YBR030W
YDR123C	YCR057C
YDR123C	YDL049C
YDR123C	YDR050C
YDR123C	YDR072C
YDR123C	YDR073W
YDR123C	YDR124W
YDR123C	YDR129C
YDR123C	YDR146C
YDR123C	YDR147W
YDR123C	YDR169C
YDR123C	YDR169C-A
YDR123C	YDR312W
YDR123C	YDR497C
YDR123C	YER043C
YDR123C	YER091C
YDR123C	YER092W
YDR123C	YGR238C
YDR123C	YHL020C
YDR123C	YHR082C
YDR123C	YHR083W
YDR123C	YJL048C
YDR123C	YJL140W
YDR123C	YJL141C
YDR123C	YJL149W
YDR123C	YJL151C
YDR123C	YJL153C
YDR123C	YJR104C
YDR123C	YJR105W
YDR123C	YKL182W
YDR123C	YLR034C
YDR123C	YML075C
YDR123C	YNL042W-B
YDR123C	YNL044W
YDR123C	YNL080C
YDR123C	YNL103W
YDR123C	YNL104C
YDR123C	YNL169C
YDR123C	YNL178W
YDR123C	YNL180C
YDR123C	YNL306W
YDR123C	YNL307C
YDR123C	YNR016C
YDR123C	YNR017W
YDR123C	YOR032C
YDR123C	YOR032W-A
YDR123C	YOR234C
YDR123C	YOR316C
YDR123C	YOR316C-A
YDR123C	YOR317W
YDR123C	YPL231W
YDR123C	YPL254W
YDR146C	SNR128
YDR146C	SNR190
YDR146C	SNR79
YDR146C	TD(GUC)I2
YDR146C	YAL017W
YDR146C	YAL018C
YDR146C	YBR070C
YDR146C	YBR071W
YDR146C	YBR082C
YDR146C	YBR083W
YDR146C	YBR157C
YDR146C	YBR158W
YDR146C	YBR230C
YDR146C	YDL030W
YDR146C	YDL035C
YDR146C	YDL112W
YDR146C	YDL113C
YDR146C	YDL117W
YDR146C	YDL119C
YDR146C	YDL127W
YDR146C	YDL173W
YDR146C	YDL174C
YDR146C	YDL179W
YDR146C	YDL225W
YDR146C	YDL226C
YDR146C	YDL227C
YDR146C	YDR155C
YDR146C	YDR156W
YDR146C	YDR397C
YDR146C	YDR398W
YDR146C	YER177W
YDR146C	YER188C-A
YDR146C	YER189W
YDR146C	YER190W
YDR146C	YFR017C
YDR146C	YGL028C
YDR146C	YGL108C
YDR146C	YGL139W
YDR146C	YGL140C
YDR146C	YGR041W
YDR146C	YGR060W
YDR146C	YGR086C
YDR146C	YGR189C
YDR146C	YGR253C
YDR146C	YGR254W
YDR146C	YHR033W
YDR146C	YHR190W
YDR146C	YIL009C-A
YDR146C	YIL009W
YDR146C	YIL018W
YDR146C	YIL050W
YDR146C	YIL051C
YDR146C	YIR004W
YDR146C	YJL080C
YDR146C	YJL148W
YDR146C	YJL159W
YDR146C	YJL160C
YDR146C	YJR044C
YDR146C	YKL043W
YDR146C	YKL163W
YDR146C	YKL164C
YDR146C	YKL185W
YDR146C	YKL186C
YDR146C	YLR078C
YDR146C	YLR079W
YDR146C	YLR105C
YDR146C	YLR194C
YDR146C	YLR286C
YDR146C	YLR300W
YDR146C	YLR346C
YDR146C	YLR406C
YDR146C	YLR406C-A
YDR146C	YLR407W
YDR146C	YLR438C-A
YDR146C	YLR439W
YDR146C	YML100W
YDR146C	YML100W-A
YDR146C	YML101C
YDR146C	YML111W
YDR146C	YMR251W-A
YDR146C	YMR261C
YDR146C	YMR262W
YDR146C	YNL078W
YDR146C	YNL079C
YDR146C	YNL160W
YDR146C	YNL192W
YDR146C	YNL238W
YDR146C	YNL326C
YDR146C	YNL327W
YDR146C	YNL328C
YDR146C	YNR018W
YDR146C	YOR138C
YDR146C	YOR140W
YDR146C	YOR236W
YDR146C	YOR273C
YDR146C	YOR274W
YDR146C	YPL024W
YDR146C	YPL026C
YDR146C	YPL157W
YDR146C	YPL158C
YDR146C	YPR183W
YDR207C	LSR1
YDR207C	TG(GCC)F2
YDR207C	TG(UCC)O
YDR207C	TK(UUU)P
YDR207C	TL(CAA)K
YDR207C	TM(CAU)P
YDR207C	YAL053W
YDR207C	YAL054C
YDR207C	YBL015W
YDR207C	YBL063W
YDR207C	YBL064C
YDR207C	YBL085W
YDR207C	YBL086C
YDR207C	YBR112C
YDR207C	YBR114W
YDR207C	YBR136W
YDR207C	YBR184W
YDR207C	YBR256C
YDR207C	YBR257W
YDR207C	YBR283C
YDR207C	YBR284W
YDR207C	YCL024W
YDR207C	YCL025C
YDR207C	YCR059C
YDR207C	YCR061W
YDR207C	YDL047W
YDR207C	YDL048C
YDR207C	YDL086W
YDR207C	YDL087C
YDR207C	YDL193W
YDR207C	YDL210W
YDR207C	YDL215C
YDR207C	YDR032C
YDR207C	YDR033W
YDR207C	YDR035W
YDR207C	YDR054C
YDR207C	YDR055W
YDR207C	YDR059C
YDR207C	YDR060W
YDR207C	YDR091C
YDR207C	YDR092W
YDR207C	YDR256C
YDR207C	YDR273W
YDR207C	YDR284C
YDR207C	YDR285W
YDR207C	YDR508C
YDR207C	YDR510W
YDR207C	YEL024W
YDR207C	YEL025C
YDR207C	YER044C-A
YDR207C	YER111C
YDR207C	YER112W
YDR207C	YER130C
YDR207C	YER131W
YDR207C	YER179W
YDR207C	YFR015C
YDR207C	YFR016C
YDR207C	YGL184C
YDR207C	YGL205W
YDR207C	YGL206C
YDR207C	YGL250W
YDR207C	YGL251C
YDR207C	YGR043C
YDR207C	YGR067C
YDR207C	YGR264C
YDR207C	YGR266W
YDR207C	YGR268C
YDR207C	YGR270W
YDR207C	YGR280C
YDR207C	YGR281W
YDR207C	YHL024W
YDR207C	YHL030W
YDR207C	YHL031C
YDR207C	YHR007C
YDR207C	YHR007C-A
YDR207C	YHR013C
YDR207C	YHR014W
YDR207C	YHR098C
YDR207C	YHR099W
YDR207C	YHR124W
YDR207C	YHR136C
YDR207C	YHR137W
YDR207C	YHR153C
YDR207C	YHR154W
YDR207C	YIL126W
YDR207C	YIL127C
YDR207C	YJL051W
YDR207C	YJL083W
YDR207C	YJL084C
YDR207C	YJL089W
YDR207C	YJL090C
YDR207C	YJL106W
YDR207C	YJL107C
YDR207C	YJL153C
YDR207C	YJR005C-A
YDR207C	YJR006W
YDR207C	YJR009C
YDR207C	YJR010W
YDR207C	YJR091C
YDR207C	YJR092W
YDR207C	YJR095W
YDR207C	YKL015W
YDR207C	YKL016C
YDR207C	YKL078W
YDR207C	YKL190W
YDR207C	YKL217W
YDR207C	YKL218C
YDR207C	YKR009C
YDR207C	YLL019C
YDR207C	YLL029W
YDR207C	YLL031C
YDR207C	YLL039C
YDR207C	YLL046C
YDR207C	YLR012C
YDR207C	YLR013W
YDR207C	YLR259C
YDR207C	YLR260W
YDR207C	YLR262C-A
YDR207C	YLR263W
YDR207C	YLR264C-A
YDR207C	YLR295C
YDR207C	YLR297W
YDR207C	YLR298C
YDR207C	YLR299W
YDR207C	YLR314C
YDR207C	YLR332W
YDR207C	YLR346C
YDR207C	YLR399C
YDR207C	YLR437C
YDR207C	YLR438W
YDR207C	YML042W
YDR207C	YML043C
YDR207C	YML088W
YDR207C	YML091C
YDR207C	YML100W
YDR207C	YML100W-A
YDR207C	YML101C
YDR207C	YMR018W
YDR207C	YMR039C
YDR207C	YMR040W
YDR207C	YMR101C
YDR207C	YMR108W
YDR207C	YMR186W
YDR207C	YMR244C-A
YDR207C	YMR246W
YDR207C	YMR280C
YDR207C	YMR281W
YDR207C	YMR290C
YDR207C	YMR291W
YDR207C	YMR305C
YDR207C	YMR306W
YDR207C	YNL149C
YDR207C	YNL210W
YDR207C	YNL211C
YDR207C	YNL304W
YDR207C	YNL305C
YDR207C	YNR001C
YDR207C	YOL052C-A
YDR207C	YOL092W
YDR207C	YOL100W
YDR207C	YOL101C
YDR207C	YOL123W
YDR207C	YOL124C
YDR207C	YOL125W
YDR207C	YOL126C
YDR207C	YOL131W
YDR207C	YOR003W
YDR207C	YOR020C
YDR207C	YOR020W-A
YDR207C	YOR100C
YDR207C	YOR101W
YDR207C	YOR152C
YDR207C	YOR153W
YDR207C	YOR177C
YDR207C	YOR178C
YDR207C	YOR267C
YDR207C	YOR269W
YDR207C	YOR290C
YDR207C	YOR291W
YDR207C	YOR320C
YDR207C	YOR321W
YDR207C	YOR338W
YDR207C	YOR354C
YDR207C	YOR355W
YDR207C	YOR378W
YDR207C	YOR387C
YDR207C	YPL016W
YDR207C	YPL017C
YDR207C	YPL111W
YDR207C	YPL112C
YDR207C	YPL120W
YDR207C	YPL121C
YDR207C	YPL147W
YDR207C	YPL148C
YDR207C	YPL160W
YDR207C	YPL161C
YDR207C	YPL181W
YDR207C	YPL183C
YDR207C	YPL200W
YDR207C	YPL201C
YDR207C	YPR029C
YDR207C	YPR030W
YDR207C	YPR063C
YDR207C	YPR065W
YDR207C	YPR119W
YDR207C	YPR163C
YDR207C	YPR164W
YDR216W	SNR44
YDR216W	SNR52
YDR216W	TG(GCC)J2
YDR216W	TL(UAA)N
YDR216W	TT(UGU)P
YDR216W	YAL022C
YDR216W	YCL051W
YDR216W	YCL052C
YDR216W	YDL017W
YDR216W	YDL018C
YDR216W	YDL117W
YDR216W	YDL119C
YDR216W	YDL122W
YDR216W	YDL179W
YDR216W	YDL240W
YDR216W	YDR028C
YDR216W	YDR399W
YDR216W	YER099C
YDR216W	YER100W
YDR216W	YER133W
YDR216W	YER186C
YDR216W	YER187W
YDR216W	YGL139W
YDR216W	YGL140C
YDR216W	YGR044C
YDR216W	YGR046W
YDR216W	YGR098C
YDR216W	YGR099W
YDR216W	YHL002W
YDR216W	YHL003C
YDR216W	YHL032C
YDR216W	YIL003W
YDR216W	YIL004C
YDR216W	YIL146C
YDR216W	YJL073W
YDR216W	YJL074C
YDR216W	YJL155C
YDR216W	YJR052W
YDR216W	YJR140C
YDR216W	YJR141W
YDR216W	YKL015W
YDR216W	YKL016C
YDR216W	YLL015W
YDR216W	YLL018C
YDR216W	YLR097C
YDR216W	YLR121C
YDR216W	YLR125W
YDR216W	YLR284C
YDR216W	YLR285W
YDR216W	YLR367W
YDR216W	YMR169C
YDR216W	YNL100W
YDR216W	YNR006W
YDR216W	YNR054C
YDR216W	YOR018W
YDR216W	YPL006W
YDR216W	YPL007C
YDR216W	YPL115C
YDR216W	YPL147W
YDR216W	YPL148C
YDR216W	YPL235W
YDR216W	YPL236C
YDR216W	YPR108W-A
YDR216W	YPR109W
YDR253C	YAL012W
YDR253C	YDL058W
YDR253C	YDL059C
YDR253C	YER091C
YDR253C	YER092W
YDR253C	YFR030W
YDR253C	YGL125W
YDR253C	YGL184C
YDR253C	YGR055W
YDR253C	YJL100W
YDR253C	YJL101C
YDR253C	YJR009C
YDR253C	YJR010W
YDR253C	YJR137C
YDR253C	YJR138W
YDR253C	YKL001C
YDR253C	YKL182W
YDR253C	YLR092W
YDR253C	YLR179C
YDR253C	YLR180W
YDR253C	YNL277W
YDR253C	YNL277W-A
YDR253C	YPR167C
YDR253C	YPR168W
YDR259C	SNR37
YDR259C	SNR40
YDR259C	SNR48
YDR259C	SNR49
YDR259C	SNR55
YDR259C	SNR57
YDR259C	SNR61
YDR259C	SNR79
YDR259C	TD(GUC)K
YDR259C	TK(CUU)I
YDR259C	TR(ACG)D
YDR259C	YBL029C-A
YDR259C	YBL029W
YDR259C	YBL030C
YDR259C	YBL087C
YDR259C	YBR025C
YDR259C	YBR085C-A
YDR259C	YBR157C
YDR259C	YBR158W
YDR259C	YBR182C
YDR259C	YBR182C-A
YDR259C	YBR183W
YDR259C	YCL054W
YDR259C	YCR021C
YDR259C	YCR095C
YDR259C	YDL154W
YDR259C	YDR050C
YDR259C	YDR077W
YDR259C	YDR088C
YDR259C	YDR089W
YDR259C	YDR218C
YDR259C	YDR245W
YDR259C	YDR258C
YDR259C	YDR441C
YDR259C	YEL006W
YDR259C	YEL047C
YDR259C	YER028C
YDR259C	YER045C
YDR259C	YER046W
YDR259C	YER158C
YDR259C	YER188C-A
YDR259C	YER189W
YDR259C	YER190W
YDR259C	YFL004W
YDR259C	YGL001C
YDR259C	YGL093W
YDR259C	YGL094C
YDR259C	YGR035C
YDR259C	YGR035W-A
YDR259C	YGR060W
YDR259C	YGR138C
YDR259C	YGR140W
YDR259C	YGR146C
YDR259C	YGR146C-A
YDR259C	YGR192C
YDR259C	YGR209C
YDR259C	YGR233C
YDR259C	YGR234W
YDR259C	YGR238C
YDR259C	YGR249W
YDR259C	YHL034C
YDR259C	YHR092C
YDR259C	YHR094C
YDR259C	YHR179W
YDR259C	YHR193C
YDR259C	YHR194W
YDR259C	YIL011W
YDR259C	YIL013C
YDR259C	YIL030C
YDR259C	YIL118W
YDR259C	YIL119C
YDR259C	YIL122W
YDR259C	YIR018C-A
YDR259C	YIR023W
YDR259C	YIR035C
YDR259C	YIR038C
YDR259C	YJL030W
YDR259C	YJL031C
YDR259C	YJL105W
YDR259C	YJL164C
YDR259C	YJL191W
YDR259C	YJL192C
YDR259C	YJR001W
YDR259C	YJR011C
YDR259C	YJR013W
YDR259C	YJR093C
YDR259C	YJR094C
YDR259C	YJR094W-A
YDR259C	YJR095W
YDR259C	YJR145C
YDR259C	YJR147W
YDR259C	YKL043W
YDR259C	YKL109W
YDR259C	YKL110C
YDR259C	YKR038C
YDR259C	YKR039W
YDR259C	YKR102W
YDR259C	YLR047C
YDR259C	YLR048W
YDR259C	YLR081W
YDR259C	YLR105C
YDR259C	YLR121C
YDR259C	YLR125W
YDR259C	YLR295C
YDR259C	YLR297W
YDR259C	YLR298C
YDR259C	YLR299W
YDR259C	YLR412C-A
YDR259C	YLR413W
YDR259C	YLR430W
YDR259C	YML115C
YDR259C	YML116W
YDR259C	YMR016C
YDR259C	YMR017W
YDR259C	YMR102C
YDR259C	YMR149W
YDR259C	YMR173W
YDR259C	YMR177W
YDR259C	YMR186W
YDR259C	YMR187C
YDR259C	YMR315W
YDR259C	YNL066W
YDR259C	YNL070W
YDR259C	YNL087W
YDR259C	YNL134C
YDR259C	YNL178W
YDR259C	YNL180C
YDR259C	YNL241C
YDR259C	YNL288W
YDR259C	YNR050C
YDR259C	YOL125W
YDR259C	YOL126C
YDR259C	YOL151W
YDR259C	YOL154W
YDR259C	YOL155C
YDR259C	YOL156W
YDR259C	YOL157C
YDR259C	YOR028C
YDR259C	YOR030W
YDR259C	YOR032C
YDR259C	YOR032W-A
YDR259C	YOR049C
YDR259C	YOR148C
YDR259C	YOR152C
YDR259C	YOR153W
YDR259C	YOR178C
YDR259C	YOR179C
YDR259C	YOR180C
YDR259C	YOR181W
YDR259C	YOR284W
YDR259C	YOR381W
YDR259C	YPL188W
YDR259C	YPR013C
YDR259C	YPR063C
YDR259C	YPR065W
YDR259C	YPR122W
YDR259C	YPR127W
YDR259C	YPR148C
YDR259C	YPR149W
YDR259C	YPR192W
YDR310C	SNR55
YDR310C	SNR57
YDR310C	SNR61
YDR310C	TT(AGU)O2
YDR310C	YAL023C
YDR310C	YBR017C
YDR310C	YBR041W
YDR310C	YBR076W
YDR310C	YBR084W
YDR310C	YBR148W
YDR310C	YBR179C
YDR310C	YBR180W
YDR310C	YCL048W
YDR310C	YCL049C
YDR310C	YDL186W
YDR310C	YDL188C
YDR310C	YDR042C
YDR310C	YDR281C
YDR310C	YDR311W
YDR310C	YDR322W
YDR310C	YER105C
YDR310C	YER106W
YDR310C	YFL010W-A
YDR310C	YFL040W
YDR310C	YFR011C
YDR310C	YFR012W
YDR310C	YFR023W
YDR310C	YFR032C
YDR310C	YGL137W
YDR310C	YGL138C
YDR310C	YGL169W
YDR310C	YGL170C
YDR310C	YGR059W
YDR310C	YGR255C
YDR310C	YGR256W
YDR310C	YGR258C
YDR310C	YGR260W
YDR310C	YHR124W
YDR310C	YHR184W
YDR310C	YHR185C
YDR310C	YIR027C
YDR310C	YIR028W
YDR310C	YJL043W
YDR310C	YJL044C
YDR310C	YJR025C
YDR310C	YJR026W
YDR310C	YJR027W
YDR310C	YJR077C
YDR310C	YJR078W
YDR310C	YKL178C
YDR310C	YKR015C
YDR310C	YKR016W
YDR310C	YKR035W-A
YDR310C	YLL004W
YDR310C	YLL005C
YDR310C	YLR082C
YDR310C	YLR307C-A
YDR310C	YLR308W
YDR310C	YMR272C
YDR310C	YMR272W-B
YDR310C	YNL202W
YDR310C	YNL204C
YDR310C	YNL317W
YDR310C	YNL318C
YDR310C	YOL102C
YDR310C	YOR011W-A
YDR310C	YOR213C
YDR310C	YOR254C
YDR310C	YOR255W
YDR310C	YOR365C
YDR310C	YOR367W
YDR310C	YPL075W
YDR310C	YPL239W
YDR310C	YPL240C
YDR421W	YHR136C
YDR421W	YHR137W
YDR423C	YBL008W
YDR423C	YBL008W-A
YDR423C	YCL026C-A
YDR423C	YDR533C
[truncated: 6,393 more rows]

## Sheet: Binding_network3
Transcription factor	Binding target of that transcription factor
MATA1	SNR53
MATA1	TY(GUA)J2
MATA1	YBR281C
MATA1	YBR282W
MATA1	YCR083W
MATA1	YDR473C
MATA1	YJR057W
MATA1	YOR035C
MATA1	YOR036W
MATA1	YPR110C
MATA1	YPR111W
YBL005W	YBL006C
YBL021C	SNR128
YBL021C	SNR190
YBL021C	SNR71
YBL021C	TC(GCA)B
YBL021C	TE(UUC)B
YBL021C	TL(UAA)N
YBL021C	TL(UAG)J
YBL021C	YBR039W
YBL021C	YBR210W
YBL021C	YCR028C
YBL021C	YDL170W
YBL021C	YDL171C
YBL021C	YDR146C
YBL021C	YDR147W
YBL021C	YDR292C
YBL021C	YDR377W
YBL021C	YER174C
YBL021C	YER175C
YBL021C	YER175W-A
YBL021C	YER176W
YBL021C	YFR023W
YBL021C	YGL187C
YBL021C	YGL195W
YBL021C	YGR233C
YBL021C	YGR234W
YBL021C	YHR001W-A
YBL021C	YHR050W-A
YBL021C	YHR051W
YBL021C	YJL060W
YBL021C	YJL145W
YBL021C	YJL148W
YBL021C	YJR077C
YBL021C	YJR078W
YBL021C	YJR100C
YBL021C	YJR101W
YBL021C	YKL039W
YBL021C	YKL040C
YBL021C	YKL072W
YBL021C	YLL027W
YBL021C	YLR220W
YBL021C	YML119W
YBL021C	YML120C
YBL021C	YMR065W
YBL021C	YNL009W
YBL021C	YNR054C
YBL021C	YOL159C
YBL021C	YOR106W
YBL021C	YOR112W
YBL021C	YPL207W
YBL103C	SNR37
YBL103C	TA(AGC)H
YBL103C	TC(GCA)P2
YBL103C	TD(GUC)M
YBL103C	TE(CUC)D
YBL103C	TE(UUC)E1
YBL103C	TG(GCC)O1
YBL103C	TI(AAU)L1
YBL103C	TK(CUU)E1
YBL103C	TL(CAA)M
YBL103C	TM(CAU)J2
YBL103C	TN(GUU)O1
YBL103C	TQ(UUG)B
YBL103C	TR(UCU)E
YBL103C	TT(AGU)O2
YBL103C	TT(UGU)H
YBL103C	TV(AAC)O
YBL103C	TW(CCA)J
YBL103C	TW(CCA)K
YBL103C	YAL053W
YBL103C	YAL054C
YBL103C	YAL062W
YBL103C	YAL063C
YBL103C	YBL015W
YBL103C	YBL043W
YBL103C	YBL104C
YBL103C	YBR056W-A
YBL103C	YBR104W
YBL103C	YBR166C
YBL103C	YBR248C
YBL103C	YCL030C
YBL103C	YCL054W
YBL103C	YCR020C-A
YBL103C	YCR090C
YBL103C	YCR091W
YBL103C	YCR095C
YBL103C	YDL013W
YBL103C	YDL017W
YBL103C	YDL018C
YBL103C	YDL036C
YBL103C	YDL066W
YBL103C	YDL067C
YBL103C	YDL146W
YBL103C	YDL170W
YBL103C	YDL171C
YBL103C	YDL182W
YBL103C	YDL183C
YBL103C	YDL227C
YBL103C	YDL236W
YBL103C	YDL237W
YBL103C	YDL238C
YBL103C	YDR040C
YBL103C	YDR041W
YBL103C	YDR042C
YBL103C	YDR084C
YBL103C	YDR098C-A
YBL103C	YDR098C-B
YBL103C	YDR099W
YBL103C	YDR101C
YBL103C	YDR103W
YBL103C	YDR127W
YBL103C	YDR179C
YBL103C	YDR179W-A
YBL103C	YDR279W
YBL103C	YDR314C
YBL103C	YDR317W
YBL103C	YDR473C
YBL103C	YDR475C
YBL103C	YDR508C
YBL103C	YDR510W
YBL103C	YDR540C
YBL103C	YEL071W
YBL103C	YEL072W
YBL103C	YEL073C
YBL103C	YER002W
YBL103C	YER044C-A
YBL103C	YER045C
YBL103C	YER046W
YBL103C	YER069W
YBL103C	YER129W
YBL103C	YGL027C
YBL103C	YGL114W
YBL103C	YGL255W
YBL103C	YGR052W
YBL103C	YGR060W
YBL103C	YGR142W
YBL103C	YGR197C
YBL103C	YGR198W
YBL103C	YHR018C
YBL103C	YHR071W
YBL103C	YHR156C
YBL103C	YHR157W
YBL103C	YHR161C
YBL103C	YHR162W
YBL103C	YIL026C
YBL103C	YIL056W
YBL103C	YIL082W-A
YBL103C	YIL083C
YBL103C	YIR029W
YBL103C	YJL008C
YBL103C	YJL088W
YBL103C	YJL133C-A
YBL103C	YJL133W
YBL103C	YJL217W
YBL103C	YJR109C
YBL103C	YJR110W
YBL103C	YJR148W
YBL103C	YJR151C
YBL103C	YJR151W-A
YBL103C	YJR152W
YBL103C	YKL060C
YBL103C	YKL071W
YBL103C	YKL109W
YBL103C	YKL110C
YBL103C	YKL179C
YBL103C	YKL219W
YBL103C	YKL220C
YBL103C	YKR092C
YBL103C	YKR093W
YBL103C	YKR103W
YBL103C	YLL004W
YBL103C	YLL005C
YBL103C	YLL015W
YBL103C	YLL018C
YBL103C	YLL033W
YBL103C	YLL034C
YBL103C	YLR035C-A
YBL103C	YLR049C
YBL103C	YLR082C
YBL103C	YLR130C
YBL103C	YLR266C
YBL103C	YLR267W
YBL103C	YLR304C
YBL103C	YLR316C
YBL103C	YLR318W
YBL103C	YMR019W
YBL103C	YMR049C
YBL103C	YMR070W
YBL103C	YMR098C
YBL103C	YMR118C
YBL103C	YMR119W
YBL103C	YMR188C
YBL103C	YMR189W
YBL103C	YMR193W
YBL103C	YMR251W-A
YBL103C	YMR258C
YBL103C	YNL036W
YBL103C	YNL037C
YBL103C	YNL134C
YBL103C	YNL231C
YBL103C	YNL241C
YBL103C	YNL278W
YBL103C	YNR001C
YBL103C	YNR016C
YBL103C	YNR017W
YBL103C	YOL054W
YBL103C	YOL058W
YBL103C	YOL159C
YBL103C	YOR011W-A
YBL103C	YOR136W
YBL103C	YOR302W
YBL103C	YOR303W
YBL103C	YPL135W
YBL103C	YPL137C
YBL103C	YPL146C
YBL103C	YPL250C
YBL103C	YPL252C
YBL103C	YPL265W
YBL103C	YPR001W
YBL103C	YPR013C
YBL103C	YPR036W-A
YBL103C	YPR063C
YBL103C	YPR065W
YBL103C	YPR120C
YBL103C	YPR121W
YBL103C	YPR198W
YBR049C	SNR189
YBR049C	SNR37
YBR049C	SNR38
YBR049C	SNR41
YBR049C	SNR44
YBR049C	SNR51
YBR049C	SNR70
YBR049C	TD(GUC)B
YBR049C	TG(GCC)G2
YBR049C	TH(GUG)G2
YBR049C	TK(UUU)P
YBR049C	TLC1
YBR049C	TP(UGG)H
YBR049C	TQ(UUG)E2
YBR049C	TR(UCU)B
YBR049C	TT(AGU)N1
YBR049C	TW(CCA)G2
YBR049C	YAL030W
YBR049C	YAL031C
YBR049C	YBL013W
YBR049C	YBL014C
YBR049C	YBL036C
YBR049C	YBL046W
YBR049C	YBL047C
YBR049C	YBL058W
YBR049C	YBR017C
YBR049C	YBR035C
YBR049C	YBR081C
YBR049C	YBR095C
YBR049C	YBR096W
YBR049C	YBR130C
YBR049C	YBR131W
YBR049C	YBR143C
YBR049C	YBR145W
YBR049C	YBR163W
YBR049C	YBR164C
YBR049C	YBR165W
YBR049C	YBR170C
YBR049C	YBR171W
YBR049C	YBR173C
YBR049C	YBR175W
YBR049C	YBR179C
YBR049C	YBR180W
YBR049C	YBR198C
YBR049C	YBR199W
YBR049C	YBR236C
YBR049C	YBR237W
YBR049C	YCR032W
YBR049C	YCR042C
YBR049C	YCR067C
YBR049C	YCR068W
YBR049C	YCR094W
YBR049C	YDL007W
YBR049C	YDL045W-A
YBR049C	YDL137W
YBR049C	YDL140C
YBR049C	YDL155W
YBR049C	YDL173W
YBR049C	YDL174C
YBR049C	YDL186W
YBR049C	YDL188C
YBR049C	YDL208W
YBR049C	YDL209C
YBR049C	YDL212W
YBR049C	YDL213C
YBR049C	YDL225W
YBR049C	YDL226C
YBR049C	YDL232W
YBR049C	YDR003W
YBR049C	YDR028C
YBR049C	YDR036C
YBR049C	YDR037W
YBR049C	YDR155C
YBR049C	YDR156W
YBR049C	YDR173C
YBR049C	YDR174W
YBR049C	YDR190C
YBR049C	YDR191W
YBR049C	YDR257C
YBR049C	YDR272W
YBR049C	YDR313C
YBR049C	YDR323C
YBR049C	YDR328C
YBR049C	YDR333C
YBR049C	YDR334W
YBR049C	YDR457W
YBR049C	YDR465C
YBR049C	YDR466W
YBR049C	YDR520C
YBR049C	YDR528W
YBR049C	YEL012W
YBR049C	YEL022W
YBR049C	YEL023C
YBR049C	YEL027W
YBR049C	YER013W
YBR049C	YER025W
YBR049C	YER039C
YBR049C	YER039C-A
YBR049C	YER040W
YBR049C	YER048W-A
YBR049C	YER068W
YBR049C	YER070W
YBR049C	YER105C
YBR049C	YER106W
YBR049C	YER156C
YBR049C	YER157W
YBR049C	YER178W
YBR049C	YER188C-A
YBR049C	YER189W
YBR049C	YER190W
YBR049C	YFL005W
YBR049C	YFL023W
YBR049C	YFL024C
YBR049C	YFR002W
YBR049C	YFR050C
YBR049C	YFR051C
YBR049C	YFR052W
YBR049C	YGL068W
YBR049C	YGL070C
YBR049C	YGL119W
YBR049C	YGL120C
YBR049C	YGL151W
YBR049C	YGL160W
YBR049C	YGL161C
YBR049C	YGL181W
YBR049C	YGL183C
YBR049C	YGL191W
YBR049C	YGL198W
YBR049C	YGL200C
YBR049C	YGL237C
YBR049C	YGL244W
YBR049C	YGL247W
YBR049C	YGL248W
YBR049C	YGR002C
YBR049C	YGR003W
YBR049C	YGR012W
YBR049C	YGR078C
YBR049C	YGR079W
YBR049C	YGR084C
YBR049C	YGR132C
YBR049C	YGR133W
YBR049C	YGR134W
YBR049C	YGR135W
YBR049C	YGR141W
YBR049C	YGR145W
YBR049C	YGR147C
YBR049C	YGR156W
YBR049C	YGR172C
YBR049C	YGR173W
YBR049C	YGR179C
YBR049C	YGR184C
YBR049C	YGR191W
YBR049C	YGR218W
YBR049C	YGR231C
YBR049C	YGR232W
YBR049C	YGR235C
YBR049C	YGR241C
YBR049C	YGR243W
YBR049C	YHL030W
YBR049C	YHL031C
YBR049C	YHR026W
YBR049C	YHR039C-A
YBR049C	YHR040W
YBR049C	YHR146W
YBR049C	YHR153C
YBR049C	YHR154W
YBR049C	YHR170W
YBR049C	YIL022W
YBR049C	YIL023C
YBR049C	YIL075C
YBR049C	YIL108W
YBR049C	YIL109C
YBR049C	YIL112W
YBR049C	YIL121W
YBR049C	YIL125W
YBR049C	YIL148W
YBR049C	YIL149C
YBR049C	YIR002C
YBR049C	YIR003W
YBR049C	YJL001W
YBR049C	YJL002C
YBR049C	YJL043W
YBR049C	YJL044C
YBR049C	YJL105W
YBR049C	YJL111W
YBR049C	YJL158C
YBR049C	YJL194W
YBR049C	YJL196C
YBR049C	YJR007W
YBR049C	YJR085C
YBR049C	YJR086W
YBR049C	YJR090C
YBR049C	YJR097W
YBR049C	YJR098C
YBR049C	YJR099W
YBR049C	YJR122W
YBR049C	YJR137C
YBR049C	YJR138W
YBR049C	YKL025C
YBR049C	YKL051W
YBR049C	YKL052C
YBR049C	YKL058W
YBR049C	YKL059C
YBR049C	YKL072W
YBR049C	YKL081W
YBR049C	YKL082C
YBR049C	YKL086W
YBR049C	YKL087C
YBR049C	YKL104C
YBR049C	YKL121W
YBR049C	YKL122C
YBR049C	YKL142W
YBR049C	YKL145W
YBR049C	YKL203C
YBR049C	YKR015C
YBR049C	YKR016W
YBR049C	YKR068C
YBR049C	YKR069W
YBR049C	YKR075C
YBR049C	YKR076W
YBR049C	YLL040C
YBR049C	YLL049W
YBR049C	YLL050C
YBR049C	YLR082C
YBR049C	YLR114C
YBR049C	YLR115W
YBR049C	YLR149C
YBR049C	YLR150W
YBR049C	YLR170C
YBR049C	YLR223C
YBR049C	YLR224W
YBR049C	YLR262C
YBR049C	YLR275W
YBR049C	YLR309C
YBR049C	YLR367W
YBR049C	YLR378C
YBR049C	YLR380W
YBR049C	YLR390W-A
YBR049C	YLR457C
YBR049C	YLR459W
YBR049C	YML001W
YBR049C	YML081C-A
YBR049C	YML081W
YBR049C	YML102W
YBR049C	YML103C
YBR049C	YML119W
YBR049C	YML120C
YBR049C	YML124C
YBR049C	YML129C
YBR049C	YMR001C
YBR049C	YMR001C-A
YBR049C	YMR002W
YBR049C	YMR039C
YBR049C	YMR040W
YBR049C	YMR047C
YBR049C	YMR048W
YBR049C	YMR117C
YBR049C	YMR121C
YBR049C	YMR122W-A
YBR049C	YMR123W
YBR049C	YMR153W
YBR049C	YMR182C
YBR049C	YMR182W-A
YBR049C	YMR186W
YBR049C	YMR188C
YBR049C	YMR189W
YBR049C	YMR214W
YBR049C	YMR221C
YBR049C	YMR257C
YBR049C	YMR265C
YBR049C	YMR266W
YBR049C	YMR280C
YBR049C	YMR281W
YBR049C	YMR311C
YBR049C	YMR312W
YBR049C	YNL008C
YBR049C	YNL078W
YBR049C	YNL079C
YBR049C	YNL090W
YBR049C	YNL091W
YBR049C	YNL111C
YBR049C	YNL113W
YBR049C	YNL115C
YBR049C	YNL117W
YBR049C	YNL118C
YBR049C	YNL126W
YBR049C	YNL161W
YBR049C	YNL169C
YBR049C	YNL220W
YBR049C	YNL221C
YBR049C	YNL243W
YBR049C	YNL244C
YBR049C	YNL279W
YBR049C	YNL280C
YBR049C	YNL284C
YBR049C	YNL308C
YBR049C	YNL336W
YBR049C	YNL339C
YBR049C	YNR011C
YBR049C	YNR012W
YBR049C	YNR013C
YBR049C	YNR014W
YBR049C	YNR016C
YBR049C	YNR017W
YBR049C	YNR039C
YBR049C	YNR040W
YBR049C	YOL004W
YBR049C	YOL005C
YBR049C	YOL006C
YBR049C	YOL049W
YBR049C	YOL144W
YBR049C	YOL145C
YBR049C	YOL148C
YBR049C	YOR021C
YBR049C	YOR044W
YBR049C	YOR048C
YBR049C	YOR076C
YBR049C	YOR077W
YBR049C	YOR093C
YBR049C	YOR094W
YBR049C	YOR116C
YBR049C	YOR117W
YBR049C	YOR122C
YBR049C	YOR128C
YBR049C	YOR148C
YBR049C	YOR149C
YBR049C	YOR150W
YBR049C	YOR151C
YBR049C	YOR157C
YBR049C	YOR158W
YBR049C	YOR187W
YBR049C	YOR196C
YBR049C	YOR197W
YBR049C	YOR265W
YBR049C	YOR271C
YBR049C	YOR272W
YBR049C	YOR287C
YBR049C	YOR298C-A
YBR049C	YOR299W
YBR049C	YOR319W
YBR049C	YOR324C
YBR049C	YOR326W
YBR049C	YOR335C
YBR049C	YOR336W
YBR049C	YOR353C
YBR049C	YPL120W
YBR049C	YPL121C
YBR049C	YPL180W
YBR049C	YPL204W
YBR049C	YPL206C
YBR049C	YPL211W
YBR049C	YPL212C
YBR049C	YPL225W
YBR049C	YPL237W
YBR049C	YPL266W
YBR049C	YPR025C
YBR049C	YPR026W
YBR049C	YPR029C
YBR049C	YPR030W
YBR049C	YPR055W
YBR049C	YPR074C
YBR049C	YPR101W
YBR049C	YPR119W
YBR049C	YPR163C
YBR049C	YPR164W
YBR049C	YPR181C
YBR049C	YPR182W
YBR083W	SNR37
YBR083W	SNR55
YBR083W	SNR57
YBR083W	SNR6
YBR083W	SNR61
YBR083W	SNR72
YBR083W	SNR73
YBR083W	SNR74
YBR083W	SNR75
YBR083W	TA(AGC)H
YBR083W	TA(AGC)K2
YBR083W	TA(UGC)A
YBR083W	TD(GUC)K
YBR083W	TE(UUC)G3
YBR083W	TE(UUC)P
YBR083W	TF(GAA)D
YBR083W	TF(GAA)G
YBR083W	TG(GCC)B
YBR083W	TG(GCC)G2
YBR083W	TH(GUG)E2
YBR083W	TH(GUG)G2
YBR083W	TI(AAU)D
YBR083W	TK(CUU)E1
YBR083W	TK(UUU)O
YBR083W	TN(GUU)O2
YBR083W	TP(UGG)H
YBR083W	TP(UGG)N1
YBR083W	TP(UGG)N2
YBR083W	TP(UGG)O3
YBR083W	TQ(UUG)D1
YBR083W	TQ(UUG)D2
YBR083W	TQ(UUG)E1
YBR083W	TR(UCU)E
YBR083W	TS(AGA)A
YBR083W	TT(AGU)N2
YBR083W	TT(UGU)H
YBR083W	TV(AAC)L
YBR083W	TX(XXX)D
YBR083W	TY(GUA)D
YBR083W	YAL028W
YBR083W	YAL029C
YBR083W	YAR010C
YBR083W	YAR014C
YBR083W	YAR015W
YBR083W	YAR027W
YBR083W	YBL016W
YBR083W	YBL017C
YBR083W	YBR011C
YBR083W	YBR012W-A
YBR083W	YBR012W-B
YBR083W	YBR048W
YBR083W	YBR082C
YBR083W	YCL027W
YBR083W	YCL054W
YBR083W	YCR027C
YBR083W	YCR095C
YBR083W	YCR105W
YBR083W	YCR107W
YBR083W	YDL053C
YBR083W	YDL126C
YBR083W	YDL127W
YBR083W	YDR034C-A
YBR083W	YDR034C-C
YBR083W	YDR034C-D
YBR083W	YDR098C
YBR083W	YDR098C-A
YBR083W	YDR098C-B
YBR083W	YDR099W
YBR083W	YDR180W
YBR083W	YDR207C
YBR083W	YDR208W
YBR083W	YDR240C
YBR083W	YDR262W
YBR083W	YDR309C
YBR083W	YDR316W-A
YBR083W	YDR316W-B
YBR083W	YDR317W
YBR083W	YDR463W
YBR083W	YDR522C
YBR083W	YDR523C
YBR083W	YEL040W
YBR083W	YER048C
YBR083W	YER118C
YBR083W	YER155C
YBR083W	YER159C-A
YBR083W	YER160C
YBR083W	YER188C-A
YBR083W	YER189W
YBR083W	YER190W
YBR083W	YFL039C
YBR083W	YFR043C
YBR083W	YGL032C
YBR083W	YGL062W
YBR083W	YGR014W
YBR083W	YGR028W
YBR083W	YGR038C-A
YBR083W	YGR038C-B
YBR083W	YGR040W
YBR083W	YGR189C
YBR083W	YGR218W
YBR083W	YGR221C
YBR083W	YGR222W
YBR083W	YGR233C
YBR083W	YGR234W
YBR083W	YHR001W
YBR083W	YHR141C
YBR083W	YHR142W
YBR083W	YHR146W
YBR083W	YIL015W
YBR083W	YIL061C
YBR083W	YIL118W
YBR083W	YIL119C
YBR083W	YIL123W
YBR083W	YIR019C
YBR083W	YIR021W
YBR083W	YJL145W
YBR083W	YJL186W
YBR083W	YJL187C
YBR083W	YJR154W
YBR083W	YKL001C
YBR083W	YKL095W
YBR083W	YKL096C-B
YBR083W	YKL096W
YBR083W	YKL096W-A
YBR083W	YKL104C
YBR083W	YKL127W
YBR083W	YKL139W
YBR083W	YKL179C
YBR083W	YKR038C
YBR083W	YKR039W
YBR083W	YKR041W
YBR083W	YKR056W
YBR083W	YKR091W
YBR083W	YLL015W
YBR083W	YLL018C
YBR083W	YLR022C
YBR083W	YLR084C
YBR083W	YLR353W
YBR083W	YLR412C-A
YBR083W	YLR413W
YBR083W	YML046W
YBR083W	YML047C
YBR083W	YMR014W
YBR083W	YMR065W
YBR083W	YMR135C
YBR083W	YMR136W
YBR083W	YMR232W
YBR083W	YNL042W-B
YBR083W	YNL050C
YBR083W	YNL053W
YBR083W	YNL279W
YBR083W	YNL280C
YBR083W	YNL282W
YBR083W	YNL283C
YBR083W	YNL289W
YBR083W	YNL298W
YBR083W	YNL336W
YBR083W	YNL339C
YBR083W	YNR028W
YBR083W	YOL105C
YBR083W	YOL159C
YBR083W	YOR058C
YBR083W	YOR086C
YBR083W	YOR087W
YBR083W	YOR126C
YBR083W	YOR127W
YBR083W	YOR129C
YBR083W	YOR192C
YBR083W	YOR246C
YBR083W	YOR247W
YBR083W	YOR313C
YBR083W	YOR315W
YBR083W	YOR344C
YBR083W	YPL163C
YBR083W	YPL178W
YBR083W	YPR001W
YBR083W	YPR135W
YBR083W	YPR155C
YBR083W	YPR158W-A
YBR083W	YPR158W-B
YBR083W	YPR198W
YBR182C	YDR420W
YBR182C	YLR390W-A
YBR240C	TC(GCA)P2
YBR240C	YBR092C
YBR240C	YDL080C
YBR240C	YDR438W
YBR240C	YDR508C
YBR240C	YDR510W
YBR240C	YER060W-A
YBR240C	YHL047C
YBR240C	YHR179W
YBR240C	YLR004C
YBR240C	YLR005W
YBR240C	YOL055C
YBR240C	YPL213W
YBR240C	YPL214C
YBR240C	YPL258C
YBR240C	YPR120C
YBR240C	YPR121W
YCR106W	TK(CUU)E1
YCR106W	TR(UCU)E
YCR106W	YBR015C
YCR106W	YBR016W
YCR106W	YCR105W
YCR106W	YCR107W
YCR106W	YDR294C
YCR106W	YFL023W
YCR106W	YFL024C
YCR106W	YGL157W
YCR106W	YGR100W
YCR106W	YJL124C
YCR106W	YNL241C
YCR106W	YOL125W
YCR106W	YOL126C
YCR106W	YPR063C
YCR106W	YPR065W
YCR106W	YPR127W
YDL020C	LSR1
YDL020C	TE(UUC)E1
YDL020C	TT(UGU)P
YDL020C	TW(CCA)G1
YDL020C	YBL022C
YDL020C	YBL041W
YDL020C	YBL042C
YDL020C	YBR049C
YDL020C	YBR062C
YDL020C	YBR170C
YDL020C	YBR171W
YDL020C	YBR185C
YDL020C	YBR186W
YDL020C	YBR283C
YDL020C	YBR284W
YDL020C	YCR059C
YDL020C	YCR061W
YDL020C	YCR082W
YDL020C	YCR092C
YDL020C	YCR093W
YDL020C	YDL007W
YDL020C	YDL037C
YDL020C	YDL095W
YDL020C	YDL097C
YDL020C	YDL140C
YDL020C	YDL143W
YDL020C	YDL144C
YDL020C	YDL182W
YDL020C	YDL183C
YDL020C	YDR151C
YDL020C	YDR152W
YDL020C	YDR155C
YDL020C	YDR156W
YDL020C	YDR270W
YDL020C	YDR363W-A
YDL020C	YDR394W
YDL020C	YDR427W
YDL020C	YDR528W
YDL020C	YDR545W
YDL020C	YEL037C
YDL020C	YEL070W
YDL020C	YER012W
YDL020C	YER021W
YDL020C	YER094C
YDL020C	YER095W
YDL020C	YER163C
YDL020C	YER164W
YDL020C	YER177W
YDL020C	YFL023W
YDL020C	YFL024C
YDL020C	YFL044C
YDL020C	YFL055W
YDL020C	YFL056C
YDL020C	YFR003C
YDL020C	YFR004W
YDL020C	YFR010W
YDL020C	YFR024C-A
YDL020C	YFR050C
YDL020C	YFR051C
YDL020C	YFR052W
YDL020C	YGL010W
YDL020C	YGL011C
YDL020C	YGL012W
YDL020C	YGL013C
YDL020C	YGL047W
YDL020C	YGL048C
YDL020C	YGL117W
YDL020C	YGL122C
YDL020C	YGL130W
YDL020C	YGL131C
YDL020C	YGL172W
YDL020C	YGL173C
YDL020C	YGR047C
YDL020C	YGR048W
YDL020C	YGR135W
YDL020C	YGR142W
YDL020C	YGR253C
YDL020C	YGR254W
YDL020C	YHR199C
YDL020C	YHR200W
YDL020C	YIL075C
YDL020C	YJL001W
YDL020C	YJL002C
YDL020C	YJR005C-A
YDL020C	YJR006W
YDL020C	YKL015W
YDL020C	YKL016C
YDL020C	YKL054C
YDL020C	YKL145W
YDL020C	YKL210W
YDL020C	YKR103W
YDL020C	YLL039C
YDL020C	YLR199C
YDL020C	YLR200W
YDL020C	YLR259C
YDL020C	YLR260W
YDL020C	YLR287C-A
YDL020C	YLR421C
YDL020C	YLR422W
YDL020C	YML007C-A
YDL020C	YML007W
YDL020C	YML008C
YDL020C	YML092C
YDL020C	YNL155W
YDL020C	YNL156C
YDL020C	YNL183C
YDL020C	YNL250W
YDL020C	YNL251C
YDL020C	YOL038C-A
YDL020C	YOL038W
YDL020C	YOR007C
YDL020C	YOR052C
YDL020C	YOR157C
YDL020C	YOR158W
YDL020C	YOR259C
YDL020C	YOR260W
YDL020C	YOR261C
YDL020C	YOR262W
YDL020C	YPR107C
YDL020C	YPR108W
YDL020C	YPR108W-A
YDL020C	YPR109W
YDL048C	YAL040C
YDL048C	YIL159W
YDL048C	YIL160C
YDL048C	YPL141C
YDL056W	SNR44
YDL056W	TA(AGC)P
YDL056W	TC(GCA)P2
YDL056W	TE(CUC)D
YDL056W	TK(UUU)D
YDL056W	TK(UUU)P
YDL056W	YAR007C
YDL056W	YAR008W
YDL056W	YBL002W
YDL056W	YBL003C
YDL056W	YBL035C
YDL056W	YBL060W
YDL056W	YBL061C
YDL056W	YBR007C
YDL056W	YBR072C-A
YDL056W	YBR073W
YDL056W	YBR077C
YDL056W	YBR078W
YDL056W	YBR098W
YDL056W	YBR162C
YDL056W	YBR162W-A
YDL056W	YBR163W
YDL056W	YCL054W
YDL056W	YCL061C
YDL056W	YCR065W
YDL056W	YDL003W
YDL056W	YDL017W
YDL056W	YDL018C
YDL056W	YDL055C
YDL056W	YDL101C
YDL056W	YDL105W
YDL056W	YDL106C
YDL056W	YDL156W
YDL056W	YDL157C
YDL056W	YDL195W
YDL056W	YDL197C
YDL056W	YDL227C
YDL056W	YDR043C
YDL056W	YDR044W
YDL056W	YDR093W
YDL056W	YDR097C
YDL056W	YDR113C
YDL056W	YDR115W
YDL056W	YDR132C
YDL056W	YDR144C
YDL056W	YDR145W
YDL056W	YDR211W
YDL056W	YDR222W
YDL056W	YDR263C
YDL056W	YDR279W
YDL056W	YDR297W
YDL056W	YDR309C
YDL056W	YDR312W
YDL056W	YDR389W
YDL056W	YDR441C
YDL056W	YDR451C
YDL056W	YDR452W
YDL056W	YDR500C
YDL056W	YDR501W
YDL056W	YDR507C
YDL056W	YDR524C
YDL056W	YDR524C-B
YDL056W	YDR525W-A
YDL056W	YDR527W
YDL056W	YDR528W
YDL056W	YEL001C
YDL056W	YEL031W
YDL056W	YEL040W
YDL056W	YER001W
YDL056W	YER003C
YDL056W	YER004W
YDL056W	YER045C
YDL056W	YER046W
YDL056W	YER070W
YDL056W	YER071C
YDL056W	YER072W
YDL056W	YER094C
YDL056W	YER095W
YDL056W	YER111C
YDL056W	YER112W
YDL056W	YER118C
YDL056W	YER188C-A
YDL056W	YER189W
YDL056W	YER190W
YDL056W	YFL008W
YDL056W	YFL011W
YDL056W	YFL039C
YDL056W	YFR026C
YDL056W	YFR027W
YDL056W	YGL038C
YDL056W	YGL147C
YDL056W	YGL174W
YDL056W	YGL175C
YDL056W	YGL178W
YDL056W	YGL179C
YDL056W	YGL184C
YDL056W	YGR041W
YDL056W	YGR078C
YDL056W	YGR079W
YDL056W	YGR086C
YDL056W	YGR109C
YDL056W	YGR109W-A
YDL056W	YGR109W-B
YDL056W	YGR138C
YDL056W	YGR140W
YDL056W	YGR152C
YDL056W	YGR153W
YDL056W	YGR180C
YDL056W	YGR189C
YDL056W	YGR221C
YDL056W	YGR222W
YDL056W	YGR249W
YDL056W	YHR061C
YDL056W	YHR110W
YDL056W	YHR149C
YDL056W	YHR150W
YDL056W	YHR153C
YDL056W	YHR154W
YDL056W	YHR179W
YDL056W	YIL026C
YDL056W	YIL140W
YDL056W	YIL159W
YDL056W	YIL160C
YDL056W	YJL073W
YDL056W	YJL074C
YDL056W	YJL077W-B
YDL056W	YJL078C
YDL056W	YJL115W
YDL056W	YJL116C
YDL056W	YJL186W
YDL056W	YJL187C
YDL056W	YJL194W
YDL056W	YJL196C
YDL056W	YJR001W
YDL056W	YJR030C
YDL056W	YJR043C
YDL056W	YJR044C
YDL056W	YJR143C
YDL056W	YJR144W
YDL056W	YJR154W
YDL056W	YKL007W
YDL056W	YKL008C
YDL056W	YKL045W
YDL056W	YKL046C
YDL056W	YKL101W
YDL056W	YKL103C
YDL056W	YKL112W
YDL056W	YKL113C
YDL056W	YKL142W
YDL056W	YKL165C
YDL056W	YKL198C
YDL056W	YKR077W
YDL056W	YKR091W
YDL056W	YLR047C
YDL056W	YLR048W
YDL056W	YLR049C
YDL056W	YLR055C
YDL056W	YLR056W
YDL056W	YLR103C
YDL056W	YLR104W
YDL056W	YLR120C
YDL056W	YLR134W
YDL056W	YLR212C
YDL056W	YLR266C
YDL056W	YLR267W
YDL056W	YLR295C
YDL056W	YLR297W
YDL056W	YLR300W
YDL056W	YLR342W
YDL056W	YLR354C
YDL056W	YLR367W
YDL056W	YLR382C
YDL056W	YLR383W
YDL056W	YLR384C
YDL056W	YLR385C
YDL056W	YLR386W
YDL056W	YLR430W
YDL056W	YLR437C
YDL056W	YLR438W
YDL056W	YML012W
YDL056W	YML027W
YDL056W	YML109W
YDL056W	YML110C
YDL056W	YMR016C
YDL056W	YMR017W
YDL056W	YMR070W
YDL056W	YMR074C
YDL056W	YMR075W
YDL056W	YMR076C
YDL056W	YMR078C
YDL056W	YMR079W
YDL056W	YMR121C
YDL056W	YMR122W-A
YDL056W	YMR123W
YDL056W	YMR135C
YDL056W	YMR136W
YDL056W	YMR144W
YDL056W	YMR179W
YDL056W	YMR194C-B
YDL056W	YMR195W
YDL056W	YMR199W
YDL056W	YMR279C
YDL056W	YMR305C
YDL056W	YMR306W
YDL056W	YMR307W
YDL056W	YNL030W
YDL056W	YNL031C
YDL056W	YNL077W
YDL056W	YNL088W
YDL056W	YNL102W
YDL056W	YNL192W
YDL056W	YNL217W
YDL056W	YNL218W
YDL056W	YNL219C
YDL056W	YNL225C
YDL056W	YNL231C
YDL056W	YNL233W
YDL056W	YNL262W
YDL056W	YNL263C
YDL056W	YNL273W
YDL056W	YNL274C
YDL056W	YNL278W
YDL056W	YNL289W
YDL056W	YNL298W
YDL056W	YNL312W
YDL056W	YNL313C
YDL056W	YNR009W
YDL056W	YNR016C
YDL056W	YNR017W
YDL056W	YNR044W
YDL056W	YOL006C
YDL056W	YOL007C
YDL056W	YOL017W
YDL056W	YOL018C
YDL056W	YOL082W
YDL056W	YOL159C-A
YDL056W	YOL161C
YDL056W	YOR033C
YDL056W	YOR066W
YDL056W	YOR074C
YDL056W	YOR075W
YDL056W	YOR246C
YDL056W	YOR247W
YDL056W	YOR342C
YDL056W	YOR343W-A
YDL056W	YOR343W-B
YDL056W	YPL014W
YDL056W	YPL015C
YDL056W	YPL081W
YDL056W	YPL082C
YDL056W	YPL126W
YDL056W	YPL127C
YDL056W	YPL144W
YDL056W	YPL145C
YDL056W	YPL152W
YDL056W	YPL152W-A
YDL056W	YPL153C
YDL056W	YPL179W
YDL056W	YPL218W
YDL056W	YPL230W
YDL056W	YPL241C
YDL056W	YPL267W
YDL056W	YPR017C
YDL056W	YPR018W
YDL056W	YPR075C
YDL056W	YPR119W
YDL056W	YPR120C
YDL056W	YPR121W
YDL056W	YPR135W
YDL056W	YPR159W
YDL056W	YPR174C
YDL056W	YPR175W
YDL056W	YPR194C
YDL056W	YPR196W
YDL106C	RPR1
YDL106C	SNR38
YDL106C	SNR9
YDL106C	TA(AGC)K2
YDL106C	TA(UGC)G
YDL106C	TC(GCA)B
YDL106C	TC(GCA)P2
YDL106C	TD(GUC)B
YDL106C	TE(CUC)D
YDL106C	TE(UUC)B
YDL106C	TE(UUC)J
YDL106C	TF(GAA)P1
YDL106C	TF(GAA)P2
YDL106C	TG(GCC)G2
YDL106C	TG(GCC)J1
YDL106C	TG(UCC)O
YDL106C	TI(AAU)B
YDL106C	TI(UAU)L
YDL106C	TK(CUU)E2
YDL106C	TK(UUU)G1
YDL106C	TL(CAA)G1
YDL106C	TL(GAG)G
YDL106C	TM(CAU)O2
YDL106C	TP(UGG)N1
YDL106C	TQ(CUG)M
YDL106C	TQ(UUG)H
YDL106C	TR(CCG)L
YDL106C	TR(UCU)B
YDL106C	TS(AGA)H
YDL106C	TS(AGA)L
YDL106C	TT(AGU)H
YDL106C	TT(AGU)J
YDL106C	TV(AAC)E1
YDL106C	TV(CAC)D
YDL106C	TV(UAC)D
YDL106C	TW(CCA)J
YDL106C	TW(CCA)K
YDL106C	TY(GUA)M2
YDL106C	YAL060W
YDL106C	YBL004W
YDL106C	YBL087C
YDL106C	YBR009C
YDL106C	YBR010W
YDL106C	YBR044C
YDL106C	YBR048W
YDL106C	YBR072C-A
YDL106C	YBR072W
YDL106C	YBR073W
YDL106C	YBR081C
YDL106C	YBR085C-A
YDL106C	YBR092C
YDL106C	YBR098W
YDL106C	YBR101C
YDL106C	YBR161W
YDL106C	YBR163W
YDL106C	YBR169C
YDL106C	YBR191W
YDL106C	YBR210W
YDL106C	YBR238C
YDL106C	YBR243C
YDL106C	YBR244W
YDL106C	YBR280C
YDL106C	YCL030C
YDL106C	YCR021C
YDL106C	YCR024C-A
YDL106C	YCR024C-B
YDL106C	YCR073C
YDL106C	YCR073W-A
YDL106C	YCR098C
YDL106C	YCR107W
YDL106C	YDL017W
YDL106C	YDL018C
YDL106C	YDL025C
YDL106C	YDL035C
YDL106C	YDL056W
YDL106C	YDL058W
YDL106C	YDL059C
YDL106C	YDL124W
YDL106C	YDL125C
YDL106C	YDL136W
YDL106C	YDL225W
YDL106C	YDL226C
YDL106C	YDR022C
YDL106C	YDR023W
YDL106C	YDR032C
YDL106C	YDR033W
YDL106C	YDR042C
YDL106C	YDR050C
YDL106C	YDR064W
YDL106C	YDR077W
YDL106C	YDR109C
YDL106C	YDR110W
YDL106C	YDR144C
YDL106C	YDR145W
YDL106C	YDR151C
YDL106C	YDR152W
YDL106C	YDR179C
YDL106C	YDR179W-A
YDL106C	YDR224C
YDL106C	YDR225W
YDL106C	YDR227W
YDL106C	YDR258C
YDL106C	YDR279W
YDL106C	YDR281C
YDL106C	YDR283C
YDL106C	YDR306C
YDL106C	YDR307W
YDL106C	YDR308C
YDL106C	YDR345C
YDL106C	YDR372C
YDL106C	YDR373W
YDL106C	YDR386W
YDL106C	YDR387C
YDL106C	YDR388W
YDL106C	YDR482C
YDL106C	YDR483W
YDL106C	YDR507C
YDL106C	YDR539W
YDL106C	YEL001C
YDL106C	YEL027W
YDL106C	YEL060C
YDL106C	YER001W
YDL106C	YER013W
YDL106C	YER035W
YDL106C	YER045C
YDL106C	YER046W
YDL106C	YER048W-A
YDL106C	YER053C
YDL106C	YER053C-A
YDL106C	YER069W
YDL106C	YER103W
YDL106C	YER134C
YDL106C	YFR022W
YDL106C	YGL001C
YDL106C	YGL012W
YDL106C	YGL013C
YDL106C	YGL169W
YDL106C	YGL170C
YDL106C	YGL178W
YDL106C	YGL179C
YDL106C	YGL202W
YDL106C	YGL203C
YDL106C	YGL255W
YDL106C	YGR033C
YDL106C	YGR034W
YDL106C	YGR052W
YDL106C	YGR092W
YDL106C	YGR106C
YDL106C	YGR127W
YDL106C	YGR150C
YDL106C	YGR152C
YDL106C	YGR153W
YDL106C	YGR157W
YDL106C	YGR189C
YDL106C	YGR192C
YDL106C	YGR202C
YDL106C	YGR203W
YDL106C	YGR204C-A
YDL106C	YGR205W
YDL106C	YGR209C
YDL106C	YGR218W
YDL106C	YGR233C
YDL106C	YGR234W
YDL106C	YGR271C-A
YDL106C	YHR005C
YDL106C	YHR005C-A
YDL106C	YHR006W
YDL106C	YHR015W
YDL106C	YHR047C
YDL106C	YHR048W
YDL106C	YHR064C
YDL106C	YHR094C
YDL106C	YHR122W
YDL106C	YHR210C
YDL106C	YHR211W
YDL106C	YIL014C-A
YDL106C	YIL014W
YDL106C	YIL016W
YDL106C	YIL017C
YDL106C	YIL074C
YDL106C	YIL076W
YDL106C	YIL077C
YDL106C	YIL123W
YDL106C	YIL144W
YDL106C	YIL145C
YDL106C	YIL148W
YDL106C	YIL149C
YDL106C	YIL166C
YDL106C	YJL024C
YDL106C	YJL097W
YDL106C	YJL104W
YDL106C	YJL110C
YDL106C	YJL159W
YDL106C	YJL160C
YDL106C	YJL161W
YDL106C	YJL162C
YDL106C	YJL191W
YDL106C	YJL192C
YDL106C	YJL198W
YDL106C	YJL200C
YDL106C	YJR011C
YDL106C	YJR013W
YDL106C	YJR045C
YDL106C	YJR046W
YDL106C	YKL006C-A
YDL106C	YKL006W
YDL106C	YKL049C
YDL106C	YKL054C
YDL106C	YKL060C
YDL106C	YKL081W
YDL106C	YKL082C
YDL106C	YKL085W
YDL106C	YKL096C-B
YDL106C	YKL096W-A
YDL106C	YKL101W
YDL106C	YKL103C
YDL106C	YKL106C-A
YDL106C	YKL106W
YDL106C	YKL152C
YDL106C	YKL156W
YDL106C	YKL219W
YDL106C	YKL220C
YDL106C	YKR041W
YDL106C	YLL004W
YDL106C	YLL005C
YDL106C	YLL006W
YDL106C	YLL006W-A
YDL106C	YLL007C
YDL106C	YLL015W
YDL106C	YLL018C
YDL106C	YLL025W
YDL106C	YLL033W
YDL106C	YLL034C
YDL106C	YLR011W
YDL106C	YLR014C
YDL106C	YLR015W
YDL106C	YLR046C
YDL106C	YLR055C
YDL106C	YLR056W
YDL106C	YLR061W
YDL106C	YLR108C
YDL106C	YLR109W
YDL106C	YLR130C
YDL106C	YLR152C
YDL106C	YLR216C
YDL106C	YLR249W
YDL106C	YLR262C
YDL106C	YLR304C
YDL106C	YLR321C
YDL106C	YLR430W
YDL106C	YLR438C-A
YDL106C	YLR439W
YDL106C	YML075C
YDL106C	YML121W
YDL106C	YML123C
YDL106C	YMR005W
YDL106C	YMR053C
YDL106C	YMR054W
YDL106C	YMR055C
YDL106C	YMR111C
YDL106C	YMR144W
YDL106C	YMR170C
YDL106C	YMR175W-A
YDL106C	YMR176W
YDL106C	YMR193W
YDL106C	YMR194C-B
YDL106C	YMR195W
YDL106C	YMR230W-A
YDL106C	YMR231W
YDL106C	YMR283C
YDL106C	YMR284W
YDL106C	YMR292W
YDL106C	YMR313C
YDL106C	YMR314W
YDL106C	YNL006W
YDL106C	YNL007C
YDL106C	YNL024C
YDL106C	YNL027W
YDL106C	YNL029C
YDL106C	YNL036W
YDL106C	YNL037C
YDL106C	YNL042W-B
YDL106C	YNL059C
YDL106C	YNL080C
YDL106C	YNL081C
YDL106C	YNL134C
YDL106C	YNL217W
YDL106C	YNL241C
YDL106C	YNL278W
YDL106C	YNR001C
YDL106C	YOL015W
YDL106C	YOL016C
YDL106C	YOL017W
YDL106C	YOL018C
YDL106C	YOL036W
YDL106C	YOL082W
YDL106C	YOL084W
YDL106C	YOL086C
YDL106C	YOL117W
YDL106C	YOL119C
YDL106C	YOL148C
YDL106C	YOR042W
YDL106C	YOR056C
YDL106C	YOR057W
YDL106C	YOR062C
YDL106C	YOR063W
YDL106C	YOR136W
YDL106C	YOR143C
YDL106C	YOR145C
YDL106C	YOR147W
YDL106C	YOR213C
YDL106C	YOR311C
YDL106C	YOR337W
YDL106C	YPL014W
YDL106C	YPL015C
YDL106C	YPL056C
YDL106C	YPL130W
YDL106C	YPL135W
YDL106C	YPL137C
YDL106C	YPL149W
YDL106C	YPL177C
YDL106C	YPL180W
YDL106C	YPL198W
YDL106C	YPL199C
YDL106C	YPL239W
YDL106C	YPL240C
YDL106C	YPL270W
YDL106C	YPR011C
YDL106C	YPR013C
YDL106C	YPR027C
YDL106C	YPR028W
YDL106C	YPR072W
YDL106C	YPR073C
YDL106C	YPR120C
YDL106C	YPR121W
YDL106C	YPR194C
YDL106C	YPR196W
YDL170W	YDR177W
YDL170W	YGR019W
YDL170W	YNL241C
YDR043C	TK(CUU)C
YDR043C	TQ(UUG)E1
YDR043C	YAL060W
YDR043C	YAL062W
YDR043C	YAL063C
YDR043C	YAL064C-A
YDR043C	YAL064W
YDR043C	YAR029W
YDR043C	YAR050W
YDR043C	YBL029C-A
YDR043C	YBL029W
YDR043C	YBL030C
YDR043C	YBL081W
YDR043C	YBL082C
YDR043C	YBR018C
YDR043C	YBR066C
YDR043C	YBR067C
YDR043C	YBR069C
YDR043C	YBR085C-A
YDR043C	YBR150C
YDR043C	YBR151W
YDR043C	YBR157C
YDR043C	YBR158W
YDR043C	YBR296C
YDR043C	YBR296C-A
YDR043C	YBR297W
YDR043C	YCR019W
YDR043C	YCR105W
YDR043C	YDL019C
YDR043C	YDL049C
YDR043C	YDL089W
YDR043C	YDL090C
YDR043C	YDR040C
YDR043C	YDR041W
YDR043C	YDR044W
YDR043C	YDR077W
YDR043C	YDR111C
YDR043C	YDR132C
YDR043C	YDR144C
YDR043C	YDR145W
YDR043C	YDR258C
YDR043C	YDR343C
YDR043C	YDR402C
YDR043C	YDR403W
YDR043C	YDR434W
YDR043C	YDR435C
YDR043C	YDR436W
YDR043C	YDR508C
YDR043C	YDR510W
YDR043C	YDR534C
YDR043C	YDR536W
YDR043C	YEL001C
YDR043C	YEL021W
YDR043C	YEL038W
YDR043C	YEL039C
YDR043C	YEL040W
YDR043C	YEL060C
YDR043C	YEL066W
YDR043C	YEL069C
YDR043C	YER001W
YDR043C	YER010C
YDR043C	YER011W
YDR043C	YER028C
YDR043C	YER048C
YDR043C	YER091C
YDR043C	YER092W
YDR043C	YER096W
YDR043C	YER145C
YDR043C	YER146W
YDR043C	YFL010W-A
YDR043C	YFR015C
YDR043C	YGL001C
YDR043C	YGL012W
YDR043C	YGL013C
YDR043C	YGL158W
YDR043C	YGL162W
YDR043C	YGL163C
YDR043C	YGL259W
YDR043C	YGL261C
YDR043C	YGR052W
YDR043C	YGR067C
YDR043C	YGR143W
YDR043C	YGR237C
YDR043C	YGR264C
YDR043C	YGR266W
YDR043C	YHL044W
YDR043C	YHL046C
YDR043C	YHR033W
YDR043C	YHR080C
YDR043C	YHR081W
YDR043C	YHR094C
YDR043C	YHR156C
YDR043C	YHR157W
YDR043C	YHR195W
YDR043C	YIL019W
YDR043C	YIL020C
YDR043C	YIL099W
YDR043C	YIL101C
YDR043C	YIL118W
YDR043C	YIL119C
YDR043C	YIL122W
YDR043C	YIR013C
YDR043C	YIR014W
YDR043C	YIR018C-A
YDR043C	YIR019C
YDR043C	YIR021W
YDR043C	YIR038C
YDR043C	YJL077W-B
YDR043C	YJL078C
YDR043C	YJL105W
YDR043C	YJL106W
YDR043C	YJL107C
YDR043C	YJL194W
YDR043C	YJL196C
YDR043C	YJR094C
YDR043C	YJR094W-A
YDR043C	YJR095W
YDR043C	YKL096C-B
YDR043C	YKL096W
YDR043C	YKL109W
YDR043C	YKL110C
YDR043C	YKR066C
YDR043C	YKR067W
YDR043C	YKR075C
YDR043C	YKR076W
YDR043C	YKR102W
YDR043C	YLR008C
YDR043C	YLR009W
YDR043C	YLR012C
YDR043C	YLR013W
YDR043C	YLR047C
YDR043C	YLR048W
YDR043C	YLR108C
YDR043C	YLR109W
YDR043C	YLR121C
YDR043C	YLR125W
YDR043C	YLR187W
YDR043C	YLR249W
YDR043C	YLR266C
YDR043C	YLR267W
YDR043C	YLR312C
YDR043C	YLR312W-A
YDR043C	YLR342W
YDR043C	YLR348C
YDR043C	YLR350W
YDR043C	YLR410W-A
YDR043C	YLR410W-B
YDR043C	YLR415C
YDR043C	YLR417W
YDR043C	YML075C
YDR043C	YML121W
YDR043C	YML123C
YDR043C	YML131W
YDR043C	YMR011W
YDR043C	YMR016C
YDR043C	YMR017W
YDR043C	YMR056C
YDR043C	YMR058W
YDR043C	YMR070W
YDR043C	YMR081C
YDR043C	YMR083W
YDR043C	YMR084W
YDR043C	YMR135C
YDR043C	YMR136W
YDR043C	YMR173W
YDR043C	YMR194C-B
YDR043C	YMR195W
YDR043C	YMR251W-A
YDR043C	YMR319C
YDR043C	YNL020C
YDR043C	YNL065W
YDR043C	YNL192W
YDR043C	YNL217W
YDR043C	YNL231C
YDR043C	YNL264C
YDR043C	YNR060W
YDR043C	YNR069C
YDR043C	YNR070W
YDR043C	YOL014W
YDR043C	YOL028C
YDR043C	YOL122C
YDR043C	YOL156W
YDR043C	YOL157C
YDR043C	YOL158C
YDR043C	YOL159C-A
YDR043C	YOL161C
YDR043C	YOR019W
YDR043C	YOR028C
YDR043C	YOR030W
YDR043C	YOR032C
YDR043C	YOR032W-A
YDR043C	YOR136W
YDR043C	YOR138C
YDR043C	YOR140W
YDR043C	YOR152C
YDR043C	YOR153W
YDR043C	YOR179C
YDR043C	YOR226C
YDR043C	YOR227W
YDR043C	YOR311C
YDR043C	YOR316C
YDR043C	YOR316C-A
YDR043C	YOR317W
YDR043C	YOR338W
YDR043C	YOR381W
YDR043C	YPL018W
YDR043C	YPL019C
YDR043C	YPL021W
YDR043C	YPL024W
YDR043C	YPL026C
YDR043C	YPL058C
YDR043C	YPL144W
YDR043C	YPL145C
YDR043C	YPL175W
YDR043C	YPL176C
YDR043C	YPL230W
YDR043C	YPL265W
YDR043C	YPR013C
YDR043C	YPR036W-A
YDR043C	YPR061C
YDR043C	YPR062W
YDR043C	YPR148C
YDR043C	YPR149W
YDR043C	YPR156C
YDR043C	YPR157W
YDR043C	YPR158W
YDR123C	SNR17A
YDR123C	TE(CUC)D
YDR123C	TP(UGG)N1
YDR123C	YAL053W
YDR123C	YAL054C
YDR123C	YBL106C
YDR123C	YBR029C
YDR123C	YBR030W
YDR123C	YCR057C
YDR123C	YCR098C
YDR123C	YDL049C
YDR123C	YDR050C
YDR123C	YDR072C
YDR123C	YDR073W
YDR123C	YDR124W
YDR123C	YDR129C
YDR123C	YDR146C
YDR123C	YDR147W
YDR123C	YDR169C
YDR123C	YDR169C-A
YDR123C	YDR279W
YDR123C	YDR312W
YDR123C	YDR345C
YDR123C	YDR497C
YDR123C	YER033C
YDR123C	YER034W
YDR123C	YER043C
YDR123C	YER091C
YDR123C	YER092W
YDR123C	YGR238C
YDR123C	YHL020C
YDR123C	YHR082C
YDR123C	YHR083W
YDR123C	YJL048C
YDR123C	YJL140W
YDR123C	YJL141C
YDR123C	YJL149W
YDR123C	YJL151C
YDR123C	YJL153C
YDR123C	YJR104C
YDR123C	YJR105W
YDR123C	YKL182W
YDR123C	YLR034C
YDR123C	YML075C
YDR123C	YNL042W-B
YDR123C	YNL044W
YDR123C	YNL080C
YDR123C	YNL103W
YDR123C	YNL104C
YDR123C	YNL169C
YDR123C	YNL175C
YDR123C	YNL178W
YDR123C	YNL180C
YDR123C	YNL306W
YDR123C	YNL307C
YDR123C	YNR016C
YDR123C	YNR017W
YDR123C	YOR032C
YDR123C	YOR032W-A
YDR123C	YOR234C
YDR123C	YOR316C
YDR123C	YOR316C-A
YDR123C	YOR317W
YDR123C	YPL231W
YDR123C	YPL254W
YDR123C	YPR035W
YDR146C	SNR128
YDR146C	SNR190
YDR146C	SNR63
YDR146C	SNR79
YDR146C	TC(GCA)P1
YDR146C	TD(GUC)I2
YDR146C	TG(GCC)O1
YDR146C	TI(AAU)N1
YDR146C	TL(UAA)B1
YDR146C	TM(CAU)C
YDR146C	TN(GUU)O1
YDR146C	TS(AGA)L
YDR146C	YAL017W
YDR146C	YAL018C
YDR146C	YBL108C-A
YDR146C	YBL111C
YDR146C	YBR040W
YDR146C	YBR070C
YDR146C	YBR071W
YDR146C	YBR082C
YDR146C	YBR083W
YDR146C	YBR157C
YDR146C	YBR158W
YDR146C	YBR230C
YDR146C	YCR018C
YDR146C	YDL030W
YDR146C	YDL035C
YDR146C	YDL112W
YDR146C	YDL113C
YDR146C	YDL114W
YDR146C	YDL115C
YDR146C	YDL117W
YDR146C	YDL119C
YDR146C	YDL127W
YDR146C	YDL173W
YDR146C	YDL174C
YDR146C	YDL179W
YDR146C	YDL223C
YDR146C	YDL224C
YDR146C	YDL225W
YDR146C	YDL226C
YDR146C	YDL227C
YDR146C	YDR155C
YDR146C	YDR156W
YDR146C	YDR345C
YDR146C	YDR397C
YDR146C	YDR398W
YDR146C	YDR545W
YDR146C	YEL072W
YDR146C	YEL073C
YDR146C	YER078C
YDR146C	YER078W-A
YDR146C	YER079W
YDR146C	YER177W
YDR146C	YER188C-A
YDR146C	YER189W
YDR146C	YER190W
YDR146C	YFL021W
YDR146C	YFL022C
YDR146C	YFR017C
YDR146C	YFR031C-A
YDR146C	YGL028C
YDR146C	YGL108C
YDR146C	YGL139W
YDR146C	YGL140C
YDR146C	YGL227W
YDR146C	YGR041W
YDR146C	YGR060W
YDR146C	YGR086C
YDR146C	YGR189C
YDR146C	YGR253C
YDR146C	YGR254W
YDR146C	YHL012W
YDR146C	YHL013C
YDR146C	YHR033W
YDR146C	YHR190W
YDR146C	YIL009C-A
YDR146C	YIL009W
YDR146C	YIL018W
YDR146C	YIL050W
YDR146C	YIL051C
YDR146C	YIR004W
YDR146C	YJL077W-B
YDR146C	YJL078C
YDR146C	YJL080C
YDR146C	YJL148W
YDR146C	YJL159W
YDR146C	YJL160C
YDR146C	YJR044C
YDR146C	YKL043W
YDR146C	YKL163W
YDR146C	YKL164C
YDR146C	YKL185W
YDR146C	YKL186C
YDR146C	YLL063C
YDR146C	YLR011W
YDR146C	YLR012C
YDR146C	YLR013W
YDR146C	YLR078C
YDR146C	YLR079W
YDR146C	YLR105C
YDR146C	YLR162W-A
YDR146C	YLR194C
YDR146C	YLR207W
YDR146C	YLR276C
YDR146C	YLR286C
YDR146C	YLR300W
YDR146C	YLR346C
YDR146C	YLR406C
YDR146C	YLR406C-A
YDR146C	YLR407W
YDR146C	YLR438C-A
YDR146C	YLR439W
YDR146C	YML100W
YDR146C	YML100W-A
YDR146C	YML101C
YDR146C	YML111W
YDR146C	YML131W
YDR146C	YMR165C
YDR146C	YMR173W
YDR146C	YMR251W-A
YDR146C	YMR261C
YDR146C	YMR262W
YDR146C	YNL032W
YDR146C	YNL034W
YDR146C	YNL035C
YDR146C	YNL078W
YDR146C	YNL079C
YDR146C	YNL141W
YDR146C	YNL145W
YDR146C	YNL146C-A
YDR146C	YNL160W
YDR146C	YNL192W
YDR146C	YNL238W
YDR146C	YNL241C
YDR146C	YNL326C
YDR146C	YNL327W
YDR146C	YNL328C
YDR146C	YNR018W
YDR146C	YOL054W
YDR146C	YOR138C
YDR146C	YOR140W
YDR146C	YOR236W
YDR146C	YOR273C
YDR146C	YOR274W
[truncated: 11,051 more rows]
