# Supplementary material for: De-Novo Learning of Genome-Scale Regulatory Networks in S. cerevisiae
Source: PLoS One. 2014 Sep 12;9(9):e106479. doi: 10.1371/journal.pone.0106479 (PMC4162580; doi:10.1371/journal.pone.0106479)
Supplement: Spreadsheet S4 — GPL90 dataset. (XLSX) [file pone.0106479.s021.xlsx]

## Sheet: SpreadsheetS4
	GSM108368	GSM108369	GSM108370	GSM108392	GSM108393	GSM108394	GSM119751	GSM119752	GSM119753	GSM119754	GSM119755	GSM119756	GSM119757	GSM119758	GSM137497	GSM137498	GSM137675	GSM137676	GSM137677	GSM137678	GSM137679	GSM137680	GSM137681	GSM137682	GSM137683	GSM137684	GSM137685	GSM137687	GSM138684	GSM138685	GSM138686	GSM138687	GSM138688	GSM138689	GSM138690	GSM138691	GSM138692	GSM138693	GSM140786	GSM140800	GSM140801	GSM140802	GSM140803	GSM140804	GSM140805	GSM140808	GSM140809	GSM140810	GSM140811
ALD1	31.867	44.953	41.442	67.813	39.616	37.573	91.582	52.464	47.09	47.236	63.034	135.38	43.477	56.907	20.985	24.004	32.432	35.155	29.282	18.384	27.326	28.718	21.311	24.504	19.694	23.074	22.746	25.248	83.717	166.114	51.993	144.25	167.74	274.658	116.06	100.567	352.021	152.298	20.082	20.115	16.406	15.521	18.147	14.016	16.504	22.998	15.367	14.514	14.936
YAL067C	31.636	70.68	54.038	35.515	31.272	29.641	179.778	138.604	218.984	186.391	115.899	166.086	109.524	107.762	23.762	34.071	36.979	39.786	27.799	28.898	27.417	26.172	23.616	19.514	23.857	42.207	45.86	25.667	202.61	346.238	221.043	439.111	157.546	322.417	227.735	133.315	270.287	230.812	47.395	63.438	117.224	70.907	69.514	161.513	43.311	29.915	83.119	30.164	44.912
YAL066W	18.822	21.867	16.873	21.823	16.791	22.247	72.747	60.121	76.987	62.818	60.23	59.438	52.499	32.358	13.232	17.162	27.831	19.773	17.027	16.414	16.056	21.738	16.242	14.076	13.04	25.896	22.598	19.186	141.693	185.99	156.106	226.675	141.141	267.186	183.703	91.424	261.769	220.193	17.105	17.01	14.582	19.437	12.576	13.039	12.876	14.788	11.953	13.828	11.734
YAL065C	38.483	75.611	56.019	46.299	26.217	42.628	122.328	67.683	59.961	56.742	69.717	149.99	69.671	75.826	34.407	38.508	43.929	47.258	49.909	37.154	31.203	59.474	32.668	12.615	35.004	46.367	60.67	32.902	119.852	271.671	110.973	199.889	196.65	343.943	195.768	160.42	346.158	253.009	33.879	32.723	24.235	33.891	28.361	24.632	27.113	25.017	24.326	22.821	21.1
YAL064W-B	39.893	115.22	86.758	47.376	40.457	32.993	150.919	118.108	73.22	168.298	97.771	171.525	75.281	107.269	32.575	44.554	30.174	55.711	48.552	27.998	45.302	36.452	26.317	20.327	31.539	38.435	66.944	43.8	49.786	75.927	34.704	73.174	103.185	50.389	73.775	17.714	168.026	21.166	19.227	19.45	15.354	18.02	17.002	14.865	16.428	21.176	14.223	15.46	12.516
YAL064C-A	11.725	22.711	23.38	12.029	9.753	10.397	39.39	36.557	21.119	48.398	25.093	41.48	20.923	29.011	14.562	12.488	15.555	14.939	22.936	15.107	21.107	20.875	23.224	20.071	16.427	15.893	38.041	33.543	25.746	25.398	17.031	15.604	61.895	13.575	33.266	8.513	35.557	10.183	10.029	10.701	8.547	10.004	9.841	8.697	8.717	10.814	8.508	8.393	7.518
YAL064W	17.87	27.26	23.386	16.5	11.066	11.736	162.704	138.305	68.926	97.456	31.056	52.218	18.488	39.691	17.882	15.376	16.644	19.525	22.268	16.298	18.586	19.319	15.352	13.32	16.068	20.769	28.914	28.584	31.422	24.434	20.36	29.857	63.933	13.663	22.883	11.852	36.801	13.989	13.589	12.774	10.802	20.114	13.238	9.124	9.734	11.011	10.277	12.83	11.822
YAL063C	311.439	242.638	258.546	337.626	362.889	307.985	1656.96	1528.38	1442.21	1671.93	315.63	343.466	333.198	478.279	265.304	255.343	222.86	212.952	174.957	180.007	231.24	153.432	162.442	222.252	149.572	139.679	198.099	173.255	1588.39	1174.58	1882.99	1439.6	1845.52	1034.92	1364.36	1133.33	1470.16	1367.17	807.702	954.359	707.497	910.045	753.256	562.026	725.342	547.914	556.129	1090.56	741.786
YAL062W	527.489	416.079	455.359	505.515	600.274	881.567	451.091	507.264	334.826	428.25	529.354	634.132	294.101	450.748	334.291	325.3	308.313	208.99	162.995	159.32	212.898	171.042	149.363	153.016	110.812	135.789	199.598	178.191	4369.82	4237.39	3334.11	2702.78	2979.75	2226.86	2811.24	2832.03	3203.46	3002.25	1179.35	857.709	220.326	1664.31	866.297	299.609	518.426	675.834	255.058	353.477	454.766
YAL061W	70.527	85.318	62.674	234.436	313.701	497.727	136.206	152.84	51.359	68.031	179.902	205.762	146.707	182.122	52.421	49.398	42.019	75.883	74.577	56.556	90.699	61.275	56.027	143.419	81.354	26.113	61.027	45.982	408.411	529.599	489.728	580.027	396.031	344.266	550.963	271.459	358.914	446.86	47.495	83.706	22.135	37.582	111.553	30.777	25.659	29.715	22.069	18.018	108.424
YAL060W	2114.34	1677.18	1785.88	1411.12	1679.46	1797.36	2105.86	2641.96	1110.86	1200.12	1874.65	1688.65	1271.13	1454.58	1675.38	1244.77	1537.65	3447.54	3887.48	3827.21	1300.82	1332.9	1091.06	1732.05	1380	552.478	2587.7	2413.65	3323.51	3293.65	2941.6	2671.86	2738.65	2113.4	2329.67	2754.83	2740.1	2814.99	633.581	1238.92	871.175	974.329	985.861	771.92	421.211	378.691	895.143	556.831	873.178
YAL059W	415.462	349.739	350.822	370.92	508.357	393.421	106.196	144.93	382.831	357.373	239.647	267.503	351.749	395.197	209.093	173.23	210.202	198.771	171.431	190.804	143.124	125.51	144.775	180.118	191.566	306.988	251.967	134.842	361.232	366.657	397.457	329.574	409.327	258.797	292.922	328.745	349.669	341.954	373.389	492.252	596.149	380.966	298.77	463.546	599.317	517.093	626.735	758.903	523.234
YAL058W	155.618	140.867	170.251	84.747	101.236	120.676	155.616	187.163	141.776	170.271	181.639	215.481	132.212	172.875	156.992	124.749	123.843	131.053	137.334	122.217	180.98	134.255	148.777	116.932	96.02	138.084	203.317	144.213	163.827	142.21	105.636	122.363	161.518	118.438	111.5	93.79	223.932	134.061	270.278	212.725	249.034	304.269	239.122	219.088	174.211	197.018	256.827	288.976	304.971
YAL058C-A	69.801	143.316	158.253	66.446	67.029	63.59	143.515	180.866	101.585	143.157	158.24	260.805	151.557	145.838	65.354	78.187	61.23	88.377	68.945	64.593	86.196	78.06	61.928	72.314	49.62	73.237	103.284	76.917	147.663	151.941	119.999	92.403	177.263	137.452	111.869	76.195	191.951	65.681	53.733	64.355	44.246	54.902	57.566	40.97	44.645	81.997	44.166	53.052	143.938
YAL056W	65.462	63.29	75.7	70.052	97.4	98.088	75.128	105.717	65.503	74.938	98.954	108.586	85.283	122.326	71.869	71.997	53.896	68.422	61.907	67.572	74.136	54.338	55.002	57.328	66.462	75.942	103.587	69.843	165.3	167.157	184.268	204.678	135.818	165.295	188.67	95.92	221.809	116.974	85.694	115.846	96.227	83.381	62.305	78.055	79.451	74.556	76.96	71.924	71.006
YAL055W	182.181	218.7	227.72	187.193	204.353	190.297	325.384	464.931	248.122	241.151	410.085	499.295	319.139	422.697	150.781	169.433	97.652	178.759	197.214	141.828	171.947	158.431	150.23	145.68	159.959	122.617	224.311	198.607	339.053	295.349	295.98	511.143	417.268	332.017	259.865	201.9	421.424	306.278	719.689	619.696	523.214	922.367	503.328	451.772	435.5	369.448	335.314	965.572	697.728
YAL054C	497.304	451.938	464.316	4696.94	4523.73	5717.79	601.99	742.859	480.519	535.398	624.667	631.741	545.12	700.994	442.048	254.049	256.767	315.252	310.556	290.917	293.003	319.209	295.262	627.556	617.287	261.097	343.318	288.877	4799.63	4930.76	8076.32	7128.52	6394.4	6176.19	6089.3	5925.36	5082.71	5145.39	162.023	119.222	140.066	124.107	124.244	187.495	101.818	171.3	230.263	64.8	169.072
YAL053W	336.135	269.192	242.729	440.195	521.092	642.466	604.808	770.905	599.749	568.283	641.182	544.002	580.855	828.796	149.969	137.565	185.11	177.471	146.953	164.686	294.379	218.016	218.489	241.378	242.44	151.039	283.218	185.163	348.093	322.416	386.495	341.605	400.44	359.436	354.523	382.883	502.902	370.253	1053.15	640.932	1043.35	1322.21	626.133	659.206	1115.45	515.696	811.131	1096.56	1040.24
YAL051W	113.589	103.721	93.724	157.956	180.663	193.702	176.574	228.199	171.891	153.926	189.263	197.723	167.738	259.896	88.443	73.008	87.878	231.05	221.91	231.193	204.295	163.041	166.41	219.043	209.192	187.666	262.677	197.087	303.825	268.431	393.731	338.981	379.923	321.562	356.893	310.3	421.554	283.65	178.414	193.994	176.134	183.157	145.459	156.972	153.612	154.571	176.014	123.94	225.902
YAL049C	497.923	380.973	432.775	1765.99	2059.35	1752.11	765.699	985.605	674.586	405.744	988.24	866.027	678.925	1142.51	310.742	210.5	286.07	728.069	519.122	668.075	519.167	413.467	416.006	601.293	686.439	575.423	653.111	359.469	915.315	831.412	1069.17	914.165	1106.33	741.392	871.724	806.311	1093.39	885.892	1073.6	661.678	842.96	1566.58	540.29	618.653	772.203	557.336	735.138	920.427	883.783
YAL048C	50.219	57.868	57.607	46.814	59.323	54.913	126.491	174.161	137.231	103.075	102.031	119.193	72.483	119.041	56.535	28.637	56.373	50.788	59.717	48.723	63.76	46.594	52.871	59.717	54.008	34.536	63.898	69.487	51.805	52.238	36.956	50.892	42.25	55.252	53.03	26.133	102.279	17.189	15.964	26.812	13.773	13.756	25.485	19.512	15.063	22.565	36.369	12.458	14.18
YAL047C	22.126	21.676	22.854	26.424	29.387	26.953	33.939	39.673	30.671	35.707	27.273	39.401	25.006	32.363	23.083	26.27	21.466	22.506	24.322	24.672	22.149	22.054	26.637	27.712	27.408	31.71	39.659	30.785	41.643	28.121	20.497	25.878	31.507	77.568	30.369	32.684	44.795	25.522	33.815	35.436	39.27	38.825	27.822	28.466	38.476	29.127	29.916	42.118	44.135
YAL046C	446.48	304.923	297.901	391.283	492.64	543.855	148.873	190.461	227.427	217.459	421.861	462.142	258.499	458.509	295.766	298.239	235.511	388.318	345.19	330.55	457.1	317.285	391.935	356.672	321.544	267.096	529.329	293.098	369.484	323.065	467.726	402.844	575.267	440.918	393.146	355.651	710.205	418.318	889.055	410.823	663.028	1146.37	413.895	389.987	629.048	372.939	498.587	720.943	832.977
YAL045C	116.804	141.611	137.54	143.414	210.523	138.684	184.804	193.485	169.539	170.087	188.89	276.737	158.382	145.826	75.844	91.325	62.887	90.32	61.524	71.848	99.741	79.661	77.397	64.867	56.26	79.593	71.61	69.74	111.069	190.559	89.503	112.06	138.282	202.223	129.026	102.471	253.325	115.489	62.885	68.799	45.797	86.678	66.313	41.42	65.352	102.893	39.295	51.77	106.858
YAL044C	8900.14	7625.28	7942.46	6178.25	7038.27	8158.7	1006.02	1206.97	2009.01	2426.37	2024.64	1939.32	1125.62	2124.89	4505.12	5076.01	4056.18	4661.87	4302.03	4735.73	5574.54	4309.28	5007.51	6989.48	6014.67	3383.17	5952.47	3400.12	2753.49	2950.23	3491.3	3363.74	3406.27	3462.31	3313.06	3290.08	3173.07	3710.16	3649.46	1853.26	3998.95	3814.28	2393.69	3438.34	3002.64	2189.39	3896.39	1582.1	3584.1
YAL043C	310.275	300.658	257.122	221.975	259.798	323.768	413.037	416.292	367.249	367.37	600.151	516.123	379.873	553.479	248.289	236.933	247.366	405.304	469.662	424.125	625.972	466.26	477.14	592.012	543.668	350.544	538.407	408.865	280.119	319.621	249.546	297.43	298.307	428.793	388.8	167.659	486.525	331.327	482.437	651.414	514.063	612.542	594.199	360.234	699.031	686.437	423.081	1019.14	656.494
YAL043C-A	39.874	53.557	41.245	22.632	23.352	25.863	74.605	67.251	50.644	49.725	64.029	77.375	48.242	50.575	30.211	34.432	35.776	35.266	30.156	29.761	36.683	41.835	30.23	38.207	28.676	32.191	39.732	45.258	39.144	73.829	22.923	36.271	50.257	207.064	43.805	67.434	127.353	55.573	18.553	16.333	15.267	17.371	16.994	12.763	14.134	17.679	14.823	12.597	12.492
YAL042W	1242.08	1000.65	942.419	430.99	519.575	1007.73	625.016	665.084	539.267	596.941	875.655	850.823	587.91	814.31	828.241	539.04	570.816	455.984	725.023	733.667	1125.28	788.433	1105.13	819.047	805.494	609.53	1095.87	801.84	463.105	608.996	417.762	487.038	458.475	748.025	496.838	493.365	522.497	500.878	1350.04	1569.26	1517.96	1565.16	1288.58	1084	1497.1	1254.72	1016.76	2171.12	1953.04
YAL041W	289.759	188.964	182.544	261.541	320.395	324.486	280.43	311.777	268.478	224.69	418.885	241.9	233.091	282.798	314.985	208.654	263.521	180.873	204.207	286.495	260.852	298.761	337.355	241.599	238.615	341.341	430.506	188.085	116.449	180.094	166.9	233.665	203.27	319.53	237.834	180.908	271.81	180.584	245.96	232.307	286.435	312.255	255.622	278.105	268.383	313.787	260.659	415.109	353.115
YAL040C	295.727	245.209	247.737	217.88	308.549	319.287	2051.06	2256.15	1557.02	1313.92	2280.21	1845.91	1546.91	1744.07	228.125	174.692	173.758	205.354	400.833	304.14	509.302	343.423	433.947	434.019	556.852	337.681	344.249	214.957	586.946	864.244	431.136	642.605	470.046	829.377	886.127	435.62	821.913	440.082	252.248	241.586	371.295	140.732	199.901	476.815	256.712	353.171	555.521	69.102	210.56
YAL039C	798.956	713.248	725.412	462.023	474.75	1682.57	2387.66	2314.83	2247.66	2222.85	2848.17	2741.26	1725.22	2108.55	641.836	465.155	447.63	760.112	952.382	752.976	755.088	616.111	731.8	1454.18	1589.92	654.258	949.812	577.884	1848.5	2421.69	1781.58	2051.93	1830.38	2699.84	2422.84	2107.42	1970.65	2237.62	3971.26	1676.6	1888.3	3363.37	1558.46	1896.38	2118.86	835.85	1837.98	1755.02	2390.46
YAL038W	8715.83	7175.3	6984.89	3705.91	4113.3	5840.72	7468.15	7504.42	8632.54	7809.97	9706.37	10131.3	9317.59	10484.7	9630.92	7536.88	7266.5	6121.71	9622.78	9088.01	11269.7	9647.22	12210.2	10200.1	11065.8	6093.17	11816.3	7157.91	9379.56	9458.62	8668.69	8918.25	8642.7	8267.54	8750.94	8384.65	8019.65	9418.2	7393.22	9260.04	9538.02	6315.02	9395.15	9418.99	9113.1	10409.8	10464.8	3510.21	9290.95
YAL037W	280.33	225.901	242.775	259.861	253.02	182.079	298.504	210.742	361.888	352.788	170.687	255.564	143.041	157.292	263.857	209.676	172.622	310.195	491.86	509.236	146.272	119.407	159.934	70.322	73.987	155.571	233.117	129.949	82.321	149.681	88.172	169.64	111.973	224.743	87.036	104.251	299.561	103.978	82.064	76.797	72.975	96.756	97.964	96.987	82.261	66.238	65.803	57.436	115.383
YAL036C	1099.97	1274.53	1284.3	1211.57	1340.71	1285.48	1795.62	1559.73	1494.43	1394.89	1555.42	1502.44	1608.95	2053.58	1030.24	818.549	814.823	553.287	716.554	636.893	712.947	672.514	865.545	837.968	1252.13	926.241	872.103	457.952	1071.48	1166.26	971.175	950.309	997.146	1390.69	1097.56	1179.08	1072.13	1163.18	1874.98	948.252	1784.15	1258.7	1203.38	1746.72	1637.89	1399.73	1932.02	1004.5	1757.63
YAL035W	1289.06	1113.95	1052.47	957.756	1022.69	1237.99	1279.84	1083.37	1654.29	1445.03	1827.75	1637.8	1570.63	1931.01	1309.17	1042.57	1048.11	721.094	1002.87	1064.92	1182.74	1037.99	1282.01	1086.03	1332.8	1114.94	1435.49	1205.52	1093.99	1285.27	859.473	947.627	1005.7	1153.53	1178.52	1017.77	1221.11	1315.7	2820.53	2442.57	2770.1	2278.45	2095.96	2069.06	3321.04	2010.45	2182.82	3095.84	2635.52
YAL035C-A	16.75	15.823	17.365	16.38	17.209	18.842	39.681	33.613	25.418	23.532	27.834	43.546	25.122	24.184	11.23	14.803	12.089	20.356	17.337	14.282	14.744	17.706	10.447	10.387	10.613	18.589	23.109	11.943	50.752	129.714	29.46	97.016	144.386	169.03	51.686	58.214	197.522	107.948	11.528	10.179	8.616	9.771	9.62	8.714	9.413	8.594	9.037	7.734	7.894
YAL034W-A	122.335	116.123	118.204	167.234	175.609	176.304	130.565	61.66	74.114	60.958	90.105	161.084	78.07	105.098	94.032	89.542	85.534	87.719	82.968	80.455	52.601	92.117	65.765	53.35	68.841	125.959	152.33	77.804	105.125	274.182	88.115	200.502	126.677	208.008	182.262	152.005	300.616	211.133	250.455	180.571	310.424	259.944	101.833	183.256	275.674	142.975	126.182	448.703	247.022
YAL034C	309.31	304.871	230.833	300.26	318.234	508.72	1678.37	1618.22	790.743	839.066	833.677	857.442	667.886	741.204	321.896	320.834	268.319	414.707	505.998	408.674	436.378	408.922	355.708	517.392	485.981	247.769	473.079	381.043	1093.08	1536.76	1229.56	1296.86	1434.13	1520.2	1710.34	1305.79	1263.48	1465.67	268.001	509.715	258.794	261.139	431.52	267.892	281.729	307.943	215.829	141.372	236.655
YAL033W	1194.81	904.375	873.797	841.443	1058.89	686.915	564.725	571.045	589.155	831.614	620.867	592.478	475.115	675.88	942.683	842.142	714.189	847.437	857.89	736.185	695.745	581.967	528.305	623.892	575.717	793.896	1027.05	804.421	298.845	250.469	293.394	297.708	394.099	129.678	308.465	138.418	417.145	187.871	506.8	696.632	475.879	588.68	734.236	438.424	541.893	702.983	483.749	719.164	440.088
YAL032C	95.194	96.344	85.145	124.418	130.114	126.939	109.663	133.962	80.436	123.448	117.621	173.595	86.252	136.391	107.272	95.305	114.52	117.224	102.878	100.455	120.841	104.223	91.786	108.832	101.27	83.336	162.768	103.702	109.017	73.656	93.652	70.073	119.639	44.98	89.22	34.313	90.432	40.275	161.221	118.641	136.791	127.332	107.716	66.396	88.457	64.275	100.735	166.819	90.092
YAL031C	306.079	354.345	358.744	307.816	302.963	337.702	470.216	548.755	324.927	388.419	431.572	593.248	403.351	489.164	387.434	352.048	294.617	306.514	316.93	259.843	402.75	333.609	286.973	415.554	290.786	189.372	420.145	373.376	372.168	488.52	351.886	418.557	364.299	224.2	418.004	235.194	360.246	292.454	228.598	287.432	176.207	240.296	204.84	150.559	167.66	231.206	151.43	189.196	183.704
YAL030W	255.574	341.08	320.134	419.628	368.069	292.895	317.056	371.681	205.107	244.263	541.728	606.559	465.954	531.917	379.078	309.013	264.871	522.222	482.198	523.54	571.304	394.548	412.386	752.151	521.179	313.13	619.076	476.181	523.141	630.488	865.622	771.257	1090.86	567.527	624.981	535.381	712.864	545.675	517.512	390.8	420.586	643.387	526.66	478.286	420.079	316.042	459.512	449.98	546.185
YAL030W	754.023	672.473	736.431	1084.6	1271.36	1010.48	1544.44	1808.25	968.455	1221.85	2734.39	2614.51	2269.84	2368.17	843.001	704.677	750.204	1180.34	993.242	1070.72	1204.93	885.032	774.65	1515.3	1037.85	893.792	1171.86	882.389	2528.01	2456.97	3451.09	2574.62	4004.6	2300.24	2526.86	2354.85	2872.82	2749.82	1700.24	1097.49	1772.25	2129.17	1497.98	1512.07	1340.57	1153.56	1279.25	2400.7	2295.66
YAL029C	705.617	624.279	638.017	457.819	629.113	569.189	639.758	670.698	677.433	756.312	711.384	703.08	659.994	816.162	1404.36	1105.23	1344.18	1057.11	1017.61	1195.48	1048.6	823.889	761.028	924.274	748.523	1030.32	1119.59	1020.99	559.921	615.948	513.1	402.643	594.955	402.839	570.008	433.853	672.523	554.276	1357.44	1538.33	1720.29	1951.46	1247.2	1512.18	1740.23	1285.52	1305.17	3134.3	2127.43
YAL028W	111.491	97.88	106.887	58.51	67.616	76.537	159.833	249.78	85.36	97.404	69.562	96.593	57.762	69.589	112.998	110.465	120.01	105.507	144.516	109.435	132.613	132.845	107.12	170.607	105.278	109.596	168.284	129.665	180.065	183.733	247.373	220.192	311.906	155.305	225.261	181.687	223.501	94.649	53.14	163.087	78.094	99.226	159.174	69.108	76.074	69.171	56.152	86.004	102.594
YAL027W	192.406	168.667	191.381	313.2	385.863	332.193	80.469	108.628	70	80.263	95.518	129.765	88.258	116.499	105.049	117.508	108.98	120.075	133.063	126.718	84.075	96.877	95.008	118.362	102.036	170.079	135.57	114.754	92.346	103.417	126.811	123.033	138.888	118.268	82.783	61.823	135.405	63.454	123.157	149.004	100.838	129.059	128.274	96.283	85.566	92.941	106.476	94.842	96.335
YAL026C	95.984	102.145	109.539	96.382	96.675	103.124	121.648	183.97	141.039	148.888	154.106	232.53	161.88	190.882	150.487	125.298	99.626	105.536	117.188	94.72	94.374	118.959	118.327	134.127	115.24	148.13	144.965	109.652	167.283	132.908	132.182	133.161	161.753	165.008	133.192	102.999	168.309	76.525	146.549	184.481	204.232	194.682	143.426	140.067	114.834	111.733	163.801	286.063	191.293
YAL025C	162.189	152.633	165.848	138.54	196.17	173.315	87.488	118.934	102.686	122.1	112.469	168.721	108.847	141.168	129.223	113.241	86.85	135.589	105.926	106.385	100.034	95.119	81.794	106.786	113.493	127.693	147.915	129.587	98.691	117.835	109.394	103.79	100.596	111.477	97.057	46.459	103.272	62.674	431.861	272.097	638.847	413.83	161.718	529.746	365.175	232.323	441.906	637.549	263.351
YAL024C	78.491	69.431	73.571	54.159	76.511	62.293	56.596	77.307	60.002	58.74	112.132	132.698	78.181	119.658	163.394	137.896	103.979	184.443	142.239	202.186	225.006	169.243	168.566	136.288	126.851	259.843	279.011	191.159	26.849	38.496	30.484	37.723	34.158	48.467	34.659	35.364	115.795	30.687	97.076	61.409	83.721	82.276	54.941	99.465	82.658	75.805	136.236	56.775	58.414
YAL023C	2877.7	2251.66	2109.2	1429.09	1638.01	1889.55	2725.09	3578.58	2983.2	2642.02	4354.13	3991.09	4334.57	5018.62	2431.05	1469.78	1411.86	3534.51	3917.78	3696.82	3577.36	3190.2	3285.58	3408.42	3689.94	2997.03	3527.94	2832.05	1031.19	1207.38	1031.72	1020.58	1033.73	1328.55	1243.31	1047.12	1310.66	1164.96	3867.73	3268.4	4087.62	3133.78	2908.86	3507.26	3398.54	3967.83	4973.59	1315.76	3639.31
YAL022C	714.95	528.835	547.25	429.111	491.144	555.813	557.979	677.916	546.8	550.126	750.838	636.128	474.042	708.746	396.483	304.182	357.362	480.583	487.963	453.955	678.559	505.891	545.454	339.026	355.813	484.962	737.618	536.551	363.836	359.286	335.349	272.641	383.456	420.733	387.216	256.319	507.638	271.518	551.3	640.203	400.806	606.856	666.869	395.211	571.992	755.628	493.601	411.331	561.098
YAL021C	781.765	640.793	561.987	514.621	553.428	842.457	472.192	617.42	554.03	449.809	1002.87	822.266	832.299	1109.62	248.567	173.173	228.939	576.238	569.384	562.195	684.166	569.444	572.655	598.611	577.041	267.859	800.867	608.062	355.839	383.813	372.513	369.02	342.063	477.307	448.329	387.924	488.768	414.578	232.111	363.032	275.296	146.056	286.315	364.436	299.886	513.524	531.391	92.107	260.188
YAL020C	532.501	587.739	616.172	383.047	418.756	594.262	792.436	867.345	656.326	704.23	699.728	700.643	539.128	781.134	320.118	313.497	290.311	476.582	347.99	339.98	678.241	462.073	485.784	608.487	502.031	595.078	751.969	570.273	463.282	583.755	420.111	511.105	651.953	727.735	604.253	540.027	798.254	491.51	816.427	605.267	484.71	927.222	602.389	464.684	579.818	631.348	356.129	716.639	723.47
YAL019W	144.775	153.735	123.131	123.086	149.24	163.517	157.268	176.677	155.025	153.375	182.719	182.677	131.953	252.909	199.323	107.091	196.886	220.088	185.912	242.509	137.182	256.361	228.904	211.436	181.991	262.349	308.721	282.03	71.869	100.292	91.233	134.176	61.021	106.477	110.123	75.884	117.72	36.552	345.834	338.146	677.036	455.69	245.16	357.36	496.747	272.127	501.453	671.371	404.778
YAL018C	92.091	95.712	90.514	50.431	45.483	49.385	83.236	91.65	76.393	66.219	95.435	99.248	92.746	79.434	54.063	34.9	46.087	34.19	37.986	36.3	54.12	54.154	50.59	33.621	32.983	32.731	55.151	58.83	73.752	63.001	48.262	70	91.742	153.691	71.86	72.115	124.414	26.083	35.642	33.259	31.787	35.54	36.214	32.831	34.316	36.165	26.321	39.457	34.422
YAL017W	613.998	429.847	377.375	620.471	675.74	778.854	1070.17	1353.1	597.373	565.409	1015.4	1012.92	531.491	740.969	628.862	448.408	509.478	560.62	463.659	629.732	628.739	677.915	685.219	574.584	408.204	355.949	797.649	472.771	1015.89	994.281	1077.1	1091.94	1133.85	993.104	1125.52	1013.47	1136.12	1055	535.883	633.734	599.505	636.68	599.028	433.058	373.308	378.697	423.935	339.866	619.53
YAL016W	1159.31	1134.69	1067.17	1868.51	2240.94	2261.53	796.782	1223.06	793.29	561.94	1838.93	1622.84	1262.93	1725.57	1906.53	1228.98	1651.66	1473.22	1453.18	1718.22	1604.92	1393.52	1450.68	1490.75	1441.22	1634.83	1591.23	928.82	1868.28	1960.72	2006.22	2047.58	1658.27	1514.48	1915.4	1542.64	1789.6	1914.04	1705.74	2359.08	2332.82	1361.47	2114.77	1609.26	1816.17	2105.35	1976.79	1264.95	1868.35
YAL015C	192.686	194.404	193.51	234.094	351.46	357.288	122.196	147.098	268.018	231.883	184.505	187.924	142.2	282.166	76.549	94.979	80.124	83.98	113.184	79.668	73.1	111.467	108.879	109.816	122.857	105.111	120.522	93.671	165.695	138.058	89.182	136.148	120.345	261.185	154.93	147.215	211.908	156.086	633.286	347.222	578.37	737.42	367.085	456.991	451.994	219.075	428.515	578.772	441.141
YAL014C	267.906	263.054	225.613	162.983	217.976	250.977	410.519	512.758	292.793	320.93	324.789	334.771	233.088	298.153	218.135	144.604	189.376	273.546	378.474	292.241	318.096	257.672	254.171	374.945	376.176	252.708	318.132	236.956	298.168	438.665	320.149	429.354	308.344	522.902	446.428	271.078	476.047	420.053	191.1	227.644	207.069	166.491	285.161	290.803	221.447	287.889	387.798	80.597	175.74
YAL013W	342.145	306.305	290.676	191.012	216.434	352.007	257.892	248.196	198.33	192.3	326.077	303.311	278.68	382.697	187.93	184.754	177.502	256.885	291.532	266.977	364.906	262.952	301.157	357.322	331.118	222.991	350.836	279.587	261.082	440.852	214.716	308.529	263.345	531.157	388.352	219.193	356.609	298.521	183.489	205.817	148.616	142.251	275.554	169.232	177.935	231.595	153.169	94.614	157.82
YAL012W	2385.44	1553.03	1434.59	496.996	589.822	1385.16	1636.63	1843.68	2188.94	1974.29	3231.86	2824.86	2691.64	3349.57	1852.17	1426.39	1385.39	1782.6	2724.08	2342.63	3468.96	2774.71	3610.99	4098.9	3954.55	2093.44	3159.24	2368.3	1566.26	2142.13	1421.9	1531.07	1741.72	2241.89	2008.66	1493.44	2397.53	1616.97	1419.95	2548.01	3947.41	1655.35	2924.9	4013.62	2967.05	2986.07	3658.34	857.108	2237.19
YAL011W	65.024	56.032	55.303	58.441	70.975	79.057	71.178	63.789	60.806	59.863	67.799	78.274	66.477	103.356	62.64	62.176	65.329	89.45	65.995	69.588	50.231	52.335	58.075	78.448	91.866	63.089	70.476	68.313	126.517	167.469	100.597	182.167	221.688	354.673	174.399	140.915	303.713	107.87	58.521	63.158	89.597	60.861	52.096	55.526	71.693	59.853	66.726	84.486	81.796
YAL010C	41.313	39.355	36.085	44.55	49.753	66.479	58.557	35.978	43.216	38.505	42.456	43.815	34.588	35.584	33.124	37.941	42.313	31.976	43.868	36.539	30.184	29.642	32.982	33.513	36.012	42.785	36.647	32.722	31.954	108.133	39.646	73.037	42.541	161.89	50.989	46.575	161.061	62.125	35.114	57.63	45.901	36.255	49.393	36.922	42.926	39.296	34.684	36.104	56.016
YAL009W	455.7	408.447	405.937	530.841	686.08	618.798	364.145	341.694	326.836	331.38	348.273	415.288	292.888	283.969	575.077	402.243	494.241	338.375	386.234	469.175	425.515	449.569	441.905	490.908	424.721	561.714	635.104	479.176	385.699	591.425	379.834	628.643	528.006	854.861	553.273	449.698	780.738	502.257	561.158	578.942	639.721	630.776	505.898	482.434	540.176	466.816	411.457	606.039	683.434
YAL008W	400.801	376.119	332.044	612.881	705.926	701.163	264.278	230.319	146.589	103.011	389.154	387.545	294.928	400.145	515.437	382.251	378.906	163.362	298.306	307.929	242.861	317.687	386.947	242.659	266.319	192.193	536.665	252.778	601.33	627.087	634.813	717.847	680.717	660.07	664.485	577.094	582.275	587.8	271.197	329.155	454.474	274.576	283.532	418.344	289.693	233.197	382.608	229.007	384.679
YAL007C	395.029	340.092	305.691	319.104	357.711	422.955	272.15	209.571	252.031	261.463	467.951	382.782	440.225	618.098	564.817	397.049	413.137	188.41	345.49	383.322	409.631	390.26	581.815	443.067	574.226	510.6	695.639	324.072	148.722	224.911	107.656	220.752	166.279	226.993	167.305	125.877	349.444	216.494	624.76	562.754	947.32	478.21	373.918	837.288	828.484	564.479	1096.11	357.803	674.915
YAL005C	13421.6	13179.6	13770.4	15384.4	16209.4	22148.4	11010.8	11382.8	9943.82	10865.9	9937.46	13281.5	11407.5	12405.4	12505.1	10953.4	11114.3	11346.3	13467.9	11431.3	11973.2	10960.3	12213.3	13012.9	14590.3	7375.75	13087.6	11562.2	19563.8	17488.5	22042.7	21086.4	21596.8	16945.5	17208	20189.5	16482.3	18285.9	20689.8	16332.3	25068.6	21455.9	15617.9	24346.6	13525.6	6045.93	21176.1	11964.6	22775.9
YAL005C	17704.2	15770	16119.7	19411	20195.5	27104.8	11010.8	11382.8	11550.4	12621.4	9937.46	13281.5	11407.5	12405.4	13477.8	13707.8	12386.5	12474.8	15036.2	12550.1	13022.9	12261.7	13067	13731.6	15945.6	7750.68	13691.1	13331.4	21393	19708.1	25036.4	23866.6	23386.5	19678.6	19365.2	22666.1	19021.5	20425.6	21923.4	17057.5	28187.7	23339	16256.3	28187.7	14110.8	6739.74	23999.9	10820.4	24146.3
YAL005C	2339.78	1633.66	1611.98	1718.96	1773.02	3269.04	3841.06	3873.6	3468.16	2709.84	4969.66	4316.46	4314.53	4604.87	3034.45	2384.87	2213.08	1657.08	3055.05	2820.8	3507.5	3524.55	3806.84	3617.2	3403.67	2018.26	3498.06	3163.3	1661.68	1932.46	2969.19	2821.78	2227.15	1937.84	2375.99	2110.76	1871.58	2226.55	2666.58	2048.07	4140.47	2735.44	2255.11	3682.55	1540.97	904.562	3942.18	600.898	2236.72
YAL004W	43.639	50.835	48.837	41.488	46.012	44.28	156.452	94.925	51.594	44.831	92.275	163.259	68.839	82.466	41.62	42.429	35.965	31.295	40.645	36.982	50.072	53.135	38.857	42.394	28.341	51.394	79.214	27.42	55.193	148.807	52.863	145.324	113.408	146.489	69.885	59.381	163.613	106.094	14.601	15.441	12.36	12.55	13.368	10.665	11.953	14.845	12.618	11.877	12.081
YAL003W	3121.92	3079.89	2657.16	2777.51	2625.59	3299.77	3137.3	3038.06	4256.67	3433.3	4887.6	4167.82	3930.05	5128.91	3372.95	2493.93	2399.2	2466.56	2936.12	3105.84	3048.44	3126.1	3501.61	3133.35	3686.35	3312.59	3585.38	2704.34	2869.19	3152	2978.78	3213.87	2802.32	2588.26	3125.93	2792.17	2701.09	3436.52	2414.96	1774.31	2029.87	678.076	2660.95	3146.83	1220.4	2501.64	3495.61	303.106	1439.74
YAL003W	5327.37	5146.13	4639.87	4604.45	4613.13	5211.29	4833.93	5020.8	5252.91	5728.21	5905.12	6312.15	5302.56	6101.99	5257.63	4504.36	4346.92	4075.59	4396.41	4722.82	4433.24	3996.48	4380.23	4406.27	4250.13	4311.76	4886.32	4434.09	3651.97	4603.99	4372.14	4974.95	3396.74	3478.84	4255.16	4595.13	3257.5	5058.47	5750.98	6597.8	7148.32	5788.86	6423.25	6263.75	6615.57	6497.8	6762.76	4622.71	3887.42
YAL002W	127.28	118.136	114.675	77.423	96.359	108.523	325.855	309.742	212.765	314.339	219.552	217.774	150.473	205.295	151.228	125.574	122.726	159.664	121.532	133.02	157.455	138.317	122.602	159.563	122.39	81.074	171.717	132.224	137.357	118.407	140.311	76.845	228.815	75.055	135.687	38.073	194.947	58.285	110.671	108.225	114.792	158.768	104.349	100.632	87.809	82.575	101.061	113.074	86.286
YAL001C	213.471	177.886	186.428	217.373	199.206	282.665	198.67	241.993	201.481	251.26	284.895	322.12	241.125	270.345	322.947	259.417	264.516	198.63	162.286	183.188	166.123	186.25	147.02	170.619	125.596	155.448	251.628	204.345	278.496	198.572	277.533	203.186	365.231	132.571	288.907	162.109	255.697	135.784	217.298	272.443	315.501	360.803	234.761	189.17	224.803	165.442	237.532	346.319	198.423
YAL001C	36.795	51.36	40.263	27.962	25.906	33.9	36.897	59.993	22.525	41.731	47.787	55.185	28.607	57.56	37.319	35.082	46.371	38.828	29.993	19.35	20.654	39.074	38.132	33.561	30.466	35.1	47.419	29.433	47.811	31.292	23.959	33.662	76.854	16.501	26.254	19.018	33.651	12.452	9.992	10.41	8.637	10.03	9.082	8.598	9.492	8.276	8.444	9.379	9.282
YAR002W	464.533	417.156	420.101	385.078	342.945	391.298	343.108	420.002	330.54	478.788	509.426	600.446	499.479	546.932	398.456	294.664	291.322	368.868	362.606	346.15	312.08	262.296	262.468	321.558	303.951	457.321	357.765	281.758	281.062	244.91	245.99	220.523	389.133	187.043	242.685	215.701	292.39	174.285	473.822	483.492	639.712	809.608	426.68	740.953	461.971	513.941	572.855	690.619	552.174
YAR002C-A	1821.79	1471.98	1525.49	1649.14	1993.62	1740.46	1037.47	1095.87	959.547	1256.55	1621.21	1627.85	1893.74	2125.18	2005.53	1376.23	1649.39	1657.55	1646.07	1622.25	1729.3	1323.41	1316.75	1632.81	1481.44	2014.23	1754.47	1263.84	630.624	487.825	779.563	739.663	841.144	470.893	619.802	537.776	709.747	595.304	2174.62	2079.29	2419.77	2373.81	1634.66	2111.7	2224.24	2022.02	2646.79	813.527	2195.69
YAR003W	390.579	352.961	304.824	276.631	405.05	307.668	361.937	563.149	392.608	459.841	350.421	310.204	262.123	374.397	311.972	265.988	304.613	236.864	319.579	284.279	285.884	212.212	242.219	297.278	271.534	487.337	342.559	300.03	111.573	120.452	131.074	157.029	104.886	77.973	95.487	86.392	77.794	77.548	146.064	90.703	180.951	160.936	91.446	220.884	105.857	119.438	255.474	128.859	128.651
YAR007C	589.317	553.512	554.975	565.519	647.284	799.036	210.131	268.595	232.453	279.038	551.046	546.526	374.765	521.582	577.308	506.519	613.481	377.736	479.694	425.313	505.884	435.028	402.455	575.558	462.034	404.77	559.448	471.116	153.7	165.848	211.847	200.388	252.088	102.047	168.834	90.961	159.145	92.744	974.637	710.361	1458.12	1152.82	550.551	840.969	1011.92	655.752	953.589	1192.26	882.773
YAR008W	129.362	49.478	101.967	118.654	148.303	125.633	29.411	43.472	47.463	51.268	46.218	75.502	38.373	48.014	103.253	95.475	90.851	62.114	70.216	72.34	81.539	67.598	76.768	66.85	62.946	84.149	102.96	77.132	22.1	23.244	32.101	30.623	32.061	27.017	25.371	12.193	41.77	14.301	93.236	60.783	122.505	90.664	53.582	86.468	74.794	73.618	103.44	96.82	85.331
YAR014C	470.545	478.917	437.199	353.425	434.116	491.955	348.48	449.417	338.348	382.798	377.748	434.154	297.438	481.92	500.595	375.798	284.1	366.819	369.519	440.88	450.483	476.686	401.133	396.221	345.655	368.238	667.396	512.127	134.917	102.703	207.055	200.848	200.648	119.828	159.334	107.825	208.831	112.856	299.211	341.282	436.223	381.355	254.394	369.61	291.889	314.652	349.183	349.889	373.575
YAR015W	2511.66	2460.74	2367.24	1775.81	1995.89	1872.25	218.051	258.107	298.886	377.563	487.323	518.115	446.504	802.867	2562.63	1932.95	1334.36	1866.82	2122.97	2098.21	2354.26	1943.58	1833.61	1929.9	2086.59	2423.44	2209.64	1990.15	1297.98	1529.84	1389.98	1305.12	1417.91	1221.6	1265.53	1291.8	1826.64	1682.55	749.805	1396.62	1299.49	938.233	1145.21	1095.69	1105.87	991.456	1068.94	711.082	711.714
YAR018C	40.087	33.005	38.226	31.699	36.387	37.277	38.748	57.115	32.486	32.153	43.053	74.724	33.438	41.748	39.149	47.161	27.918	44.215	44.796	41.869	44.321	47.208	49.383	50.35	40.382	61.81	67.722	46.773	36.452	43.197	34.082	39.494	41.711	41.976	31.33	27.898	68.12	32.905	49.006	90.856	74.391	77.469	130.396	57.101	53.324	58.595	50.445	165.325	93.351
YAR019C	98.06	109.853	113.143	100.052	106.293	122.145	163.514	268.531	115.247	117.645	175.646	212.362	118.494	160.744	119.877	81.613	89.491	160.608	131.786	161.858	159.782	149.621	155.06	137.294	120.012	161.933	223.847	151.675	144.503	153.139	158.65	139.191	246.781	208.48	141.019	172.176	258.108	170.581	169.207	161.369	142.739	288.103	157.953	102.996	134.977	124.879	117.793	289.625	221.306
YAR020C	234.967	200.974	172.271	249.838	389.908	461.861	483.439	602.091	501.234	392.511	166.315	149.92	134.826	189.64	350.174	231.05	302.745	119.363	164.433	110.877	453.555	346.985	403.417	927.336	660.168	97.732	261.514	215.304	119.021	95.397	133.769	122.731	81.888	96.273	134.296	95.92	143.26	90.68	118.6	128.908	103.327	111.249	153.047	96.785	101.317	110.535	125.837	48.592	117.195
YAR023C	64.415	73.341	66.373	71.7	92.042	73.034	144.037	180.537	108.793	88.907	69.408	76.123	52.76	57.615	30.841	30.895	46.057	56.313	62.937	40.741	54.925	62.166	50.792	52.479	51.354	56.306	70.971	47.855	99.909	105.736	108.099	127.036	77.66	76.798	85.636	66.566	161.387	72.732	67.35	94.549	51.193	90.285	77.072	50.372	63.237	40.971	47.664	91.923	98.177
YAR027W	138.012	134.085	136.37	185.916	252.57	219.449	116.13	136.293	62.729	43.334	118.435	107.282	68.456	100.118	115.682	68.854	109.021	95.239	113.582	110.104	108.469	96.007	97.325	73.831	84.349	169.522	143.998	81.781	151.102	186.219	162.773	174.297	126.15	151.745	185.647	149.029	193.498	155.462	135.616	268.848	130.245	149.57	235.535	107.054	141.263	108.579	150.558	122.836	179.1
YAR028W	219.08	246.981	218.117	70.625	110.802	81.906	194.046	220.581	128.052	148.967	165.617	170.1	128.535	195.374	178.687	105.625	144.584	450.057	452.711	457.34	179.573	164.797	175.175	167.466	174.146	172.868	258.338	188.979	127.407	140.497	137.581	150.027	119.047	125.07	193.351	129.057	194.02	80.997	139.75	355.588	115.365	136.494	334.147	109.122	219.423	272.682	132.994	131.916	219.518
YAR029W	56.505	58.087	66.385	18.32	17.455	18.037	101.709	133.891	79.513	51.219	47.185	69.958	29.287	40.507	40.279	27.766	45.175	143.464	152.519	176.316	26.434	28.885	32.777	49.61	43.651	42.933	43.109	35.318	56.6	75.232	58.537	75.072	72.317	132.385	65.785	56.288	118.081	55.502	84.465	92.188	69.419	145.917	109.459	36.506	95.145	61.993	44.786	250.967	153.649
YAR030C	21.244	23.221	21.671	20.014	22.527	20.102	52.989	64.359	60.759	53.027	44.144	61.783	25.806	38.833	21.576	28.45	22.567	30.791	26.4	21.623	32.637	17.91	24.455	18.461	16.185	21.147	29.102	26.009	38.413	34.686	22.409	32.237	45.789	86.854	32.399	38.558	69.651	42.195	18.862	25.057	18.375	28.893	24.708	12.73	24.955	22.293	17.513	61.898	31.374
YAR031W	50.285	44.732	44.34	18.306	28.457	24.115	28.121	37.24	31.039	48.023	50.241	62.744	33.031	38.936	42.212	53.159	43.083	107.891	148.498	125.941	54.765	36.789	40.547	25.933	34.498	41.775	40.756	63.809	41.106	41.083	21.748	27.213	41.314	162.055	32.589	46.886	111.188	42.401	22.394	42.441	17.927	18.567	50.82	20.871	27.757	33.011	41.091	19.386	24.351
YAR031W	568.301	477.445	481.683	722.246	923.759	839.329	450.083	512.842	246.111	262.762	356.185	410.944	261.041	326.797	335.204	359.028	334.822	637.193	601.144	635.92	456.962	416.465	434.475	449.903	365.056	637.037	444.166	285.134	96.221	192.775	74.044	117.005	138.682	301.662	169.985	121.158	265.12	200.707	322.726	528.081	309.702	380.644	652.929	318.159	326.138	389.899	312.115	232.455	634.447
YAR033W	79.273	52.181	49.626	55.59	78.197	71.002	111.515	109.275	115.328	73.203	125.608	66.213	82.648	103.888	56.848	54.472	54.547	48.268	73.511	94.619	64.409	52.54	65.049	46.584	40.279	47.89	61.688	50.953	54.212	30.699	29.89	54.158	44.615	178.01	44.935	63.18	134.753	50.701	58.203	86.815	68.762	37.197	125.51	65.429	70.752	101.292	112.096	46.228	87.945
YAR033W	193.985	179.628	158.828	108.35	173.275	143.268	183.392	164.997	170.582	167.613	142.904	180.314	98.094	123.282	159.917	141.119	137.685	148.606	163.919	190.222	172.904	123.336	135.798	98.021	93.095	93.725	129.328	89.129	161.313	171.377	113.503	146.23	163.145	266.64	147.78	168.789	239.285	186.651	166.322	288.765	168.242	166.402	350.331	125.247	177.479	238.365	180.552	185.002	321.365
YAR035W	388.794	379.317	353.438	395.701	446.277	821.885	446.532	456.329	425.564	434.006	483.765	570.463	421.476	416.175	259.512	239.471	219.78	246.334	261.641	198.986	425.678	360.323	313.356	406.749	254.517	140.503	217.832	172.804	5954.18	7244.31	6927.94	6903.18	6237.16	7214.17	7408.49	4778.43	6583.91	5674.56	447.051	249.576	259.077	420.785	287.168	241.527	284.567	268.412	186.228	156.19	213.264
YAR042W	170.567	283.605	206.775	152.999	150.33	156.803	497.313	477.325	350.393	352.267	454.915	494.874	391.949	353.252	130.727	122.228	134.331	115.046	197.987	95.931	166.496	204.449	237.128	189.483	261.827	131.878	125.498	181.87	168.657	453.619	155.476	307.194	257.448	470.268	232.684	181.445	492.618	152.069	57.414	54.149	47.997	48.476	58.362	48.686	56.694	130.844	42.814	46.866	49.759
YAR044W	88.079	95.176	92.519	77.543	74.968	118.599	160.233	149.018	137.852	143.505	147.365	168.66	161.532	149.107	178.368	135.608	162.308	120.653	161.796	142.643	156.7	155.967	165.454	174.914	192.294	125.624	185.827	146.108	169.934	240.889	258.757	305.342	311.72	353.969	278.284	227.181	316.892	212.893	163.407	145.717	186.951	126.432	102.795	146.875	162.671	108.466	123.03	123.106	146.891
YAR047C	12.003	16.783	14.584	13.51	11.71	18.389	32.901	21.382	22.606	24.031	25.511	37.848	25.566	19.172	11.925	13.559	15.011	19.17	14.769	16.305	14.451	14.978	12.178	11.922	12.47	16.362	18.448	18.028	53.955	81.148	15.276	76.443	67.245	168.11	58.214	56.798	153.384	77.388	12.391	11.752	9.668	11.263	10.35	9.416	9.737	12.196	8.326	9.383	8.285
YAR050W	42.049	38.75	37.384	40.17	54.659	61.888	146.469	124.101	128.158	130.723	121.89	234.144	155.265	81.707	10.514	27.451	11.634	25.499	26.463	15.45	23.896	39.192	19.893	12.8	17.649	26.666	25.582	42.571	40.635	119.326	16.787	153.719	75.621	268.96	82.097	82.374	241.134	72.096	95.177	110.08	73.441	37.024	68.109	42.322	67.813	117.677	57.204	70.762	57.931
YAR053W	64.58	61.098	55.895	97.319	62.338	72.023	202.163	138.069	156.689	152.624	122.214	174.895	92.55	123.423	65.07	73.083	75.067	45.84	54.679	82.72	47.18	87.091	79.741	42.692	39.685	113.929	90.439	93.785	193.209	178.797	87.944	249.204	205.818	191.169	159.572	147.176	361.846	156.887	67.115	50.54	51.998	102.518	55.002	56.4	60.078	47.822	45.604	74.034	62.317
YAR060C	18.27	16.916	17.419	28.346	30.926	35.185	130.359	101.022	102.88	86.882	44.079	91.139	47.01	65.024	20.508	29.676	24.902	39.777	25.591	24.464	27.292	32.243	17.957	16.375	18.215	18.774	38.685	30.099	54.649	182.265	37.101	190.513	124.118	239.011	105.473	100.191	312.032	132.127	20.099	17.813	14.928	18.803	16.452	12.993	14.886	12.586	11.088	12.379	18.577
YAR061W	69.768	119.974	97.164	76.112	69.063	65.041	330.104	193.153	292.529	324.13	197.441	380.97	211.323	156.486	60.71	64.142	70.533	85.988	66.802	56.746	80.572	82.577	74.201	72.935	51.03	62.416	99.434	132.152	229.527	434.115	112.732	309.296	280.066	455.988	256.244	218.135	482.101	381.458	38.928	38.333	33.63	36.796	33.945	28.48	31.266	44.555	24.663	32.072	31.345
YAR062W	58.143	133.369	98.119	41.614	30.158	38.465	172.275	122.563	170.994	156.864	74.492	119.083	71.883	50.479	39.365	52.399	49.125	60.478	51.449	39.328	39.729	48.738	47.085	33.047	23.461	47.254	115.398	98.091	141.317	301.315	83.698	213.265	253.777	387.894	156.648	108.635	325.492	239.19	21.571	21.344	13.329	15.778	18.83	13.971	13.23	22.232	12.587	11.736	11.136
YAR064W	44.456	137.807	134.621	48.861	31.187	42.303	315.813	231.755	309.583	296.826	186.256	310.231	245.737	155.739	51.242	40.805	45.415	55.445	45.406	35.197	53.067	47.972	46.33	33.377	35.727	65.157	55.22	55.918	201.179	301.243	162.294	211.822	226.047	352.199	229.474	163.525	407.992	281.87	26.257	34.639	19.949	30.183	32.952	19.659	25.72	28.877	19.32	26.945	31.565
YAR066W	112.787	130.517	123.346	207.782	230.825	244.199	216.553	171.991	172.421	180.242	126.701	262.011	98.953	103.092	72.535	67.334	82.166	43.074	50.791	37.026	107.64	136.195	105.272	43.047	38.526	125.296	127.71	118.304	76.096	175.188	93.496	124.635	156.156	146.738	173.14	90.422	286.126	120.938	25.262	28.598	18.581	17.588	22.642	15.555	20.34	30.156	14.33	15.054	14.36
YAR068W	580.913	393.841	431.974	649.676	994.653	1038.56	846.166	802.867	738.866	1047.21	517.483	637.337	390.655	420.185	241.568	320.304	209.121	165.015	136.697	120.403	432.367	375.912	356.456	165.335	128.036	329.951	437.887	409.181	2876.76	4542.12	3202.74	3717.16	4189.3	4653.06	4566.66	3262.01	5022.28	3623.62	205.35	207.14	179.278	144.748	154.764	110.691	213.05	221.46	228.72	148.563	113.842
YAR069C	215.168	216.408	253.712	110.604	114.493	97.284	592.634	595.503	352.773	516.593	425.51	525.273	382.215	350.158	89.038	127.881	103.788	139.546	122.164	105.83	146.126	135.685	122.575	110.222	76.844	96.835	174.143	169.168	381.354	299.515	351.761	302.393	524.807	151.496	290.882	123.51	393.137	148.39	134.831	101.783	103.118	145.918	101.662	105.314	79.785	113.62	94.477	76.207	77.385
YAR070C	32.15	41.603	43.064	27.987	25.376	23.066	57.211	55.95	37.58	67.114	57.783	81.893	45.871	59.88	23.843	38.724	31.153	29.021	26.52	25.429	33.107	25.005	31.944	22.63	23.67	27.06	48.696	39.881	128.337	71.568	61.586	63.959	119.746	28.269	47.327	30.877	146.267	32.723	16.316	12.821	12.661	18.816	14.613	12.028	11.363	16.481	10.579	13.033	11.386
YAR071W	327.109	233.469	236.317	185.528	178.813	206.845	782.33	673.28	608.255	716.07	204.611	236.767	182.046	184.199	303.103	258.958	251.1	215.823	178.047	147.074	209.593	183.82	191.845	296.427	225.474	207.333	327.132	264.055	2576.34	2676.12	2481.7	2261.83	2221.55	2100.65	2545.95	2229.73	2580.83	2857.7	558.564	991.388	659.193	512.448	1527.89	815.284	322.869	949.517	906.905	121.805	173.672
YAR073W	883.268	888.674	889.635	224.077	256.541	262.69	213.598	210.751	271.571	312.389	311.822	307.291	367.436	414.669	629.887	553.368	516.642	327.124	376.61	394.732	444.089	465.503	417.724	584.303	408.43	174.583	613.739	638.448	224.136	269.622	249.192	236.042	175.691	190.895	234.657	154.435	211.459	118.854	196.435	326.971	137.624	144.607	298.593	239.034	204.503	369.666	254.121	80.958	88.136
YAR075W	3195.49	3151.24	3463.82	931.919	1075.52	1279.05	975.13	1026.58	1269.67	1560.79	1076.78	1096.8	1413.75	1686.64	2531.75	2698.9	2338.73	1791.43	2002.98	2001.27	2426.49	2236.05	1938.75	2628.01	1934.87	765.194	2819.75	2997.89	1882.17	1699.7	1981.88	1717.48	1657.07	1576.46	1558.35	1347.85	1617.89	1586.45	1763.47	3920.8	2166.53	2488.45	3335.13	2301.01	2860.09	3581.1	2289.61	1615.59	1232.08
YAL069W	163.126	298.26	288.149	115.79	113.712	110.349	371.655	402.891	357.416	409.906	401.032	529.963	461.426	355.963	113.575	145.918	106.915	128.34	117.093	142.484	212.35	133.99	144.521	172.372	112.673	118.312	178.932	170.376	220.701	96.648	106.785	119.016	145.401	83.395	116.388	29.125	70.264	54.295	67.044	71.947	59.667	67.585	74.961	50.66	60.964	140.098	52.4	63.236	60.236
YAL069W	627.33	908.908	781.796	554.872	553.845	627.35	2450.49	2661.84	2229.38	2566.93	1615.9	1984.71	1660.42	1400.77	310.203	500.54	293.762	688.695	624.236	522.135	913.757	674.024	607.192	668.3	478.241	556.561	585.563	709.499	745.308	534.268	470.341	487.744	855.945	747.253	465.08	545.898	839.498	370.087	190.498	302.256	200.004	332.304	282.84	232.058	204.088	460.926	170.966	262.079	271.085
YAL037c-a	43.946	45.613	47.499	25.256	29.895	22.621	30.181	59.81	30.198	33.336	43.259	89.235	40.618	28.304	23.728	32.146	25.535	138.304	116.632	129.615	23.31	19.007	21.791	19.504	17.613	24.502	37.346	24.921	41.13	26.461	24.034	35.385	40.178	48.367	23.205	21.098	48.833	18.666	15.331	14.387	14.498	22.052	14.986	10.321	15.243	13.627	11.401	16.525	20.733
YAR040c	25.304	43.028	73.938	20.676	19.151	22.923	32.905	61.836	29.007	39.989	43.113	102.202	32.784	45.393	28.52	55.438	38.911	40.348	39.182	34.112	28.362	41.018	27.743	27.026	33.804	36.017	48.777	38.134	63.574	77.144	44.396	52.393	42.973	43.661	44.047	15.935	74.698	19.146	16.635	17.911	13.836	13.198	15.28	12.206	12.224	16.125	12.962	15.723	12.929
CEN1	12.781	10.643	9.695	12.573	10.197	12.976	27.777	10.791	12.048	14.782	11.025	29.272	19.691	11.657	12.712	9.793	12.164	16.143	12.779	10.718	13.323	17.729	10.247	9.093	8.706	12.004	19.557	12.029	79.002	91.192	46.579	88.854	155.915	206.953	106.336	91.027	192.99	153.336	8.303	9.443	7.113	7.823	8.297	6.789	7.626	7.466	6.936	7.032	6.097
CEN1	14.725	15.262	11.472	27.98	31.289	27.21	54.951	27.956	16.499	27.989	23.768	61.434	20.492	21.987	9.004	10.291	9.032	16.886	11.606	10.158	11.71	17.667	11.242	10.226	9.71	9.594	22.556	11.689	41.133	51.065	40.367	63.842	103.115	64.87	57.803	19.639	99.223	57.739	8.404	8.979	6.803	7.44	8.625	6.833	7.794	7.675	6.603	7.093	6.798
YJL225C	3356.61	2586.16	2270.76	1756.68	2157.57	2835.39	5441.64	5304.09	5352.49	5861.84	2378.34	2603.29	2462.6	2818.08	2050.34	2107	1421.59	1923.31	1953	2116.41	2250.22	1844.64	1730.78	2557.79	1694.58	786.311	2146.64	2312.65	1317.76	1925.77	1436.2	1790.64	1218.35	1745.77	1814.37	1773.83	1480.16	1709.69	4852.88	3919.14	4493.97	4849.93	3681.16	4462.99	3695.71	2910.79	3983.61	2068.64	2870.53
YJL225C	95.595	101.507	86.722	81.597	88.329	63.988	70.71	75.959	114.181	159.848	84.212	106.211	74.259	86.076	68.994	65.451	57.195	30.715	44.259	23.628	66.487	86.669	83.29	62.603	46.748	55.055	66.193	54.546	46.62	46.49	31.038	38.379	79.466	21.9	48.676	15.267	61.254	17.8	37.712	25.704	22.829	46.852	20.931	14.59	19.631	25.606	15.126	61.53	22.48
YJL223C	1525.56	1339.39	1287.94	563.031	707.475	843.416	1933.61	2138.06	1238.66	1507.14	636.157	817.905	770.187	822.125	3012.5	2101.24	2247.28	995.184	1172.06	743.315	1023.86	685.191	813.054	3568.58	2311.36	1124.38	712.986	756.857	448.492	389.331	384.633	373.909	400.095	254.56	351.862	212.342	368.545	219.239	655.61	1264.84	586.985	762.345	1104.45	622.542	1145.8	1411.27	772.784	944.52	884.385
YJL222W	213.594	124.59	160.411	154.669	141.675	140.879	470.979	377.591	376.75	511.926	188.59	252.864	201.378	289.662	309.157	279.053	249.696	236.161	237.621	230.928	265.875	194.433	197.748	133.232	93.852	105.173	267.763	225.282	32.49	24.498	25.995	27.922	44.83	12.881	25.198	14.288	34.955	10.845	192.282	202.963	177.928	217.047	191.042	178.315	199.493	182.248	224.498	209.208	263.559
YJL221C	713.781	664.422	612.993	296.101	388.628	299.124	365.168	337.688	190.568	268.102	138.788	188.385	113.967	175.061	1179.91	817.495	868.73	1820.29	2020.54	1686.66	529.136	547.351	380.375	814.413	567.862	4114.07	568.696	696.986	1506.77	1739.57	1028.7	1430.99	839.896	977.447	1350.12	1147.37	1090.8	1070.14	100.475	86.109	58.424	81.46	114.248	103.084	62.22	61.798	127.358	53.856	95.571
YJL220W	27.838	39.673	39.732	15.217	18.518	19.113	38.635	62.434	44.944	68.574	55.985	92.355	47.84	48.868	18.931	28.113	25.012	38.712	30.048	28.304	25.033	30.616	22.872	33.815	23.149	41.355	51.069	34.982	29.463	29.723	29.605	37.891	67.096	37.082	27.627	20.951	47.19	18.618	15.325	15.569	13.407	14.676	13.958	11.964	13.47	18.595	13.64	16.902	12.546
YJL219W	31.816	43.613	44.827	36.789	55.467	33.16	47.129	60.38	32.7	43.891	41.612	104.499	28.245	35.763	32.742	30.487	28.222	28.656	29.395	23.624	36.064	22.386	30.862	34.327	28.867	26.887	50.392	35.459	44.57	36.761	39.085	33.317	32.538	29.023	33.246	30.087	47.163	27.964	19.972	22.308	19.229	17.653	21.056	16.804	15.571	19.037	20.873	21.435	24.055
YJL218W	256.436	300.697	357.19	79.892	100.275	99.203	101.128	129.29	65.404	73.954	101.381	148.868	82.129	77.479	203.333	169.84	198.004	229.696	288.821	195.169	127.602	128.428	124.824	221.63	176.144	273.975	234.742	171.018	76.88	64.251	55.308	62.873	61.272	95.044	40.123	46.607	99.468	31.041	254.797	122.47	173.594	318.712	139.391	150.187	97.872	79.886	101.455	246.367	160.649
YJL217W	2386.67	2291.77	2277.84	2332.22	2765.69	2523.16	840.361	936.53	538.807	592.215	620.411	676.911	728.82	1165.55	1640.13	1518.87	1309.28	1325.79	1497.42	1340.43	1353.89	1191.05	1096.54	2898.34	2141.61	1160.02	1365.09	1248.92	47.948	46.531	38.784	40.376	36.365	54.667	59.881	17.142	57.635	23.039	2070.69	1557.78	2217.82	1801.96	1952.7	2567.55	967.382	1086.23	1728.38	766.807	1990.81
YJL216C	15.598	15.958	19.469	79.661	76.311	76.865	27.906	36.081	32.233	32.514	15.603	32.142	14.138	21.486	15.093	16.286	20.214	18.277	22.749	16.031	17.671	19.138	14.745	23.143	29.658	20.195	35.154	17.353	20	20.127	25.429	20.735	38.776	55.133	14.112	25.89	50.984	18.311	15.071	16.278	13.941	20.269	15.95	13.805	13.869	12.604	15.588	17.232	15.11
YJL215C	31.394	74.675	86.374	34.735	33.741	30.951	173.236	156.735	151.477	154.009	83.06	118.802	77.119	89.116	42.429	39.06	27.396	35.293	35.129	33.917	34.534	40.138	38.729	35.508	28.47	29.596	50.346	30.187	47.421	57.038	38.192	34.288	48.139	52.034	40.342	33.534	75.734	33.283	34.292	33.005	28.53	27.26	25.699	28.611	26.107	27.611	26.32	23.665	24.001
YJL214W	57.517	89.992	106.309	71.7	76.199	67.936	96.37	126.088	90.266	92.249	110.77	150.547	99.102	96.162	76.994	80.297	53.946	105.603	88.653	95.344	91.969	88.742	74.45	95.072	89.407	158.229	102.247	113.044	472.995	307.648	219.372	191.92	207.061	234.825	207.091	203.917	297.56	166.719	31.416	27.325	33.184	29.288	31.426	23.116	31.123	46.956	27.319	35.774	31.47
YJL213W	727.468	654.091	571.296	101.598	123.938	161.364	599.838	666.826	420.201	459.446	118.276	186.119	96.33	124.715	436.685	279.637	396.528	157.678	154.016	126.932	209.42	130.644	219.747	1059.47	1090.97	440.296	162.953	114.059	78.845	132.522	82.978	84.295	92.772	91.832	82.544	79.626	142.73	70.943	74.394	172.385	88.434	77.305	108.516	96.962	107.792	101.137	154.362	51.93	104.215
YJL212C	150.203	142.617	126.971	70.614	65.673	80.078	328.34	365.45	240.342	174.123	248.863	247.621	289.876	351.091	117.41	90.712	133.534	105.799	106.32	102.624	188.429	132.035	147.964	209.223	208.221	124.087	119.118	113.745	88.429	85.323	77.54	101.891	64	77.861	75.718	59.824	139.497	47.203	116.975	645.543	239.566	98.71	406.854	225.415	406.561	847.393	299.243	344.572	215.833
YJL211C	20.867	34.775	42.35	22.249	30.686	29.526	22.771	25.938	17.681	19.074	23.213	38.706	21.309	18.246	21.177	15.183	34.137	15.319	17.351	18.551	19.461	22.617	18.983	21.41	17.884	20.457	25.225	30.981	14.593	25.539	13.568	21.408	23.639	34.087	20.125	13.996	30.386	13.755	12.504	12.625	11.426	10.561	12.459	12.099	11.183	13.418	11.253	9.593	9.926
YJL210W	911.434	837.647	776.76	1701.47	1838.03	2276.55	1580.87	1654.05	1448.34	1462.06	968.954	847.657	672.966	1039.76	584.361	437.34	510.658	888.583	873.455	718.495	1011.03	724.725	664.706	819.39	943.157	605.834	1208.05	840.802	3990.98	4128.3	3833.77	3595.87	3479.96	3873.9	3679.88	2879.81	3342.03	3023.65	930.063	953.637	813.555	1596.89	922.155	557.277	707.624	788.479	491.332	992.651	1255.78
YJL209W	206.571	232.226	202.622	178.261	229.915	158.456	246.203	243.702	347.45	333.452	290.206	286.315	219.009	373.607	218.104	159.297	160.028	271.298	257.697	173.063	178.684	142.964	198.66	158.26	199.89	320.182	294.221	263.767	153.587	122.66	111.5	145.179	119.196	144.352	147.679	108.449	178.91	34.439	281.556	154.689	316.015	239.031	128.876	261.38	185.699	149.255	219.837	261.9	201.378
YJL208C	235.833	203.543	191.558	217.234	231.884	219.549	119.587	125.668	211.121	206.385	249.386	274.012	240.532	379.083	139.565	115.499	136.682	131.868	146.554	116.356	145.167	141.018	129.007	143.236	149.413	149.625	157.26	93.149	83.149	104.862	64.447	88.023	72.664	121.877	90.749	78.176	89.818	65.076	466.22	266.829	502.866	467.099	208.063	358.976	477.007	310.338	370.462	545.071	459.937
YJL207C	125.959	131.923	83.437	151.55	203.057	217.859	139.365	181.335	229.982	198.515	177.242	231.125	170.043	235.191	207.789	186.692	210.057	138.388	182.212	158.919	197.163	218.254	195.756	187.576	218.269	278.272	204.08	120.648	226.318	181.3	235.096	251.644	240.41	360.27	332.189	308.264	336.317	293.293	235.034	212.842	316.933	301.59	201.58	228.483	273.479	236.764	279.756	230.197	187.143
YJL206C	106.073	80.999	74.986	175.662	238.708	188.856	146.322	174.107	108.432	106.327	151.377	181.571	84.755	146.024	138.093	135.562	141.898	113.819	108.599	114.255	182.784	125.114	132.958	132.213	159.552	118.421	131.436	127.58	196.712	188.506	199.421	207.948	278.92	280.323	242.196	146.638	265.246	275.489	149.516	120.706	158.074	200.089	104.12	99.359	107.888	107.441	109.809	176.877	176.084
YJL206C-A	1535.93	1119.64	1032.36	2290.9	2775.75	1898.74	707.99	773.095	475.579	566.908	849.665	830.215	494.07	801.679	868.713	714.89	818.389	904.975	852.347	853.098	1122.54	802.678	1008.36	879.561	913.968	1182.33	1143.23	631.692	2195.91	1957.45	2663.92	2379.07	3439.05	2047.9	1785.75	1917.47	1949.96	1998.89	1894.17	1230.53	1163.01	2108.26	947.204	822.195	1227.68	803.447	761.266	2205.38	2005.21
YJL204C	148.635	101.435	99.696	194.388	218.316	210.48	303.371	302.879	220.215	248.59	234.162	257.218	215.466	278.332	320.309	269.071	309.09	259.32	267.954	291.238	317.578	225.516	268.988	259.675	251.463	314.478	302.307	239.473	174.725	194.757	180.048	245.839	159.193	351.091	210.101	203.464	202.126	231.578	331.177	502.336	422.193	421.201	367.56	340.588	426.58	500.007	335.443	322.234	423.098
YJL203W	89.614	84.9	69.924	91.344	124.065	131.623	151.255	149.285	96.104	84.468	115.491	119.804	88.419	75.11	144.549	96.773	106.835	76.956	78.877	70.963	67.423	66.229	73.067	80.795	95.087	79.09	118.44	79.424	53.945	82.816	64.058	91.685	59.119	204.113	62.78	84.809	152.292	80.573	151.823	156.516	159.564	110.642	107.995	125.898	130.757	134.653	122.114	140.448	82.907
YJL202C	36.956	34.279	31.989	29.594	35.838	40.952	44.845	38.162	46.912	40.851	48.604	38.327	40.657	44.682	28.627	26.247	35.392	32.878	28.487	34.009	29.579	27.824	26.236	29.549	23.747	24.146	34.13	37.98	37.93	69.357	36.006	72.94	53.034	214.75	63.097	91.844	199.248	55.985	30.911	36.254	38.885	29.226	27.718	36.733	39.447	31.36	38.632	66.066	42.854
YJL201W	103.156	80.144	77.65	98.454	100.997	103.358	136.841	131.305	105.609	125.336	131.415	119.532	115.114	114.559	92.16	81.197	94.823	86.392	106.247	107.21	106.783	113.702	120.404	103.263	133.101	144.851	135.313	99.517	66.456	112.465	60.796	75.186	65.62	140.774	71.097	72.358	173.163	73.175	84.075	86.198	79.009	87.475	81.033	67.136	98.347	93.673	65.919	90.001	69.651
YJL200C	1077.09	855.093	726.825	628.052	697.067	920.666	293.113	262.232	482.71	382.006	350.284	312.401	453.233	582.815	1527.73	872.622	996.103	593.593	991.338	1038.06	1143.35	1098.89	1390.81	1347.02	1450.93	1162.17	1210.78	644.791	213.969	364.308	200.776	290.661	147.633	368.433	340.162	231.89	424.732	359.861	1658.49	936.918	1269.46	1117.06	891.383	922.104	946.936	720.417	818.546	1446.62	889.773
YJL199C	450.696	375.784	340.6	686.799	847.09	580.598	532.368	474.231	288.645	301.582	411.047	436.637	332.109	385.901	370.959	333.14	290.66	165.996	202.235	164.422	309.588	245.67	281.534	333.1	346.497	351.966	232.059	180.69	725.855	681.751	1207.42	1177.21	1082.37	848.758	851.831	788.104	771.363	829.467	146.045	287.9	261.922	163.066	217.111	205.557	186.963	236.675	163.552	118.938	170.439
YJL198W	1061.38	838.112	824.515	904.221	958.378	1121.13	1875.54	1790.03	2848.39	2331.26	2099.85	1776.03	2241.38	2433.58	1130.28	986.541	798.95	228.021	294.962	272.333	797.346	592.159	789.769	693.5	812.941	700.76	881.308	535.136	1029.12	1019.45	881.107	917.063	966.335	1258.45	1174.33	903.575	1091.72	1050.22	1826.86	1772.51	1603.69	1400.56	1491.52	1440.21	2151.21	1783.14	1539.93	1230.46	1447.24
YJL197W	111.878	100.845	101.273	109.846	126.502	160.995	184.75	109.315	137.564	120.958	176.986	195.313	130.9	205.819	262.283	138.738	193.094	107.457	149.225	152.723	158.078	122.422	166.333	179	183.773	144.137	229.466	137.015	154.775	244.125	150.372	262.827	220.751	267.366	244.717	190.52	321.687	254.026	334.349	226.461	471.936	446.989	184.679	321.489	307.632	154.097	260.444	609.269	377.461
YJL196C	1796.05	1674.63	1349.85	1590.91	1628.72	1475.2	593.678	522.538	460.812	453.659	1238.88	1144.08	901.252	1153.55	921.764	908.039	732.161	1150.54	1899.9	1759.21	1489.04	1042.06	1439.57	1573.47	1854.77	2093.33	1802.96	1050.26	1317.54	1414.35	2200.8	2520.4	1892.93	2264.08	2560.68	2546.2	1570.72	2317.33	312.05	940.411	469.791	206.556	639.801	627.785	443.295	1504.64	650.512	144.097	448.226
YJL195C	24.369	23.006	18.474	21.406	18.517	20.998	90.239	63.403	59.643	51.79	41.745	73.59	49.375	38.133	21.631	25.996	22.833	27.677	25.783	24.292	30.09	24.992	21.976	23.995	20.646	44.038	33.334	25.988	36.342	82.802	31.984	155.086	67.705	124.707	48.728	40.582	143.493	61.867	19.594	18.967	13.964	18.727	15.501	14.014	15.095	15.879	12.517	14.045	12.113
YJL194W	96.174	91.489	69.858	71.866	70.072	70.536	101.673	63.426	65.013	61.351	96.229	126.429	70.217	89.05	188.081	118.181	137.877	143.511	166.376	223.816	198.828	164.27	190.481	130.956	138.434	206.336	279.563	258.455	94.553	173.33	66.006	181.087	185.115	238.874	99.209	85.994	249.681	182.108	24.887	24.901	24.601	18.911	20.079	27.577	17.154	30.009	30.355	21.815	19.715
YJL193W	277.57	241.914	222.032	244.112	255.24	224.895	224.045	144.733	293.208	262.956	259.683	273.768	211.333	325.434	224.078	164.787	182.713	130.24	135.619	156.233	125.406	116.18	97.419	98.184	112.805	236.435	206.043	127.141	165.89	193.853	119.764	189.359	172.021	181.284	179.29	134.761	218.156	193.825	212.072	156.531	295.153	274.259	144.042	263.416	213.398	203.028	235.775	311.103	188.209
YJL192C	552.955	389.517	386.738	450.454	512.169	413.524	390.406	369.746	224.993	314.431	383.168	397.423	258.786	400.006	462.448	336.048	377.732	330.699	380.837	399.891	326.147	355.254	338.799	370.18	326.353	497.992	503.194	466.491	237.971	247.775	219.733	244.339	347.141	166.554	303.113	104.193	360.067	176.663	392.894	436.944	478.215	582.509	499.508	388.087	443.981	360.312	552.197	494.595	216.69
YJL191W	2228.19	1920.16	1840.86	2735.78	2700.39	2389.26	3781.94	3851.05	3796.59	4227.94	3326.8	3077.36	2718.1	3405.01	2348.45	1985.94	1747.51	2118.99	1998.86	2407.99	2072.08	1940.61	1706.45	2558.11	1823.75	1230.27	2255.63	2366.67	1069.35	1235.75	1013.53	1169.44	1291.99	1159.13	1133.27	833.471	1476.71	1064.78	1984.78	1284.87	1180.49	1362.88	2130.19	1559.75	1172.97	2187.82	2838.96	455.78	1084.45
YJL190C	13677.2	12566.4	12015.5	12518.2	13723	12099.4	9135.48	9444.07	9583.15	10471.7	9252.9	11019.5	9464.62	10292.6	11490	10734.4	9739.29	10048.7	10175.1	11397.6	9874.66	9290.92	8819.06	10222.3	8913.52	14554.7	10082.6	9729.87	5165.69	5638.7	4169.85	4323.2	4754.11	4256.1	4778.3	4911.8	5007.21	5868.92	12480.5	12673.1	11453.2	10995	11615.2	10138.1	10616.4	12475.1	12329.9	11412.6	10359
YJL189W	3801.45	2927.57	2939.19	3809.84	3832.8	3407.44	1442.51	1282.04	1636.72	2161.77	2936.87	2513.32	2394.45	2647.73	5056.5	4413.39	4392.89	3810.94	3551.32	4070.13	3257.31	3410.18	3439.75	3737.62	3085.08	5049.02	4124.05	3501.64	1728.86	1948.15	1724.5	1851.17	2750.28	1515.49	1601.3	1583.1	2001.3	1600.05	3208.36	4430.07	4776.71	4371.68	3624.91	3745.52	3982.23	3509.31	4173.89	5150.55	3979.01
YJL188C	69.079	67.02	88.488	73.444	75.488	72.916	67.419	84.871	100.837	117.805	117.712	112.289	156.47	175.093	72.809	59.043	64.873	78.278	57.256	79.178	71.663	74.641	80.416	69.187	57.575	89.851	93.081	69.069	68.428	38.826	55.377	54.259	67.874	35.933	38.589	42.729	86.416	20.126	56.33	50.706	57.665	72.705	41.937	58.456	62.335	50.739	57.545	71.155	66.852
YJL187C	138.997	114.389	109.283	86.841	120.237	117.551	147.438	171.956	211.212	274.979	176.053	198.878	155.848	189.109	146.835	112.504	132.919	116.811	103.447	120.739	140.972	148.38	118.729	110.518	108.396	113.58	187.65	181.718	41.787	48.258	46.591	39.019	55.584	54.158	39.198	31.222	78.334	33.923	209.836	160.417	425.114	208.501	128.458	323.697	253.717	147.739	373.999	137.633	118.167
YJL186W	108.337	72.827	83.849	138.516	149.36	190.357	128.224	184.388	129.894	191.694	141.404	156.348	135.836	179.387	126.439	126.215	137.755	116.597	133.096	90.785	95.316	98.037	108.424	144.777	129.148	118.414	165.65	103.455	88.517	87.734	148.476	103.985	90.577	64.302	84.18	38.328	86.662	36.278	400.52	402.609	492.521	482.741	386.978	400.08	551.344	261.367	483.884	712.888	347.537
YJL185C	169.629	195.789	170.297	311.674	333.505	360.565	205.171	297.403	188.759	249.602	229.193	323.662	143.346	154.256	184.235	144.532	178.993	134.379	124.966	123.847	188.353	147.177	133.145	189.312	178.104	208.419	198.463	153.804	462.108	434.111	584.915	566.017	484.722	527.552	534.254	505.937	389.138	491.459	109.566	66.01	91.979	163.313	93.464	127.506	51.136	69.339	88.208	30.6	51.345
YJL184W	969.083	767.261	819.697	1016.81	1151.72	835.265	165.769	227.849	168.582	181.566	258.839	328.538	225.351	337.274	488.642	521.274	386.691	557.301	419.346	501.513	344.41	472.408	374.278	421.958	292.505	800.855	591.479	492.6	233.271	267.818	303.411	253.786	350.779	322.54	283.924	293.83	324.533	199.773	1075.14	557.89	456.737	1339.26	749.789	422.872	386.681	401.007	326.07	648.071	633.583
YJL183W	1050.78	685.397	772.158	877.697	873.485	873.14	207.208	237.626	295.95	344.052	354.23	418.385	331.88	520.583	678.109	531.515	480.947	486.969	477.538	507.022	632.564	519.872	513.169	477.842	443.076	738.253	646.624	516.456	300.337	202.197	425.407	417.221	331.952	297.04	261.485	251.513	357.997	294.67	552.721	515.423	805.043	487.319	483.846	611.68	503.818	643.374	721.95	675.47	576.72
YJL182C	36.489	70.307	64.975	30.848	29.747	32.021	107.211	109.92	72.89	73.446	97.079	153.229	64.784	68.974	29.446	37.018	25.406	50.236	38.733	29.599	43.71	38.14	41.471	27.966	25.427	31.776	51.888	42.52	36.648	55.199	52.182	30.342	61.674	49.544	29.256	31.751	98.62	34.24	25.135	24.367	24.624	26.7	23.79	19.424	24.752	29.024	20.917	26.1	22.928
YJL181W	257.967	237.319	238.006	168.065	168.56	153.699	139.222	167.713	155.955	148.362	317.666	335.019	173.576	222.963	234.48	196.173	101.544	320.751	243.954	272.286	257.387	301.801	253.002	207.225	171.138	493.155	338.42	270.096	102.012	75.63	114.658	63.475	95.599	61.191	69.285	60.291	129.511	68.167	175.238	116.513	173.575	173.601	119.181	119.061	163.529	177.438	119.478	223.895	161.189
YJL180C	278.498	285.589	267.689	295.147	328.96	358.176	137.047	148.471	162.02	167.661	265.183	279.702	218.627	264.795	233.905	164.973	177.853	174.509	199.964	179.571	186.099	206.33	192.473	163.115	169.795	179.248	298.503	200.169	297.948	231.728	263.604	259.563	282.728	264.985	260.948	229.749	341.885	250.295	279.98	145.668	327.438	323.529	169.888	244.346	208.404	132.127	261.621	279.001	338.656
YJL179W	90.232	89.697	93.729	82.796	107.977	125.345	49.74	64.207	35.285	40.779	54.293	72.398	43.086	67.517	71.712	60.255	93.61	65.146	70.092	65.025	33.057	62.27	64.072	65.635	64.941	103.969	102.541	75.117	32.51	41.526	55.95	53.111	55.986	30.132	23.951	29.777	85.699	21.328	119.044	99.055	101.202	133.036	82.471	82.693	108.414	72.574	99.928	126.116	120.255
YJL178C	515.991	457.122	427.177	743.088	820.737	700.14	194.937	230.427	161.5	178.473	228.322	250.643	218.562	291.26	279.932	150.773	290.208	321.688	360.908	423.18	393.233	357.767	347.352	374.034	376.831	633.105	426.312	309.282	235.479	325.868	353.457	374.179	309.511	288.511	347.33	324.905	301.989	382.229	507.497	543.225	574.834	567.866	696.925	623.342	513.481	590.909	703.177	595.144	668.807
YJL177W	7414.83	6938.86	6252.98	7023.54	7105.23	6589.45	2925.03	3210.03	3859	3183.16	4712.45	4190.68	3012.34	4247.48	5325.53	4439.85	4526.16	6911.93	7846.58	8394.92	7235.59	6259.65	6301.4	5813.06	6651.39	8980.99	7755.56	5754.34	1373.52	1683.79	968.395	1378.16	1167.66	1549.79	1570.54	1370.44	1507.09	1359.02	5326.72	5441.39	3363.1	2128.97	5234.93	3773.29	3360.36	6872.8	5279.65	1382.74	1569.41
YJL177W	6998.47	6998.86	6741.66	7468.59	7310.57	7464.17	4360.39	5081.03	6671.31	5945.48	7069.27	5999.28	6003.94	7970.51	6472.15	5189.09	5644.2	7721.26	7527.76	7697.77	7354.72	6434.29	7143.68	6693.68	6917.93	7689.45	7378.49	6162.6	4018.44	4328.13	3629.39	3868.36	3776.05	4043.3	4147.29	4030.53	4053.05	3027.5	9263.35	9232.6	9297.97	9610.63	8289.53	6958.06	9129.38	9363.28	8382.45	8919.19	8227.05
YJL177W	10341.7	9778.46	10050	10083.5	9951.21	10699.3	5808.75	6556.8	8742.57	7442.98	8784.75	6981.15	7049.24	8981.69	8445.85	6177.96	7178.64	9145.8	8952.05	9778.46	9716.19	8460.94	8935.77	8510.75	8404.84	10397.8	9316.55	7035.21	3612.79	3332.01	3045.79	3311.1	3002.8	3414.55	3436.33	2506.62	4119.04	1560.32	10235	10823.5	11132.8	11656.4	9216.97	9677.93	10483.6	11037.7	10505.3	12192.5	9868.93
YJL177W	6070.62	5565.7	5520.94	6670.23	6306.52	6325.27	2927.95	3682.69	4864.15	4126.24	4773.18	4941.94	4033.15	6128.18	5398.74	4549.88	4703.33	6196.88	6629.27	6810.86	6778.15	5779.34	6089.57	5513.04	5684.02	7122.93	6351.16	3303.2	2217.55	2449.59	1764.27	2077.39	2203.32	2348.98	2574.89	2312.43	3290.15	2323.07	6557.01	7005.94	7297.67	7639.85	6679.49	5738.35	7251.65	7798.36	6970.93	8206.28	6818.14
YJL176C	39.509	37.823	33.664	52.517	72.091	60.515	39.762	37.877	44.072	32.708	56.954	77.425	41.918	59.451	45.976	40.782	44.047	53.232	54.907	69.183	64.334	63.699	62.972	61.443	61.63	59.003	67.2	52.677	40.404	51.572	36.069	48.545	66.893	125.865	48.917	56.769	118.901	71.802	29.363	27.855	33.612	23.846	20.513	25.947	36.474	24.7	37.218	23.384	32.603
YJL175W	52.575	62.106	49.69	52.083	63.676	53.653	113.681	96.728	127.362	108.879	129.929	193.776	106.427	119.816	31.17	47.018	34.179	44.177	47.9	38.956	42.492	51.167	50.602	29.734	37.664	49.895	37.686	52.007	77.938	37.615	27.147	37.546	41.098	148.18	76.432	40.253	113.817	49.616	30.449	31.639	27.013	24.594	28.08	24.292	28.131	51.155	25.037	23.421	22.904
YJL174W	1271.12	1120.7	1150.46	1121.63	1365.48	1502.87	987.14	1039.1	927.727	779.257	1114.59	965.134	892.42	1326.98	1165.88	818.228	1054.24	1158.23	1326.76	1359.7	1285.71	1146.96	1258.53	1408.52	1358.21	1469.36	1417.05	1011.28	789.933	1103.21	782.951	947.228	570.554	1004.97	906.76	788.483	740.585	969.224	1644.85	1488.78	1506.58	1354.72	1325.81	1267.13	1627.44	1507.32	1331.56	1087.02	1056.04
YJL173C	828.218	571.01	478.872	1070.97	1134.35	1021.98	445.706	487.018	565.718	483.875	1012.67	849.427	705.929	921.674	680.041	697.455	600.096	425.694	520.811	603.311	727.974	566.76	661.198	597.445	574.896	949.537	641.372	456.329	334.695	258.38	481.412	462.494	514.732	387.92	380.914	432.902	406.518	421.176	1728.88	1192.13	2299.32	1583.27	1011.99	1262.6	1880.22	1161.69	1711.85	1317.15	1519.09
YJL172W	106.286	88.67	80.201	84.433	128.566	129.212	264.323	261.628	241.679	198.111	369.032	360.871	378.765	486.603	248.981	196.512	211.661	128.578	181.847	169.159	425.905	239.155	334.806	356.377	346.491	297.968	376.57	207.383	335.132	492.735	244.61	420.368	436.436	490.871	498.676	309.951	522.487	277.797	54.705	52.117	56.982	52.514	48.839	55.263	46.239	58.736	65.369	45.935	69.399
YJL171C	333.768	294.941	228.305	141.9	187.101	217.086	1368.03	1676.89	881.771	810.795	1430.85	1038.03	926.406	1120.39	704.752	441.85	465.031	411.162	646.71	628.887	827.098	557.935	812.459	758.079	891.289	696.552	874.127	366.603	416.676	584.388	370.629	458.124	302.105	754.321	611.378	572.099	560.884	552.678	321.953	362.696	351.664	251.512	457.742	692.66	318.844	576.79	1034.14	142.904	392.842
YJL170C	66.212	48.7	46.846	98.395	85.741	92.332	99.933	67.129	39.27	49.693	47.874	68.835	39.511	42.657	61.015	60.854	56.477	54.481	82.53	57.283	136.291	141.916	128.711	45.256	43.004	47.827	197.111	96.232	57.105	180.745	61.037	152.286	130.088	213.567	123.512	116.951	284.388	147.363	45.238	46.422	47.019	70.822	64.223	54.883	33.315	24.625	34.018	31.472	54.477
YJL169W	43.471	23.592	28.054	47.64	60.736	43.106	43.924	36.21	41.656	37.685	43.756	50.604	51.225	60.198	27.94	34.546	38.098	40.639	33.298	24.818	31.65	26.086	33.426	21.891	18.665	32.291	50.852	43.493	28.934	71.752	17.852	84.992	47.149	161.752	50.657	45.81	206.651	54.924	36.794	31.24	40.002	44.582	23.217	30.791	37.058	29.869	24.154	35.017	44.164
YJL168C	83.965	53.919	57.811	103.877	96.172	101.927	123.373	93.909	52.679	56.704	73.628	119.42	76.441	76.378	42.188	52.916	51.603	43.805	44.181	50.998	52.007	42.558	47.543	43.2	45.156	77.47	67.899	42.449	87.636	182.409	58.282	150.925	107.733	195.79	121.791	79.743	252.386	134.93	51.32	41.728	73.539	47.891	29.053	37.895	42.177	41.561	43.033	39.909	37.549
YJL167W	1053.53	771.738	673.107	1470.47	1413.58	1548.39	2287.44	1805.96	1393.75	1373.11	2780.36	3303.46	2761.09	3092.19	1154.88	1037.68	960.822	903.937	1040.66	1163.65	1228.08	1077.59	1682.55	1489.04	1757.96	1300.59	1573.22	962.073	1093.54	1349.34	972.153	1035.72	985.002	1038.51	1183.47	1072.69	1112.68	1434.15	3860.78	2977.2	4510.31	3546.76	2457.31	3212.97	3501.76	2433.74	3630.81	3404.19	4168.36
YJL166W	160.195	130.026	137.448	390.424	251.424	385.64	829.189	858.116	698.548	653.165	1658.42	1624.91	1712.78	1890.08	171.287	141.41	160.387	90.252	164.587	197.628	107.432	97.787	100.447	167.724	94.051	166.793	204.213	105.014	1805.18	1789.8	2087.59	2079.8	1971.88	1652.57	1977.87	1975.47	1600.17	2065.01	1859.31	1445.81	1775.87	1765.37	1234.96	1579.36	1044.85	839.453	1409.35	1064.42	1870.57
YJL165C	51.567	113.703	100.675	62.517	48.009	54.881	461.719	377.655	325.303	374.604	392.417	475.832	379.073	426.78	60.223	92.363	85.227	111.328	77.632	78.068	87.033	99.739	81.217	77.705	74.916	41.191	125.165	88.074	323.701	544.151	351.367	524.482	396.468	528.668	440.474	337.045	580.582	491.143	605.617	1034.16	660.543	633.729	839.331	541.427	642.238	347.885	401.777	713.813	973.745
YJL164C	335.697	415.421	376.372	245.137	314.794	402.812	1983.92	1479.33	416.332	392.151	1091.02	1118.48	659.758	743.31	650.42	598.589	562.559	532.264	670.751	628.768	737.704	544.069	650.683	724.382	753.004	385.256	1117.84	742.416	932.725	1168.6	893.984	1160.75	1214.7	1368.55	1266.65	999.295	1182.72	1220.27	204.539	348.477	234.113	286.545	298.179	334.397	134.006	154.761	346.281	100.328	261.849
YJL163C	107.273	101.888	83.436	270.639	275.735	389.453	274.73	170.396	58.775	65.544	208.121	234.7	103.84	118.889	80.529	80.328	82.465	56.029	67.733	64.144	88.886	70.771	70.637	86.888	91.489	66.568	102.681	76.256	493.768	550.991	735.157	750.535	717.634	652.265	729.923	526.627	687.3	856.362	130.914	125.242	64.746	123.027	108.31	63.965	44.319	45.371	50.614	23.811	51.925
YJL162C	47.059	55.535	48.261	41.019	39.658	48.597	104.194	59.83	53.771	52.167	48.25	125.205	51.391	45.357	46.724	39.481	39.699	35.332	41.341	36.79	30.291	37.348	36.566	42.465	32.692	44.414	62.217	41.539	67.443	129.927	82.527	135.54	148.588	163.141	139.306	79.901	182.618	113.441	39.008	30.092	40.82	30.653	28.134	34.535	30.752	31.838	35.799	27.657	28.418
YJL161W	130.163	110.063	110.828	249.177	309.895	199.447	492.289	609.954	180.242	257.223	296.392	384.349	163.788	169.95	107.295	74.606	70.182	83.039	75.925	86.579	76.255	68.611	72.878	92.424	74.383	41.72	112.98	110.183	187.394	215.383	219.035	196.782	318.441	183.121	219.532	80.28	237.879	142.13	119.612	116.491	70.745	96.69	120.801	88.41	62.885	49.019	115.056	36.823	61.292
YJL160C	68.339	98.253	78.159	84.669	95.138	84.521	152.768	123.746	91.798	144.446	195.298	251.015	87.974	150.866	45.565	52.274	44.698	57.784	58.545	61.767	58.71	47.608	48.169	66.652	55.274	60.841	65.606	64.728	97.52	62.283	77.889	109.671	151.067	64.004	116.866	39.734	98.67	46.446	39.51	50.096	37.884	43.001	47.708	43.509	33.566	50.991	39.18	31.742	29.439
YJL159W	2999.63	1865.33	1889.61	2352.36	2410.97	4540.79	5437.84	6209.1	5305.12	6041.45	6246.16	6912.9	6403.77	6794.95	1526.62	1853.7	1494.42	2960.2	2738	2577.23	2604.86	2975.99	2379.53	4942.74	4021.29	858.615	2249.84	2362.04	3934.54	4462.42	3756.52	3779.64	3512.82	4375.63	3952.56	3176.89	4235.76	2824.8	2732.8	2232.42	2152.36	1889.76	3492.34	4136.23	1360.57	2318.2	5014.7	847.616	2828.66
YJL158C	5825.59	4756.49	4714.35	1683.82	2344.75	3042.71	1521.41	1070.41	4271.61	4997.73	6186.81	6475.32	6965.32	7566.39	5439.18	4207.1	4881.67	5347.97	5423.52	4396.67	4547.51	3013	3400.53	5899.56	4779.9	1980.44	4337.25	4044.89	428.468	319.09	315.975	273.953	447.348	238.393	406.872	196.53	525.062	169.396	6821.87	7962.35	7378.38	7179.16	7821.52	7837.71	7765.91	8549.42	7448.06	1976.03	2680.72
YJL157C	534.795	442.808	416.325	204.486	246.329	189.834	127.264	206.351	655.774	871.025	441.075	427.875	507.347	641.879	988.216	653.897	821.732	879.02	913.214	1025.36	911.499	869.223	736.162	590.021	430.268	561.034	1218.05	1140.96	32.178	18.81	30.156	34.261	42.983	20.634	32.586	12.235	31.795	17.703	173.376	242.506	283.961	219.666	183.679	440.868	205.88	536.527	282.516	222.677	234.285
YJL156C	180.973	197.481	190.695	356.799	414.991	343.82	69.827	77.257	95.476	121.872	158.05	181.917	141.374	191.171	236.089	171.368	233.47	144.414	134.686	132.188	162.664	149.109	114.725	151.689	137.886	178.71	189.398	171.604	168.747	140.654	215.773	178.48	138.186	128.275	143.681	63.47	101.896	74.804	38.634	44.672	33.936	35.479	43.729	57.434	37.487	59.245	83.537	30.053	62.847
YJL155C	251.879	210.09	205.411	385.348	442.399	394.637	272.905	355.448	132.536	142.493	249.531	286.458	212.924	251.251	274.822	240.923	259.93	222.433	206.949	247.563	233.583	198.907	218.921	292.644	213.555	355.156	259.259	239.687	360.208	254.085	512.374	464.927	427.517	359.74	319.871	264.066	347.071	284.115	185.966	334.867	205.021	330.436	411.775	245.368	161.383	132.277	191.507	138.133	253.624
YJL154C	125.679	110.06	99.619	166.161	181.116	199.593	153.64	182.606	133.037	165.164	164.83	211.955	173.423	236.641	185.774	169.678	205.521	143.789	153.702	154.255	155.002	127.156	124.021	253.427	172.102	140.305	194.042	164.718	157.989	148.175	161.055	174.007	151.561	148.547	165.163	74.914	164.389	93.302	459.062	486.067	813.481	581.654	477.642	529.28	493.781	383.464	553.908	539.33	516.23
YJL153C	278.209	220.163	212.075	1288.63	1326.82	1539.32	251.026	323.173	77.542	89.378	1834.91	1903.79	2395.04	2789.35	462.924	311.02	366.2	777.198	1189.29	883.471	725.488	658.105	675.567	850.457	830.005	225.167	254.294	227.415	2922.7	3046.3	2842.88	2677.45	2493.78	2458.45	2430.48	2415.2	2526.07	2634.48	73.138	31.204	42.132	67.86	42.353	62.354	38.516	37.491	100.386	28.145	29.657
YJL152W	129.604	208.304	199.397	136.786	158.933	160.687	167.248	213.958	193.548	215.047	213.316	347.197	229.96	303.396	119.271	146.612	99.146	157.339	119.446	120.184	136.008	141.573	149.045	111.417	125.324	188	161.923	158.802	221.931	250.964	170.113	231.827	225.911	174.75	119.936	96.668	347.717	124.464	75.412	163.062	61.318	98.268	147.523	61.83	90.782	188.469	54.271	113.044	233.307
YJL151C	3345.59	2984.63	2653.99	2565.72	2692.83	2986.81	1887.41	2875.26	1316.87	1426.73	2684.64	2846.23	2223.58	2950.73	2682.5	2172.01	1376.37	2923.45	3390.18	2998.56	2950.7	2493.83	2324.51	2608.19	3025.38	2876.67	2846	2915.39	6064.76	5082.48	5768.56	5303.87	6031.85	4532.06	4803.39	4894.41	5126.82	5166.99	3060.94	3007.55	1616.19	2185.38	2403.17	1380.13	1867.35	2748.08	1638.32	1737.48	2718.1
YJL150W	18.66	18.032	21.904	20.716	20.498	22.08	33.99	47.279	25.907	41.539	28.087	56.527	28.29	30.781	17.599	16.74	18.019	18.372	19.163	23.108	31.132	19.803	24.724	26.07	21.047	22.96	40.734	24.885	18.478	18.18	30.792	27.856	35.318	35.596	16.411	20.946	84.285	22.599	14.853	12.256	11.734	11.954	11.234	10.895	12.524	16.527	10.562	13.993	12.315
YJL149W	171.436	224.601	192.321	255.275	254.295	303.47	443.896	622.667	270.058	278.294	466.348	529.849	328.94	387.645	213.077	165.986	213.373	270.664	272.541	278.914	292.773	231.882	250.364	334.718	304.735	598.472	276.486	216.521	315.01	305.083	440.01	405.967	487.879	375.944	356.865	378.58	463.793	383.541	215.531	200.745	224.267	280.786	178.889	177.278	184.636	191.422	172.354	261.492	212.649
YJL148W	970.138	943.625	844.744	768.342	1013.01	892.466	272.02	328.704	558.951	538.927	417.467	344.035	533.837	778.365	372.327	268.72	334.66	369.579	433.948	445.344	317.32	427.006	424.203	302.645	452.85	795.236	482.652	351.822	249.375	272.542	309.415	280.119	222.323	219.279	275.314	192.457	218.887	159.86	1369.02	1170.05	1530.31	1339.15	1115.67	1380.4	1462.7	1408.49	1410.74	1271.62	978.767
YJL147C	166.875	162.363	172.409	215.472	262.256	220.508	133.034	171.455	131.343	132.572	171.349	227.651	149.994	193.814	158.737	112.069	118.735	124.571	145.238	153.318	136.605	144.78	137.537	127.889	131.587	215.979	202.801	158.996	108.058	139.176	147.262	176.327	180.919	127.226	180.022	148.802	187.116	173.539	138.016	138.708	145.498	142.643	99.456	115.412	114.893	135.345	112.314	129.332	136.123
YJL146W	108.24	92.194	90.171	163.823	187.295	200.606	109.553	136.943	140.401	113.997	151.348	184.951	147.806	182.845	97.778	63.978	92.862	115.858	109.778	114.385	123.231	93.101	100.209	88.885	97.894	152.727	151.877	90.479	145.658	119.684	165.82	179.47	138.293	182.111	166.035	95.554	152.044	97.555	105.986	98.554	94.54	104.173	70.147	60.268	91.222	121.036	79.235	110.781	119.303
YJL145W	363.671	399.753	384.928	401.849	449.868	393.986	123.648	153.767	156.296	168.587	198.05	222.622	164.861	167.911	326.42	265.859	277.067	300.45	218.367	257.478	318.122	372.987	326.55	162.819	188.938	348.33	453.256	331.67	189.659	192.513	149.12	157.605	151.598	227.717	187.383	136.85	230.055	50.801	251.683	350.64	523.539	312.548	337.171	388.079	380.762	366.041	370.399	511.366	463.312
YJL144W	291.226	292.182	328.32	618.471	757.029	1229	359.389	526.51	89.307	89.184	150.597	186.232	84.842	145.452	205.221	233.741	194.045	362.567	317.846	290.862	263.901	285.118	268.208	441.687	390.482	152.163	303.687	271.885	1224.05	934.687	1926.51	2079.26	1651.36	1644.32	1024.12	1447.4	884.627	545.218	227.944	411.314	139.291	160.866	449.054	94.262	97.799	87.163	63.42	63.851	150.92
YJL143W	1935.65	1787.89	1788.68	1474.26	1862.44	1770.15	303.416	396.401	460.234	460.329	803.922	776.361	618.65	989.858	1570.33	1309.25	1360.92	1301.28	1364.16	1515.4	1666.57	1173.19	1332.53	1749.02	1617.44	1048.57	1536.23	1006.7	1455.64	1352.43	1538.31	1444.22	1332.19	1787.62	1303.17	1404.64	1381.76	1625.22	1022.45	718.316	575.904	637.817	894.527	693.649	761.458	785.907	1086.19	304.265	551.572
YJL142C	84.415	61.093	46.409	98.752	133.93	214.592	141.423	242.548	111.954	84.639	155.496	168.64	117.199	213.611	110.31	86.295	90.789	110.724	91.025	126.364	142.596	122.904	133.228	122.632	88.709	91.993	120.3	56.623	312.239	171.936	225.584	201.109	294.309	382.002	241.414	237.871	421.217	319.292	68.611	140.637	78.125	70.167	124.145	64.987	69.799	74.984	77.258	82.286	104.198
YJL142C	329.074	238.301	232.417	420.137	478.517	876.707	644.3	820.103	239.412	211.825	516.219	471.254	383.739	565.356	277.311	224.472	322.277	427.267	467.562	455.872	494.697	426.47	487.176	603.114	419.67	266.934	503.991	231.076	1070.9	966.168	1059.56	997.497	1059.01	950.25	1183.18	987.079	1080.56	1147.3	199.884	840.386	237.729	233.748	726.6	184.075	230.39	220.829	162.978	164.103	492.809
YJL141C	350.718	411.001	417.781	457.676	483.433	890.689	1276.98	1566.24	577.706	467.439	1085.41	837.462	680.102	717.801	476.382	332.239	379.743	577.849	646.04	728.158	724.001	679.027	755.099	678.611	596.606	354.672	635.104	411.453	1040.21	1229.67	982.036	901.626	945.027	1187.97	1036.07	906.509	1314.04	1210.81	137.501	524.659	144.64	119.19	424.195	110.461	136.519	157.024	124.306	70.44	251.924
YJL140W	358.051	278.259	266.205	338.64	415.576	447.52	149.167	171.658	201.866	173.54	243.194	202.332	174.868	297.18	388.952	297.628	311.063	315.519	252.244	341.637	236.294	264.132	317.249	285.272	274.781	462.544	465.71	253.133	189.807	209.011	337.854	271.952	326.182	334.124	261.965	258.962	338.459	239.071	651.281	560.14	663.423	810.392	525.2	389.608	506.431	408.522	519.239	1123.99	740.38
YJL139C	337.074	327.787	297.283	376.296	443.785	407.509	601.108	606.57	539.246	510.725	546.766	525.98	475.771	576.579	402.988	255.498	265.947	230.911	300.679	320.805	368.127	266.773	376.412	313.763	365.924	340.622	334.827	222.706	418.869	466.487	359.243	511.52	462.35	531.288	457.409	450.462	608.625	374.961	432.529	407.332	474.595	359.289	346.036	462.561	424.141	387.812	477.292	392.42	475.371
YJL138C	3686.11	3576.76	3469.69	3618.7	3747.9	4213.04	2103.65	2611.75	3603.43	2969.8	3788.29	3768.62	3847.42	4482.58	4998.47	3123.87	3710.38	2796.68	3852.15	4274.34	4140.35	3726.7	4818.31	3791.33	4502.13	4861.36	4737.14	2784.39	3369.91	3776.05	3164.4	3500.11	2560.81	2702.23	3253.64	2557.77	2954.88	3084	2614.58	3727.07	3267.67	1513.77	3295.2	2675.35	2998	4172.08	4056.69	1528.08	3107.47
YJL137C	94.343	70.279	65.894	236.838	260.705	243.862	98.998	94.072	51.352	60.892	164.383	169.408	83.762	127.539	104.657	97.845	97.626	59.781	79.342	84.66	154.399	133.354	159.401	111.521	94.039	121.136	144.843	112.614	57.371	165.526	111.047	162.471	128.134	243.438	115.24	75.099	206.631	142.968	115.204	78.961	111.994	87.389	90.528	98.928	89.093	59.638	127.482	29.728	56.984
YJL136C	13910.4	12316.1	12722.5	14406.7	14653.7	14948.9	8341.97	8623.76	8946.75	9562.17	9069.26	10282.7	8836.09	9679.39	14586.5	11359.7	12247.6	8709.9	11344	11576.8	10388.1	9467.46	11512	10453.8	13213.8	14012.8	12376.6	8676.91	9249.65	9619.52	8267.2	9269.85	9556.28	8782.45	9183.25	10102.3	7784.24	10738.8	15606.6	15610	16156.3	15358.3	14465.8	14445.4	16353.1	14650.5	14913.3	15022.5	13001.9
YJL136C	4164.67	3927.51	3965.96	4503.6	4406.11	4745.58	3633.14	3467.79	4921.24	3418.06	5290.93	4494.1	4563.75	5601.8	4893.48	3568.39	3390.69	2401.72	3485.1	3068.21	2913.65	2329.39	4049.43	2913	4652.95	3716.01	3806.3	2033.7	2846.35	2976.89	2753.08	2799.73	3135.51	2828.1	2985.17	2734.69	2905.11	3011.69	5255.99	5535.14	5897.23	4946.54	4840.94	4499.67	5153.35	4680.62	5355.65	5865.36	4572.26
YJL135W	24.004	33.661	33.361	24.542	28.018	28.961	99.102	72.045	64.111	62.077	49.339	81.012	31.336	46.391	23.732	24.205	24.446	26.959	33.254	20.781	23.311	23.723	18.985	25.046	19.729	23.903	27.323	23.275	42.477	136.608	35.073	110.88	85.783	170.371	66.601	88.131	264.088	117.652	13.693	16.168	13.379	11.784	13.209	11.272	11.611	14.033	11.429	10.578	11.532
YJL134W	373.279	368.646	325.879	267.813	315.122	405.138	457.517	411.771	294.78	292.139	424.259	459.621	271.338	457.214	237.43	187.257	188.16	198.636	281.033	190.701	247.296	164.804	227.466	268.11	414.942	250.382	341.022	182.041	323.892	415.004	244.007	353.536	392.813	413.661	400.31	299.777	399.934	325.968	683.952	452.539	446.117	638.129	328.197	363.048	531.587	432.357	343.126	695.639	390.661
YJL133W	486.997	414.281	334.924	399.342	447.468	414.275	179.288	127.87	420.726	311.363	339.87	447.063	395.677	518.384	503.971	408.558	415.653	462.386	447.923	458.11	407.703	384.993	415.265	534.282	604.844	779.69	533.607	456.582	369.871	356.314	281.63	399.534	395.464	412.4	363.857	148.761	511.618	384.6	491.305	619.474	1060.46	861.014	480.809	789.559	880.01	591.128	662.414	624.278	850.787
YJL132W	95.879	112.402	112.595	135.894	151.373	152.187	415.15	316.883	142.416	145.107	240.826	232.41	113.208	163.849	130.29	111.714	122.354	99.238	114.16	89.218	135.87	109.377	106.518	141.287	134.053	91.612	150.888	119.614	329.236	371.141	448.551	577.935	483.744	472.248	380.985	338.126	444.495	367.641	181.745	133.454	90.916	141.926	126.148	78.428	75.392	52.37	76.62	91.438	137.734
YJL131C	311.015	283.615	278.394	225.259	242.58	298.241	251.087	172.212	175.679	160.814	251.463	351.183	207.364	272.466	190.337	167.712	167.562	203.149	236.105	170.809	151.159	212.606	187.667	158.811	185.881	258.287	271.326	201.944	216.915	469.804	232.495	345.169	414.118	491.971	356.711	272.075	350.927	355.049	316.716	252.654	286.221	303.582	194.493	222.535	191.292	128.029	161.095	230.46	311.415
YJL130C	3193.28	3101.66	2811.13	2438.44	2934.94	3545.88	3019.15	3270.57	3842.88	3829.9	3514.43	4036.26	3277.69	3516.04	3653.23	3244.08	2752.45	2307.51	2819.47	2679.8	3467.1	3323.53	2916.27	2408.77	1820.78	1328.06	3542.11	3868.72	2594.57	3153.32	2584.42	2657.66	2455.05	1925.06	2852.8	2354.26	2811.04	2597.18	3203.76	4081.68	4225.5	3008.38	3116.83	3176.15	3987.04	3410.29	3461.66	3423.37	1900.14
YJL129C	173.823	160.334	142.359	144.302	190.753	177.429	336.484	321.416	260.646	355.394	298.081	296.36	260.544	304.488	305.919	260.988	229.079	219.946	210.531	198.321	233.493	190.335	173.009	251.934	233.382	216.433	304.875	248.759	269.665	319.124	331.819	309.387	369.044	248.626	331.369	175.088	396.748	277.353	334.113	332.756	391.544	415.606	250.632	263.001	326.671	248.226	296.004	438.568	288.333
YJL128C	199.123	124.495	135.728	193.177	218.234	236.674	355.249	412.653	215.682	287.82	353.624	344.309	243.507	294.986	273.978	229.427	213.763	247.808	207.398	214.863	206.735	184.665	176.257	332.053	232.476	236.907	257.363	201.204	155.361	151.207	146.091	162.271	178.637	90.299	160.534	92.458	133.011	90.447	426.53	412.324	511.443	514.438	417.899	442.429	412.214	277.352	472.291	357.424	336.518
YJL127C	15.344	15.118	14.454	13.593	18.019	14.978	22.551	36.079	18.707	26.094	25.929	47.25	23.654	29.161	22.493	18.798	15.479	17.223	21.332	16.188	16.485	20.899	17.353	19.721	16.838	15.326	24.149	18.604	17.68	18.792	16.522	19.185	33.05	9.966	20.669	10.775	30.513	10.139	14.601	14.589	10.874	10.514	14.98	15.448	12.231	9.602	17.13	10.602	9.352
YJL126W	201.856	183.81	186.495	262.955	323.484	242.806	290.428	327.639	186.504	234.3	119.352	114.406	98.219	137.569	178.322	146.574	149.619	142.875	141.725	110.721	105.351	104.409	81.636	111.697	93.721	132.335	154.602	119.071	134.662	93.15	123.578	121.503	143.873	52.451	139.235	39.864	125.633	55.404	192.559	205.277	178.703	223.175	168.664	204.441	172.109	173.735	170.369	170.173	181.831
YJL125C	135.443	124.204	130.722	143.6	164.752	160.153	78.523	81.756	115.141	180.67	140.9	175.272	143.75	158.279	176.15	128.514	144.633	149.012	140.445	145.391	113.359	117.055	97.928	159.431	142.394	165.02	167.056	124.815	60.133	61.794	73.346	57.132	79.159	58.309	53.338	33.386	81.746	38.637	395.116	411.095	721.357	557.532	323.949	585.554	470.3	400.446	412.253	648.954	423.681
YJL124C	262.598	237.333	235.835	251.312	282.921	254.353	96.994	118.013	108.982	119.288	191.982	184.172	150.802	242.378	230.75	233.476	245.68	255.207	299.806	262.79	194.354	207.2	180.885	249.107	236.348	367.987	276.336	225.448	124.351	130.216	141.698	144.416	117.774	97.689	113.104	51.58	95.718	77.907	364.993	373.98	356.974	273.422	357.383	390.118	313.734	313.283	392.761	255.398	218.741
YJL123C	1086.66	1078.12	968.685	1105.98	1320.15	1593.02	677.487	741.784	543.797	578.64	885.723	992.59	828.514	1054.62	759.78	761.846	715.421	540.572	608.733	637.654	346.155	524.795	408.233	694.165	589.719	487.451	703.989	597.833	616.596	737.855	610.598	691.864	600.525	658.392	723.005	644.982	621.309	571.323	1530.33	1470.14	2159.06	1403.56	1388.39	1328.93	1417.07	1200.29	1597.07	1395.89	1494.2
YJL122W	703.716	405.822	368.775	567.13	663.413	707.652	206.397	253.223	442.01	467.011	378.116	524.614	479.79	648.751	348.293	282.651	319.136	377.364	431.207	390.346	239.433	308.685	288.971	419.703	386.92	650.057	486.698	392.197	326.727	276.203	254.605	284.455	268.065	284.275	263.735	243.02	342.704	279.324	2704.1	2042.58	2847.87	2318.32	1622.64	1836.28	2795.96	2480.04	2159.1	4821.7	2101.81
YJL121C	1132.37	951.386	875.32	605.392	575.074	972.305	913.796	1201.52	1321.62	1473.98	2019.81	2102.52	1468.45	2175.55	955.791	942.004	623.594	1320.29	1401.25	1368.85	1370.66	1457.8	1282.38	1530.64	1029.74	833.128	1508.95	1471.29	1287.88	1173.87	1192.59	1036.94	1202.72	1286.07	1230.41	968.707	1371.89	1240.39	1460.5	1993.09	1643.53	1664.65	1815.52	1350.5	1314.3	1939.94	1428.04	1815.19	1702.75
YJL120W	42.208	56.476	44.659	45.667	39.447	40.159	125.649	136.351	128.385	131.115	112.535	186.192	100.557	91.294	27.005	49.123	31.212	41.612	35.978	40.042	48.26	40.676	31.813	36.056	24.381	56.909	57.8	36.342	56.896	39.513	59.414	66.635	80.287	48.901	46.764	52.974	99.762	40.228	31.643	28.055	28.586	33.072	25.763	24.945	28.466	43.035	23.157	39.491	37
YJL119C	94.499	101.98	106.716	81.582	81.229	81.637	115.905	153.199	96.475	112.129	114.074	143.986	94.809	102.075	62.274	83.046	43.53	86.378	109.885	85.589	82.38	76.678	68.38	99.378	91.193	119.664	127.68	80.332	124.641	105.273	126.759	127.421	146.179	149.522	133.085	115.653	180.364	112.164	69.895	45.989	47.842	67.237	48.824	49.9	40.273	69.362	53.539	29.047	44.071
YJL118W	288.966	236.457	230.55	132.071	140.571	228.902	252.006	300.777	499.208	539.022	395.301	458.271	330.206	483.236	171.515	153.685	121.586	305.827	316.84	237.294	293.288	339.469	297.993	338.114	310.821	209.625	282.088	272.173	91.289	66.725	81.082	54.088	70.281	74.224	48.225	44.557	142.507	48.151	390.245	259.708	273.388	293.76	209.749	238.152	403.922	447.624	229.365	146.002	217.727
YJL117W	1043.88	857.575	853.761	1160.48	1222.35	1364.29	470.43	692.058	766.9	714.798	862.123	804.943	1000.15	1325.93	741.523	553.264	708.745	746.17	794.007	721.489	546.663	626.747	748.346	693.699	572.959	1417	926.951	589.456	1068.04	1067.56	1344.56	1147.83	990.835	984.34	1091.27	923.495	939.718	1181.68	1726.19	1395.06	1650.15	1682.16	1394.01	1307.46	1614.98	1554.45	1726.53	1755.08	1519.69
YJL116C	146.426	140.26	136.993	590.512	627.56	648.423	2206.78	2412.51	2235.22	2069.56	689.192	640.289	1717.54	2378.47	134.103	134.913	127.157	455.106	367.961	412.42	245.812	185.538	190.22	1224.81	1178.71	323.439	192.55	177.677	751.749	1008.12	1038.36	1448.41	638.228	887.909	1006.74	951.612	701.992	882	322.193	104.9	129.134	223.592	59.275	234.935	73.142	91.905	129.869	125.019	163.882
YJL115W	624.154	744.332	743.05	412.111	509.454	836.868	487.34	581.183	363.368	426.474	456.343	584.186	335.309	386.299	390.983	298.746	326.647	600.686	506.549	517.508	411.176	558.925	467.713	560.23	484.545	491.185	695.407	705.925	142.846	392.929	189.988	239.934	269.499	243.998	237.588	141.258	298.729	144.467	1095.58	414.612	1213.65	946.48	336.6	1048	661.201	597.325	737.248	1306.13	624.04
YJL112W	182.445	140.413	131.316	369.299	485.538	466.397	286.691	290.542	308.578	279.403	284.174	278.051	192.648	239.2	181.785	134.267	148.997	249.827	204.929	236.547	212.38	196.333	172.214	183.594	210.332	285.544	280.43	282.796	214.274	208.322	261.218	307.062	231.447	333.553	297.722	270.301	314.414	94.823	634.714	287.563	479.854	670.885	262.292	279.111	407.837	257.67	283.758	494.869	394.707
YJL111W	287.641	243.751	251.715	308.902	345.01	441.671	79.835	99.32	124.361	103.897	154.092	112.772	118.019	216.174	313.513	217.382	284.173	306.426	310.923	373.821	319.398	327.703	294.403	309.323	326.5	363.286	403.387	226.81	275.149	281.366	213.88	242.741	270.003	295.632	343.845	230.882	318.765	57.004	369.458	517.667	549.953	382.846	487.289	386.385	578.462	388.9	413.435	353.28	485.903
YJL110C	139.521	83.233	90.281	112.366	198.225	202.705	368.1	532.893	666.759	482.733	153.235	178.898	122.102	221.35	174.285	130.326	164.13	159.259	165.005	223.935	260.138	253.127	270.205	245.861	227.56	230.143	229.679	141.796	128.441	102.91	108.285	89.215	95.509	189.085	102.356	98.67	162.16	118.37	183.022	238.243	285.484	162.742	194.478	195.982	255.812	228.867	257.929	274.062	277.436
YJL109C	398.836	358.504	348.191	316.122	415.769	492.122	310.533	452.171	731.07	701.416	537.126	568.134	584.678	943.632	730.515	504.798	645.708	601.101	555.64	669.758	655.433	537.895	565.287	594.271	622.593	567.914	630.305	414.968	503.548	483.293	491.196	433.696	557.696	643.829	556.202	479.165	703.503	617.809	944.15	1187.81	1331.61	1231.79	825.846	945.065	1658.11	1166.67	1195.49	1285.65	1433.03
YJL108C	139.421	176.827	159.956	209.042	259.681	270.484	1797.77	2262.97	1890.38	2115.09	1214.83	1110.12	718.847	1044.01	77.625	114.271	86.417	225.655	173.82	202.402	220.822	136.927	179.951	484.04	292.631	1185.53	144.876	118.696	269.249	195.613	394.74	475.326	354.104	433.475	630.159	592.48	497.047	522.953	478.405	132.914	229.554	354.316	130.21	231.342	127.196	143.673	229.231	60.425	102.628
YJL107C	11.737	12.106	11.639	10.887	15.535	15.277	68.454	64.742	43.265	38.904	39.815	39.032	32.208	34.596	11.276	12.857	12.518	12.528	12.783	13.251	12.41	12.928	15.188	14.439	19.537	23.005	13.673	14.013	13.442	21.982	12.896	26.858	18.18	67.59	25.227	31.03	55.664	30.045	11.105	11.403	10.508	10.814	9.521	9.836	10.472	10.421	11.497	8.845	8.98
YJL106W	12.734	13.734	11.991	13.101	14.989	17.718	30.323	28.701	20.187	21.197	21.076	20.388	14.029	14.269	13.334	13.552	13.173	12.285	11.476	11.047	13.754	13.546	13.401	12.906	12.988	13.554	13.468	11.647	24.294	33.279	26.133	46.132	41.914	122.501	42.462	47.442	58.982	48.876	16.853	14.766	15.229	15.209	13.748	11.237	14.058	13.016	12.541	12.952	15.881
YJL105W	50.644	96.462	90.512	20.169	23.709	34.127	33.587	29.721	20.735	23.857	20.112	23.833	19.005	17.172	348.252	185.566	280.823	52.485	64.875	62.154	72.059	62.342	83.811	84.324	85.878	54.843	76.883	77.02	32.313	48.25	22.735	59.326	37.293	150.314	40.186	69.816	169.026	26.914	15.56	12.672	17.736	17.811	13.457	14.595	12.918	13.879	11.848	13.723	12.585
YJL104W	330.076	195.97	176.079	211.551	291.606	299.687	53.699	47.151	62.25	60.495	99.148	85.897	81.147	101.515	192.103	155.794	155.015	117.449	139.886	156.678	120.081	133.099	161.701	122.339	155.495	227.602	189.738	126.428	60.88	161.391	117.785	174.428	139.006	278.438	124.565	178.148	271.874	128.932	405.096	305.942	439.885	194.145	193.726	177.964	395.832	146.431	327.665	752.367	418.027
YJL103C	91.8	80.137	75.538	228.401	246.932	319.13	181.093	179.51	94.428	93.861	139.99	152.118	120.505	149.178	113.281	96.843	98.446	64.477	85.95	81.941	85.126	78.819	79.035	80.525	82.913	89.467	109.327	63.041	316.955	415.828	318.927	481.255	345.198	479.662	414.295	388.223	427.085	363.942	53.855	42.594	46.843	55.375	44.34	55.062	26.326	38.73	54.485	26.217	59.867
YJL102W	182.839	155.233	135.442	212.671	225.055	354.995	319.287	277.069	158.622	175.17	564.635	463.841	351.737	381.497	270.051	178.021	203.736	175.617	206.747	219.229	228.786	212.723	204.217	257.661	210.473	140.034	288.327	173.599	116.227	201.08	114.059	196.32	175.341	250.847	157.609	129.036	279.375	169	301.544	156.833	283.496	307.995	169.921	245.669	151.411	149.454	209.744	198.23	276.599
YJL101C	218.551	187.709	131.737	190.836	203.617	316.106	165.111	204.365	134.464	116.695	150.223	145.675	134.308	164.556	481.408	268.428	279.794	137.11	215.12	245.014	296.043	302.125	342.717	386.544	442.915	301.107	496.026	276.771	344.584	383.77	273.397	323.708	236.895	339.173	326.061	257.22	361.145	375.678	76.257	191.84	154.1	87.807	128.335	119.127	76.294	127.313	155.941	45.777	70.936
YJL100W	131.528	168.851	123.134	422.992	437.13	584.578	644.413	527.129	395.965	441.378	639.597	673.491	444.972	502.99	132.077	135.41	111.574	227.869	237.961	203.532	204.44	164.459	195.898	267.947	222.101	211.191	268.797	202.249	412.13	479.261	375.568	455.389	567.033	551.312	460.592	393.45	717.299	535.485	395.429	344.187	348.954	436.808	265.124	258.74	279.227	275.365	239.037	250.663	344.153
YJL099W	113.149	100.36	106.888	173.184	176.589	182.035	263.556	229.559	137.868	136.103	176.745	224.845	140.4	185.952	122.037	138.125	127.82	93.317	111.078	87.653	136.848	102.707	137.661	172.402	175.974	80.959	151.978	120.279	107.163	253.989	88.721	203.041	132.238	265.428	171.743	124.534	302.489	144.67	91.7	61.335	57.774	81.741	71.022	79.474	46.56	65.827	87.493	61.603	62.432
YJL098W	227.858	223.226	217.399	274.471	337.761	355.168	391.049	310.711	531.314	421.963	277.193	367.427	359.307	537.177	317.77	268.498	317.813	193.828	177.041	208.956	177.879	246.201	236.585	233.712	280.895	220.766	245.138	269.618	224.294	349.76	223.774	327.24	303.228	464.546	282.761	145.268	373.475	335.577	1014.6	684.167	1358.84	1113.82	393.209	841.036	1095.98	476.975	671.882	1392.64	958.601
YJL097W	1919.07	1350.89	1147.45	1199.38	1226.74	1068.1	352.804	246.146	616.712	463.941	815.169	732.964	821.044	1092.67	1404.04	1131.28	1237.78	748.878	949.709	989.972	1327.93	889.255	1168.76	1181.98	1411.94	1208.31	1430.08	1114.2	641.1	606.222	564.595	729.413	564.719	747.886	710.32	471.371	708.896	788.415	791.783	1574.94	1056.26	641.237	1180.89	1114.07	1254.77	1577.79	1328.69	537.215	914.361
YJL096W	1108.79	897.94	726.803	767.555	928.132	912.897	283.25	156.393	391.935	279.681	516.858	517.889	396.289	462.896	707.395	477.008	505.327	395.793	435.59	499.419	453.794	467.59	553.443	490.973	544.05	616.877	876.898	767.087	237.834	450.251	287.572	438.283	352.864	348.442	269.475	191.957	331.363	396.718	1020.92	545.18	701.167	675.532	385.014	602.966	611.88	275.974	569.551	376.599	360.19
YJL095W	182.031	157.319	151.917	137.304	146.605	170.48	309.788	254.557	192.868	235.648	260.557	323.725	190.455	239.143	254.894	198.887	192.734	240.796	233.113	233.202	226.367	230.953	228.96	277.754	235.332	180.795	257.514	227.626	92.902	138.853	130.712	152.977	233.283	136.619	183.559	94.691	315.404	142.235	236.414	275.099	298.389	236.749	228.513	208.032	307.897	213.698	274.128	289.432	171.352
YJL094C	238.766	225.133	226.607	445.387	518.589	460.606	625.4	619.926	309.556	523.188	649.927	629.886	420.844	395.04	499.842	366.45	375.508	222.91	210.7	221.116	314.211	289.256	276.228	354.569	286.2	452.022	286.204	334.63	920.867	981.984	1586.57	1741.65	1503.8	760.653	1231.37	858.306	1470.92	943.907	182.387	257.952	247.148	191.598	193.72	190.114	190.617	140.323	230.028	165.211	197.34
YJL093C	95.302	82.225	86.589	87.213	96.843	102.999	93.663	95.37	58.634	113.656	117.084	125.855	100.75	119.181	158.113	152.591	121.964	93.046	84.501	84.563	145.365	95.469	113.929	78.084	69.908	80.157	158.158	108.556	115.716	89.543	97.774	120.11	125.232	62.117	96.262	44.991	84.712	51.535	85.231	78.179	68.839	37.248	70.803	43.829	67.707	69.73	90.517	42.319	68.07
YJL092W	241.187	150.004	122.059	171.012	226.39	252.227	156.661	185.169	170.1	234.8	365.691	389.207	234.661	338.747	594.8	546.868	497.213	333.995	292.819	318.363	370.121	384.897	335.7	359.397	243.014	243.226	448.823	409.309	97.687	56.841	155.326	134.203	207.996	37.178	99.145	29.175	134.639	39.877	445.318	496.404	689.84	453.119	413.862	479.88	615.919	459.179	486.293	365.753	346.627
YJL091C	546.816	414.865	453.022	527.258	669.045	569.534	495.26	306.078	413.082	493.105	572.701	552.431	751.931	805.796	645.451	508.79	529.083	435.654	430.414	503.739	366.423	310.525	320.465	424.306	349.063	518.308	451.637	379.53	252.492	191.905	278.132	311.579	285.627	120.58	271.07	100.907	277.348	211.276	494.871	353.748	540.836	441.369	196.937	555.604	472.301	374.6	1023.66	333.916	572.205
YJL090C	137.051	119.935	119.632	126.63	177.926	182.22	121.982	135.923	124.825	183.497	165.688	162.77	121.577	147.504	250.406	149.823	190.319	128.687	120.949	143.923	140.196	129.024	110.408	114.242	100.063	150.083	192.666	151.492	93.477	92.786	143.102	87.509	170.393	104.724	94.69	54.479	112.943	75.007	212.596	184.267	295.965	274.747	143.618	236.99	230.786	131.563	215.453	491.19	239.338
YJL089W	52.092	83.759	61.076	141.622	184.472	133.499	131.022	148.442	158.933	221.902	102.475	163.8	127.013	118.579	50.891	44.672	48.594	52.731	60.173	51.978	69.027	46.606	54.692	67.826	47.328	67.896	82.905	44.752	171.58	116.573	713.164	807.737	465.878	269.004	359.64	154.056	223.368	97.744	37.716	30.646	34.282	45.137	31.385	43.419	26.837	37.892	29.41	43.404	37.554
YJL088W	1085.19	892.888	902.499	610.519	684.171	761.004	76.297	90.319	147.068	202.204	259.427	343.128	433.05	584.629	1166.69	1125.67	1058.29	615.408	837.947	625.098	446.459	791.512	726.32	2337.65	2083.14	651.181	876.539	795.288	442.551	355.56	927.925	855.052	747.178	408.41	532.384	246.434	405.261	369.473	359.265	306.806	633.262	544.367	232.137	402.384	337.611	272.505	204.796	65.486	43.039
YJL087C	47.549	45.281	46.904	37.914	43.309	46.109	24.824	46.344	31.314	36.732	59.068	89.203	62.609	78.925	84.809	55.908	86.858	57.582	71.877	72.917	48.762	39.633	45.679	82.212	73.349	90.699	96.969	52.241	35.521	36.853	41.474	34.566	25.995	62.238	26.12	21.42	45.313	21.542	39.724	42.622	75.176	36.14	33.246	88.016	40.658	36.153	104.227	30.937	47.442
YJL086C	11.911	16.49	20.827	12.796	12.366	12.717	17.371	20.843	12.797	18.885	17.666	39.215	15.534	16.501	16.52	22.142	15.856	12.59	13.835	13.806	18.456	17.637	17.276	13.206	14.34	37.318	31.993	19.589	19.976	17.665	17.762	23.419	19.835	32.474	19.984	13.42	34.358	14.228	10.179	9.453	10.405	9.553	8.502	9.837	9.788	10.887	9.713	9.246	9.672
YJL085W	100.227	91.677	82.875	124.802	132.658	122.615	82.59	95.872	61.469	63.411	76.71	130.325	59.457	81.583	97.975	65.262	49.216	66.177	79.077	65.975	63.344	56.418	62.694	61.296	66.997	90.551	109.572	67.946	56.727	54.974	65.537	73.23	66.343	85.299	51.026	49.411	113.254	47.268	95.236	67.531	113.893	111.152	59.139	88.391	64.44	60.837	78.372	119.62	71.568
YJL084C	100.582	93.051	97.078	139.388	191.832	212.413	197.417	269.632	153.042	206.892	204.86	276.51	172.496	256.42	158.973	140.589	85.837	194.692	202.237	192.91	214.566	193.65	167.795	160.76	178.538	223.485	244.474	210.002	248.171	190.922	361.482	243.309	293.595	202.578	338.323	216.174	382.149	267.527	278.21	264.67	278.484	381.648	192.641	235.841	224.391	218.089	245.632	276.212	241.217
YJL083W	64.267	86.591	75.901	43.615	45.828	83.846	157.01	185.844	161.195	189.08	210.002	251.861	225.024	246.681	53.426	48.299	42.52	107.614	86.954	78.295	116.798	114.03	99.607	114.682	121.624	83.844	134.917	106.694	139.943	199.825	229.375	195.015	208.047	269.93	221.528	104.905	406.816	147.5	47.82	50.712	43.773	53.562	40.376	43.542	49.459	50.33	49.77	53.927	56.3
YJL082W	142.361	203.377	180.04	160.551	152.48	235.442	506.339	636.899	188.453	231.548	530.678	559.345	372.665	446.973	190.3	147.41	136.737	392.055	483.87	467.686	242.3	251.207	243.676	411.099	337.781	206.628	241.241	221.183	207.856	317.346	231.068	252.259	223.756	370.219	243.213	250.145	303.315	226.329	149.652	113.074	88.07	163.463	108.88	115.355	67.989	72.372	127.472	27.595	70.125
YJL081C	650.746	509.755	484.307	713.152	820.52	790.724	344.464	415.13	359.72	353.605	417.089	360.148	353.035	611.079	485.726	362.321	379.901	525.117	579.766	597.915	422.871	415.184	452.313	561.851	496.166	598.997	680.153	476.914	354.243	291.153	295.931	275.705	287.453	288.794	311.81	262.594	377.85	283.457	572.446	727.567	741.312	484.548	591.52	557.612	721.013	713.528	658.093	532.372	544.681
YJL080C	1087.33	966.002	929.164	672.83	757.774	1106	708.602	956.292	1052.89	910.515	1408.51	1434.93	1145.74	1780.54	1147.49	956.984	898.321	1391.8	1428.45	1435.34	1654.9	1551.21	1399.98	1569.71	1386.87	1122.74	1473.63	1230.34	279.557	349.964	228.809	262.873	270.692	377.86	329.681	308.467	445.127	333.478	1161.24	1885.59	2148.92	1110.36	1538.49	2045.1	1846.95	1713.39	1861.04	606.202	1490.43
YJL079C	4186.25	3794.13	3563.78	1190.16	1423.53	2650.92	1196.86	1310.06	1152.85	1067.98	1949.5	1861.33	2306.42	2425.92	3992.63	3755.38	3471.54	3165.21	3481.08	3068.35	5551.78	4028.85	4190.17	3764.77	4173.45	4861.98	3367.83	2998.71	4254.09	4902.56	3577.73	4014.57	2905.92	4681.09	4370.6	2834.57	3778.64	2582.93	846.639	1021.11	369.246	534.005	1075.51	570.379	509.066	1480.01	550.007	191.981	651.366
YJL078C	742.529	701.231	690.639	434.789	472.226	451.49	521.774	392.579	503.572	505.212	2100.78	1992.96	1595.61	2189.33	649.072	472.955	487.397	632.44	618.361	634.99	943.132	722.003	669.211	1618.87	1444.35	594.574	492.389	418.253	1225.88	1707.93	1184.21	1372.07	1195.44	1855.32	1947.74	1857.36	1912.93	720.117	671.544	911.466	606.691	376.625	923.648	414.88	1004.52	1710.73	576.359	618.118	590.466
YJL077C	68.281	64.248	57.828	59.011	65.43	75.182	61.045	60.78	64.316	79.489	46.322	63.536	55.493	79.056	61.083	49.321	54.362	67.087	55.059	61.19	76.409	95.278	70.72	58.28	41.589	89.676	79.609	78.804	46.555	52.559	39.793	63.234	59.999	75.293	49.793	49.146	104.499	44.9	46.597	42.789	38.513	61.836	47.665	29.297	48.877	45.211	37.3	79.895	48.715
YJL076W	517.445	512.907	501.856	376.872	434.685	515.12	711.496	886.213	763.953	662.786	1125.3	1301.45	782.616	1149.82	668.788	517.635	618.983	759.588	874.707	879.649	911.451	852.407	778.415	796.468	767.912	780.929	764.201	502.447	350.715	378.43	342.53	376.595	326.176	505.065	422.144	261.745	439.172	397.961	620.347	705.972	805.951	521.932	617.056	557.267	831.19	757.927	703.336	565.772	868.887
YJL075C	45.342	63.586	59.901	31.508	55.244	49.458	109.074	70.358	125.155	121.565	112.015	140.724	99.888	117.549	57.514	40.293	60.195	73.477	66.543	59.029	76.423	55.031	56.627	48.159	46.478	43.563	54.839	56.388	105.279	114.684	46.325	62.907	103.353	228.918	121.297	98.598	161.769	107.279	73.352	101.114	59.827	109.057	76.809	46.181	139.094	96.412	45.645	158.147	284.12
YJL074C	117.705	99.922	94.179	130.064	153.256	212.581	84.745	72.871	90.081	96.45	138.568	152.551	118.335	156.76	171.429	113.481	164.828	120.325	116.927	134.229	141.92	144.776	133.9	165.82	124.239	172.574	157.891	112.51	24.713	44.375	37.62	49.738	41.964	111.747	35.478	55.909	83.404	57.392	213.789	121.174	403.031	261.799	100.397	278.797	286.47	101.177	326.015	248.616	254.059
YJL073W	104.711	61.167	60.219	67.827	72.311	81.528	84.663	76.63	53.383	58.953	93.467	101.666	99.475	114.129	90.104	76.175	83.719	104.456	108.635	128.029	141.304	114.074	126.615	150.851	160	117.692	95.914	83.909	51.894	67.51	28.164	64.192	93.049	147.646	44.996	59.102	99.323	75.693	302.9	99.53	325.11	351.215	98.985	223.054	173.423	104.909	348.837	136.962	315.247
YJL072C	215.913	161.124	161.751	256.703	333.253	296.656	112.542	81.421	77.848	68.89	106.069	140.288	98.097	121.493	190.529	112.224	132.711	129.218	131.922	128.813	135.159	113.035	123.397	115.799	151.742	172.411	174.391	127.987	53.541	95.159	66.772	130.721	94.132	214.668	83.18	83.551	128.441	65.276	235.73	142.075	193.936	203.019	136.794	173.361	175.841	159.588	171.289	124.748	120.006
YJL071W	511.146	458.57	553.239	703.429	822.774	729.616	326.592	333.457	277.16	232.426	448.097	340.339	413.867	496.884	634.021	442.234	448.986	459.417	566.074	516.215	457.492	455.009	632.147	494.569	665.361	656.378	706.688	407.299	250.552	345.364	238.701	353.19	354.892	480.43	330.232	367.963	500.158	394.116	478.371	443.003	643.95	700.322	309.71	631.158	489.383	318.777	459.38	448.711	432.381
YJL070C	57.771	55.901	53.317	91.847	96.939	136.449	83.782	86.105	43.268	47.793	106.898	81.712	63.682	81.196	77.729	66.225	60.265	61.231	69.893	72.346	79.239	89.096	100.263	83.582	73.028	61.069	99.126	63.307	122.233	193.576	166.806	240.76	218.633	215.157	168.074	151.306	206.834	158.008	66.367	75.075	60.729	87.767	70.738	66.608	58.678	48.76	51.2	62.521	72.076
YJL069C	668.311	606.75	585.915	402.95	510.987	626.312	792.412	770.158	1409.9	1275.94	1055.95	929.441	995.637	1138.92	473.676	342.699	347.769	358.339	384.54	380.152	435.305	422.026	540.704	507.285	492.658	366.042	598.263	345.093	391.961	520.142	272.881	372.274	489.262	770.658	436.493	391.904	590.1	450.922	1206.69	476.196	1374.41	832.937	410.932	833.973	1097.65	853.362	1037.56	1348.14	828.686
YJL068C	548.593	445.851	443.045	426.506	490.074	978.011	392.559	355.088	179.298	156.923	608.849	567.116	503.058	699.847	394.12	300.637	290.273	257.336	373.471	405.164	673.77	471.007	621.866	598.993	586.476	277.063	740.033	384.125	735.709	734.249	699.347	764.683	751.929	728.138	714.147	574.693	850.378	798.663	579.573	344.387	662.669	454.551	322.99	662.179	442.124	268.351	607.082	205.48	592.906
YJL067W	77.973	114.599	122.11	82.154	76.977	90.85	183.67	148.236	106.452	139.904	174.478	276.117	143.36	125.642	60.193	67.867	56.55	57.354	75.841	62.899	71.669	77.473	72.691	83.86	54.104	62.106	91.157	88.996	121.812	230.265	51.1	155.912	111.411	251.79	94.188	97.857	291.606	116.203	64.699	68.542	54.906	62.828	56.334	41.952	48.142	62.006	42.124	51.006	147.411
YJL066C	552.803	453.255	474.458	557.825	514.954	717.931	328.304	284.087	168.255	165.694	423.415	391.87	243.131	332.157	506.636	368.806	344.173	419.875	578.362	518.882	497.712	481.396	579.675	572.962	624.217	187.32	743.773	531.792	718.743	798.674	670.35	729.752	729.31	861.071	734.579	659.299	689.918	830.899	559.659	288.071	293.134	344.281	241.55	252.756	214.688	118.947	280.199	188.334	500.411
YJL065C	901.38	621.297	638.464	843.493	858.953	774.919	1202.04	1109.54	1201.35	1202.55	852.399	824.761	777.026	892.299	668.682	633.796	564.895	590.205	879.364	758.527	736.536	630.991	869.469	761.598	1067.54	761.821	1054.86	989.121	525.702	605.582	582.427	632.777	600.244	730.979	661.084	600.351	814.63	658.25	1449.6	1074.94	966.591	1433.38	1068.98	979.616	1099.03	979.532	705.991	881.977	943.635
YJL064W	28.6	44.361	34.669	24.668	25.34	28.708	43.736	30.411	25.501	29.648	27.346	42.41	28.787	29.067	40.939	34.294	45.184	36.263	38.891	43.22	33.35	39.216	30.36	28.698	25.97	51.351	60.865	34.389	41.17	150.496	43.451	134.352	72.912	151.134	41.675	39.993	190.558	96.187	27.011	32.3	19.583	26.09	24.867	19.003	24.313	25.039	15.797	17.667	23.337
YJL063C	1754.53	1684.14	1362.03	1003.12	985.569	1415.36	478.735	330.984	654.163	599.736	1115.49	1050.37	756.117	1008.75	979.183	848.887	893.241	954.083	984.26	911.288	1243.16	1093.93	1086.29	1046.95	1227.32	650.647	1744.48	1669.82	771.998	1144.61	617.065	826.862	839.436	952.687	953.018	798.841	983.828	1182.27	2276.92	1208.02	1244.49	1325.85	811.779	886.598	1240.91	700.22	951.034	1388.51	1462.08
YJL062W	412.01	397.915	385.81	331.239	320.618	398.986	638.263	495.08	491.499	456.484	812.617	822.579	574.149	681.541	439.421	378.745	381.047	383.76	489.543	392.925	720.46	432.22	533.772	502.524	565.237	422.402	687.325	538.984	382.52	710.346	402.712	670.574	716.872	641.65	688.838	499.148	879.933	796.74	486.549	405.061	448.722	440.069	382.659	448.233	517.316	457.32	401.499	270.192	422.518
YJL061W	82.45	91.641	73.638	98.111	150.502	113.293	70.953	71.402	57.96	96.422	73.961	75.442	63.812	58.557	129.07	84.849	101.419	59.782	73.86	67.7	78.746	75.847	77.587	69.58	75.188	87.797	106.86	83.819	60.843	33.584	32.598	39.417	77.887	25.058	39.52	12.243	86.123	22.14	63.616	83.915	120.526	64.065	75.054	70.602	63.497	66.654	106.665	79.772	47.045
YJL060W	509.937	347.815	356.331	329.003	416.874	468.516	139.342	156.58	100.239	205.959	289.763	278.21	188.193	280.649	493.218	464.813	419.013	458.828	511.81	644.039	526.235	358.41	466.294	646.882	445.637	417.268	659.472	609.943	176.827	121.283	130.778	174.039	150.843	153.086	167.191	117.293	170.887	134.952	103.358	143.943	223.135	134.062	157.462	235.222	89.67	109.497	332.484	40.059	99.205
YJL059W	210.451	218.86	120.809	229.849	275.413	278.266	266.524	274.491	154.425	240.633	267.861	307.811	184.644	290.685	219.104	218.792	198.002	168.751	173.057	151.42	224.117	162.847	175.323	170.812	142.595	171.914	238.35	188.511	236.611	187.331	400.38	411.475	328.984	134.555	252.515	118.051	235.07	161.652	156.416	178.269	129.781	155.329	177.458	120.762	121.184	149.505	162.249	131.414	144.848
YJL058C	13.224	10.954	11.345	11.297	14.75	13.458	17.057	18.306	16.671	20.473	16.478	28.565	19.339	19.805	13.155	16.274	13.595	12.416	14.594	12.467	13.195	14.514	15.27	15.165	11.634	15.379	23.88	13.683	16.392	14.473	13.623	22.304	25.297	14.535	22.136	13.65	19.454	12.807	19.071	14.89	16.936	17.716	14.359	16.292	16.937	12.74	17.307	19.131	18.079
YJL057C	57.749	53.544	55.521	104.117	131.108	148.987	63.229	77.072	31.609	49.287	51.809	63.47	51.899	65.476	61.136	51.609	46.076	42.927	38.562	55.623	59.4	44.802	59.612	65.938	49.183	56.346	71.117	45.734	80.903	62.018	131.306	96.696	70.606	61.433	61.114	37.245	97.122	44.659	51.036	66.807	58.577	67.289	65.436	49.335	36.781	35.597	46.328	47.626	73.109
YJL056C	63.669	73.893	73.611	69.757	75.416	70.244	86.432	117.636	96.137	136.474	106.571	166.521	114.044	121.117	94.52	91.973	87.677	127.595	124.245	92.877	84.05	72.686	102.689	133.988	95.387	90.63	110.345	85.024	99.41	101.854	74.387	90.197	99.792	96.878	81.653	69.6	73.706	53.856	144.32	52.871	83.114	47.803	46.729	70.351	53.956	49.212	90.64	52.185	54.996
YJL055W	2880.49	2555.82	2330.64	1701.54	1906.97	2250.68	1046.15	1177.99	714.444	911.823	1393.13	1415.27	1284.42	1608.93	1548.52	1519.13	1480.76	1485.21	1475.97	1583.42	904.816	1307.67	1032.38	1455.35	1051.63	1117.24	1650.81	1615.71	1398.65	1407.14	1545.71	1242.56	1314.44	1131.64	1346.62	1275.03	1259.77	1547.71	3095.92	1725	2117.13	771.825	1561.5	471.761	1744.11	1713.84	1679.14	2112.66	1708.82
YJL054W	416.311	262.241	259.947	313.199	338.486	387.536	51.633	173.045	132.552	194.435	239.069	335.931	211.345	313.001	368.79	350.658	386.539	354.549	336.274	462.028	310.465	345.509	323.395	440.215	328.151	565.901	479.609	440.31	225.451	153.089	215.643	157.695	161.158	104.93	132.717	101.322	203.685	135.621	367.152	472.28	487.724	388.29	342.791	271.246	436.905	297.226	381.769	392.384	307.833
YJL053W	282.985	239.529	269.037	327.765	343.525	378.892	240.239	348.842	187.101	214.772	230.783	312.913	179.64	238.09	230.305	237.551	224.406	238.234	288.359	286.28	164.208	232.059	199.82	234.255	232.434	254.746	288.327	246.028	241.669	214.237	260.27	254.665	261.799	238.193	236.373	167.939	287.289	228.748	239.034	314.234	337.56	214.165	268.293	271.223	185.362	199.266	304.439	244.904	283.369
YJL052W	5319.35	4902.96	5471.92	2688.97	2518.13	3800.15	1392.27	1769.38	1049.44	1129.14	2783.18	2692.44	3416.22	4730.98	5870.58	4799.94	3943.94	6150.39	6042.27	6377.51	6241.39	6418.48	6655.3	7766.89	6071.29	2176.23	6239.2	6103.74	8675.48	7322.56	6661.71	7034.12	7257.45	6241.08	7151.42	6482.14	7085.29	6666.06	2835.62	4632.11	3507.6	3428.63	4550.54	4088.49	2288.18	3182.09	2981.58	1475.06	4947.35
YJL052W	8868.71	8042.19	9078.78	7268.72	5899.89	8739.27	5640.56	6178.57	6347.39	6421.42	6549.75	6897.14	6994.79	8122.53	8188.95	8027.15	6815.45	10043.7	9874.07	9189.56	8627.09	8948.74	9251.26	9076.66	9039.7	7854.34	9236.98	9065.23	11086.2	10616.7	10729.8	10346.9	9120.99	9542.77	9796.84	8856.15	9524.87	8463.88	7103.49	7940.17	7823.99	7661.81	8453.45	7283.55	7023.21	7784.41	8797.58	5206.48	8411.54
YJL051W	190.255	137.491	158.803	177.715	180.312	146.208	101.065	176.729	110.464	114.196	218.688	260.634	143.568	183.709	228.824	193.265	96.238	217.432	243.202	280.217	288.054	317.615	279.005	233.089	236.874	426.524	400.381	344.657	27.469	50.674	27.296	28.874	43.02	28.485	28.248	30.209	84.754	28.108	144.936	272.925	130.048	135.94	180.328	89.851	150.618	254.768	120.153	204.995	172.736
YJL050W	147.995	142.163	131.289	138.099	166.346	187.75	101.311	108.528	156.524	205.708	204.403	191.505	187.278	338.627	202.383	151.818	188.524	251.952	203.851	224.506	156.826	160.923	177.1	213.171	188.621	278.67	261.41	183.398	150.377	130.656	138.459	123.084	132.866	125.788	120.226	100.092	204.387	108.273	452.915	517.631	545.126	310.558	311.143	282.652	693.77	514.509	392.842	700.517	482.879
YJL049W	157.264	146.156	140.123	186.78	239.045	284.8	87.634	95.433	64.86	65.92	80.414	105.653	79.353	111.408	133.916	123.282	125.607	120.381	121.504	132.248	53.767	100.574	97.327	118.103	116.1	189.73	171.885	136.557	79.957	90.1	112.085	129.404	121.15	113.396	95.824	144.412	71.603	79.163	153.281	160.739	201.935	229.12	131.904	128.951	126.51	129.76	122.942	255.45	136.781
YJL048C	277.542	282.678	259.982	1352.6	1619.62	1605.94	594.01	738.029	296.361	252.532	948.443	792.015	652.145	1124.88	208.466	162.074	185.303	539.739	489.913	613.872	378.3	334.926	308.479	706.272	705.93	194.961	526.07	281.046	715.307	610.628	643.54	547.637	572.523	495.392	684.216	595.329	707.749	738.831	420.666	348.159	310.867	516.366	184.479	285.618	135.501	133.795	208.549	125.315	333.249
YJL047C	77.599	84.926	96.835	124.214	147.822	129.136	123.238	181.764	101.866	146.935	183.042	201.795	131.976	163.339	127.065	89.827	122.833	162.16	120.222	153.342	155.196	127.22	135.62	150.013	117.171	182.439	160.802	145.003	132.546	108.522	92.827	129.382	93.479	278.408	124.467	90.288	191.437	71.889	196.573	151.196	156.672	229.252	152.255	149.59	142.833	142.688	159.198	172.105	189.128
YJL046W	172.454	134.557	129.253	148.808	156.882	201.096	60.302	71.85	53.373	67.33	70.199	76.287	64.81	90.449	130.708	103.347	103.164	116.87	129.119	136.463	100.26	118.75	116.975	94.527	94.082	181.651	163.399	141.118	56.365	59.289	64.665	53.814	65.266	93.53	54.799	43.878	116.452	12.43	137.238	89.349	118.416	126.294	89.669	81.57	107.634	69.116	99.422	114.699	101.982
YJL045W	205.318	128.751	154.116	240.801	223.482	464.589	81.553	98.568	62.172	85.024	102.558	119.315	56.818	102.577	71.122	83.856	77.979	53.243	51.094	46.206	97.631	76.177	91.076	59.314	45.112	38.627	87.69	81.018	249.401	254.126	388.618	359.849	526.495	623.665	462.444	362.956	360.916	241.47	73.573	55.731	75.76	75.246	57.224	98.076	57.194	66.793	77.356	50.299	65.467
YJL044C	104.976	105.948	80.543	121.203	145.631	137.369	174.796	209.053	300.67	266.402	163.666	290.144	201.189	331.439	124.678	117.236	122.487	99.195	142.914	142.608	124.854	127.525	129.198	127.609	146.758	146.363	123.094	109.939	138.297	195.354	147.704	203.97	130.718	272.318	214.617	124.473	188.222	179.885	101.807	107.448	153.296	91.54	156.307	165.682	107.865	157.885	187.442	68.249	127.172
YJL043W	108.982	167.119	153.043	93.881	132.649	109.086	214.33	221.798	185.029	215.853	224.383	355.82	158.493	208.121	103.838	111.184	102.334	134.273	144.334	104.718	165.727	118.028	147.278	110.871	124.57	116.13	112.206	156.596	138.622	285.811	98.684	126.562	160.41	297.079	154.603	113.041	260.962	163.221	77.905	83.863	75.519	67.853	71.83	62.061	68.048	120.454	57.27	59.556	71.516
YJL042W	983.717	785.215	740.911	763.371	779.035	1162.5	1043.1	1339.96	705.389	798.958	1695.45	1645.9	1298.32	1665.61	1272.07	1045.32	1393.94	1934.57	1910.8	1948.94	2372.93	2091.62	1983.74	2363.9	1687.6	1265.3	1955.55	1287.04	1846.76	1838.68	2372.89	2085.72	2573.59	2485.67	2581.88	2189.41	2457.92	2440.29	752.558	1233.13	1070.31	593.173	592.687	646.213	1044.1	1180.81	941.573	456.44	803.476
YJL041W	291.914	290.197	223.557	237.896	286.897	307.438	411.569	471.062	363.464	346.771	539.115	485.399	412.39	491.285	379.779	272.106	383.748	425.216	439.088	471.558	446.002	389.161	393.86	542.692	548.13	452.172	466.347	303.347	239.667	336.802	210.932	277.803	344.296	421.802	280.578	266.173	436.268	314.018	433.035	652.693	894.79	481.123	538.905	551.593	635.723	637.578	633.258	591.56	642.327
YJL039C	61.834	42.529	37.982	50.781	66.162	88.413	60.061	51.859	61.596	59.068	81.634	74.162	64.311	105.884	98.767	66.664	86.677	55.941	79.267	87.589	78.261	77.886	79.416	70.44	83.028	78.987	81.72	58.988	53.233	66.052	54.049	84.396	38.324	188.205	103.378	98.264	95.263	52.472	76.041	114.401	104.089	52.882	94.828	96.25	106.554	131.093	139.412	53.071	64.407
YJL038C	25.703	26.761	24.538	18.261	26.877	22.261	26.627	31.671	21.227	21.63	30.403	31.504	26.788	27.303	24.57	25.181	23.715	26.076	20.864	25.815	20.43	17.948	22.55	17.05	17.035	30.441	21.948	25.962	29.726	45.328	20.769	50.337	36.098	151.678	69.481	57.345	127.603	22.493	41.937	24.193	48.862	54.259	23.91	49.664	26.474	18.42	21.062	26.477	45.167
YJL037W	674.938	475.959	545.465	761.319	626.918	416.79	212.138	228.365	255.238	304.578	225.023	227.242	117.459	133.304	657.071	514.083	470.4	268.927	336.349	320.257	539.711	407.236	630.32	62.38	59.464	118.864	811.44	380.177	943.279	898.253	1145.49	1248.73	1842.51	1048.48	957.078	835.349	1111.87	936.224	391.291	230.882	240.851	531.059	176.25	232.654	223.853	138.47	134.345	425.994	351.938
YJL036W	81.892	62.012	58.337	144.367	166.922	190.25	65.188	72.461	33.231	35.878	47.951	55.219	46.274	54.519	131.536	91.227	115.856	103.966	84.561	98.266	78.498	81.019	78.935	98.656	100.049	137.541	116.931	87.933	109.735	169.718	200.611	244.137	194.847	226.427	182.969	227.481	262.906	155.329	66.429	111.948	128.731	97.25	118.381	119.05	67.172	58.579	91.1	81.778	99.607
YJL035C	191.373	207.812	176.684	179.012	216.726	191.914	186.375	207.8	123.353	108.323	189.951	181.896	192.305	248.292	234.307	183.27	146.412	216.523	236.273	305.126	207.502	127.429	238.382	321.331	366.749	368.626	347.571	175.981	220.703	282.276	555.562	552.25	329.522	420.869	271.587	231.844	442.708	242.593	601.694	183.611	372.979	545.069	149.673	320.754	275.437	153.36	321.308	269.416	313.215
YJL034W	3446.24	2670.19	2469.12	3023.03	3094.6	3955.65	4877.03	5421.49	4003.55	3339.92	6352.15	5723	6219.35	6575.46	4635.87	3497.34	3146.19	3561.22	4657.48	4687.59	3777.75	2986.58	4403.5	6263.93	7268.81	3709.92	4295.89	2871.99	2274.53	2520.46	4826.93	5236.53	2160.72	2709.2	3439.97	2634.63	2412.28	2738.96	6624.92	3115.77	9131.83	6329.34	2601	8941.99	5598.09	2399.54	9362.68	1644.34	6211.35
YJL033W	150.372	161.549	155.894	194.425	232.327	231.548	152.88	120.036	164.572	145.141	160.909	202.818	156.045	241.782	233.269	161.613	199.764	162.881	147.464	161.414	221.941	165.516	203.688	200.741	240.823	209.489	226.076	162.382	169.741	241.692	152.666	176.654	207.329	250.544	199.378	178.01	289.467	213.364	702.529	697.923	1117.14	769.656	523.608	574.596	1095.09	525.059	557.219	1716.32	832.698
YJL032W	98.482	71.358	69.864	87.725	88.052	102.598	204.925	127.148	169.427	187.102	169.548	205.682	191.334	192.009	69.868	60.914	62.496	68.729	61.776	76.786	75.15	76.702	74.82	53.791	56.556	83.644	78.93	66.453	100.483	218.928	70.247	187.019	232.392	352.17	152.462	105.147	291.975	207.206	65.394	76.54	68.683	73.089	65.711	54.479	65.568	78.7	60.377	84.094	114.242
YJL031C	65.772	57.765	56.886	72.052	82.981	99.169	51.349	47.241	37.019	35.821	44.9	51.249	42.494	53.208	56.429	52.097	59.739	60.148	53.736	61.69	54.011	55.784	62.259	53.431	62.383	131.967	81.361	63.192	53.035	149.156	56.46	156.938	150.78	307.483	65.481	47.095	290.678	194.354	122.828	129.566	145.793	163.345	91.392	93.226	106.581	41.641	104.87	153.532	126.477
YJL030W	265.85	253.899	236.323	392.956	457.841	547.555	196.256	134.602	80.467	64.857	164.198	179.901	113.562	163.687	191.921	136.396	156.868	161.443	208.845	161.756	139.067	183.98	158.896	192.601	252.558	325.845	241.589	135.646	131.323	220.524	111.066	172.177	211.049	204.996	154.639	112.797	259.415	176.374	791.46	411.07	625.134	950.342	390.514	495.283	438.694	221.177	409.351	677.68	546.175
YJL029C	194.043	185.969	176.351	183.212	194.772	225.145	279.302	164.535	225.95	122.879	272.931	298.13	191.097	263.009	186.177	141.941	146.018	139.514	134.234	130.696	166.612	170.97	152.055	192.162	155.273	211.843	188.951	103.62	123.776	263.26	104.515	270.877	275.837	216.07	239.188	175.69	363.007	303.986	342.329	318.755	275.942	257.992	270.689	230.753	342.203	243.59	196.79	246.806	240.833
YJL028W	92.513	125.549	97.956	60.891	62.528	58.433	160.918	110.57	70.125	144.71	136.587	204.983	84.929	60.035	63.856	55.702	65.815	51.498	50.014	32.779	75.852	65.35	62.386	39.801	43.044	44.536	93.718	59.495	71.37	47.085	61.935	42.05	137.381	31.286	70.053	17.046	167.449	31.339	39.578	34.434	29.169	26.77	27.359	23.829	34.686	43.761	28.048	21.744	19.192
YJL027C	157.871	197.789	208.262	139.985	136.062	128.486	440.996	425.894	313.622	456.827	360.023	471.697	314.516	304.504	67.234	80.301	68.602	120.413	82.656	84.628	133.376	75.332	95.763	115.545	87.027	81.555	148.721	123.253	177.264	145.361	136.559	179.932	256.454	91.345	174.24	58.484	292.719	71.101	113.244	123.574	95.411	96.665	100.023	75.304	106.196	191.54	91.781	88.938	93.624
YJL026W	2725.67	2124.67	2151.99	1943.74	2364.09	2832.62	1029.36	1104.19	1180.19	1411.11	2784.97	2479.81	2298.61	2669.74	3357.87	2827.46	2912.25	1137.17	1392.85	1173.56	1766.56	1386.72	1412.56	2074.59	1539.39	972.374	1233.88	1173.41	1989.72	2073.77	1820.15	1782.28	1899.98	1594.35	1799.01	1680.58	2081.54	1923.25	1302.44	2082.87	1189.21	1033.81	1572.79	1288	1483.56	1825.39	1746.06	664.454	854.601
YJL025W	77.777	85.537	79.397	67.866	94.503	90.63	168.561	167.592	126.679	176.413	142.693	176.327	104.11	130.24	102.362	78.263	102.465	108.848	92.304	108.643	115.465	84.896	65.317	87.287	75.041	115.457	139.22	92.914	53.702	50.115	53.531	65.273	92.259	22.333	66.452	26.298	104.262	31.868	207.412	97.522	199.06	213.668	75.844	171.572	148.375	134.296	153.992	211.939	123.534
YJL024C	163.243	122.996	130.165	151.282	197.558	178.106	44.979	61.69	49.653	82.251	83.151	89.31	75.099	113.419	193.12	122.796	141.489	146.723	174.076	159.851	172.808	150.586	99.811	139.849	138.34	154.785	188.15	153.676	48.883	64.077	78.764	82.187	74.32	42.831	74.78	36.547	92.327	40.22	277.877	234.596	220.277	324.498	222.743	253.299	221.052	255.031	267.536	176.797	205.247
YJL023C	114.961	73.667	86.285	142.139	184.799	177.392	75.589	140.031	74.652	89.175	69.171	95.424	52.96	69.661	105.531	79.981	95.518	59.78	67.988	79.71	53.091	58.061	53.978	51.44	69.767	92.423	102.605	81.642	152.866	98.51	195.824	150.337	133.836	97.053	96.147	94.911	96.897	91.959	119.944	97.555	127.096	137.373	89.742	99.173	88.811	66.09	93.777	116.349	101.107
YJL022W	17.357	20.566	25.971	16.316	20.616	17.236	26.562	40.461	22.953	36.395	27.981	62.937	20.464	18.42	16.846	15.982	17.082	23.092	15.145	17.642	19.419	15.32	16.408	14.279	18.157	16.858	30.518	18.211	42.218	19.452	21.365	25.653	33.633	26.424	16.341	16.771	43.035	17.447	13.255	11.542	10.204	11.325	11.513	10.373	11.374	12.546	12.426	11.153	11.555
YJL021C	168.565	117.024	111.788	167.24	187.06	257.583	127.796	268.274	120.867	162.251	270.755	421.326	195.505	264.214	218.258	186.282	193.61	213.071	252.107	246.567	165.274	235.491	189.458	263.905	218.612	219.716	229.763	187.667	363.241	274.049	361.323	380.446	326.82	306.274	314.29	242.231	384.021	288.163	207.055	233.817	357.258	225.78	255.736	307.766	228.364	186.023	370.214	128.126	233.64
YJL020C	235.733	245.765	278.462	287.534	317.367	283.789	554.057	659.618	243.294	312.661	664.226	724.679	509.78	583.077	175.907	186.406	174.884	312.397	372.494	259.036	265.637	310.945	300.097	382.619	286.413	211.335	294.901	313.918	156.735	177.371	177.829	199.038	148.543	196.557	173.179	121.322	188.214	83.764	37.477	33.236	36.19	30.087	38.541	39.039	28.082	63.117	48.817	31.617	36.121
YJL019W	54.473	45.366	54.469	47.112	46.168	58.539	38.675	69.114	40.981	48.828	49.124	116.016	40.999	47.394	73.736	66.068	51.01	48.277	82.412	54.682	68.211	88.699	72.667	64.804	80.752	65.366	104.785	74.541	42.169	35.709	53.417	22.858	35.772	28.766	23.864	27.118	59.206	26.393	14.753	14.21	13.48	12.109	13.515	15.056	11.907	16.652	19.959	12.182	13.923
YJL019W	53.925	62.97	63.909	47.132	42.605	59.153	53.09	70.44	72.821	69.301	84.975	94.046	67.373	83.162	72.091	75.898	51.087	59.198	68.813	48.085	67.861	99.325	62.659	51.179	62.269	61.698	97.014	68.358	29.438	30.78	24.994	35.24	29.98	38.555	32.112	28.53	67.267	23.917	24.817	17.805	17.812	17.722	15.901	18.233	17.063	19.65	20.332	17.107	19.59
YJL018W	166.87	277.261	273.82	155.378	179.122	188.393	342.643	447.494	421.849	454.794	461.785	569.521	412.562	352.46	155.929	161.743	74.448	158.591	151.829	146.955	221.333	215.662	170.446	140.239	141.025	194.867	188.667	160.122	185.594	122.042	153.216	104.808	189.311	139.324	98.551	98.091	231.178	114.374	33.77	25.933	27.725	24.264	33.094	33.574	32.545	43.865	42.813	21.168	26.725
YJL017W	107.146	112.195	102.306	157.16	189.329	245.823	454.467	614.092	163.114	148.329	224.702	240.343	199.677	271.785	173.591	115.161	153.445	362.495	391.503	374.82	170.597	200.587	175.634	321.567	260.057	179.033	238.628	194.894	88.509	81.641	400.776	438.034	176.698	145.315	85.324	100.469	99.3	62.971	97.28	97.603	88.465	72.378	116.017	126.693	70.62	66.304	116.101	46.505	55.366
YJL016W	490.377	428.706	419.523	555.73	674.307	949.483	1806.35	2286.97	785.466	821.674	950.066	881.497	791.337	1162.38	700.055	567.52	500.021	1400.44	1456.45	1405.12	664.577	683.596	690.601	1097.77	935.295	539.835	874.721	769.798	613.524	485.705	1941.61	1720.12	1193.74	873.698	847.425	912.794	662.012	697.029	1053.51	1364.19	1111.48	1800.34	1377.07	983.576	862.771	685.352	795.043	1334.42	1545.19
YJL015C	16.212	17.836	16.332	17.324	17.706	22.304	21.527	20.287	17.99	19.179	20.753	29.328	17.138	34.942	31.187	16.542	19.471	28.224	26.34	28.287	20.26	28.897	23.399	26.859	18.709	25.94	43.885	26.017	13.029	17.01	14.47	24.498	23.085	28.529	17.105	15.92	39.516	14.178	18.925	19.575	17.196	22.457	21.977	18.504	21.286	17.051	16.018	24.308	32.053
YJL014W	734.697	684.009	696.963	693.95	977.287	896.441	197.439	278.398	123.229	238.866	423.919	445.584	408.674	684.886	953.259	789.287	673.28	845.464	870.278	948.297	852.675	765.788	676.209	943.147	923.097	805.133	1039.22	807.074	321.978	307.798	343.574	371.783	258.543	324.509	347.436	303.378	289.366	282.448	711.736	860.294	1125.73	737.124	572.532	897.575	886.317	775.474	1000.79	562.296	635.489
YJL013C	90.47	69.042	64.356	78.945	100.59	98.023	43.149	38.653	29.45	30.175	39.198	60.808	30.32	44.3	85.056	62.426	68.259	60.194	68.564	65.067	49.551	72.548	49.136	56.725	43.54	68.199	90.566	54.989	25.502	35.229	39.287	42.025	29.256	33.189	34.946	29.04	55.741	16.889	40.346	48.417	38.991	55.636	49.617	30.415	46.032	42.178	39.42	40.534	51.801
YJL012C	714.193	586.078	588.659	738.423	765.122	821.973	599.547	542.769	629.948	600.56	1111.18	1078.39	999.774	1283.84	664.358	623.72	607.307	613.381	686.722	687.084	948.613	710.015	737.895	974.62	906.283	660.734	812.215	565.113	1993.52	2059.23	1721.63	2316.18	1420.1	2345.23	2327.59	1870.66	2034.07	703.624	1555.77	1547.84	1486.02	1020.52	1064.48	1513.53	1582.16	2173.41	1707.77	654.849	822.158
YJL011C	174.73	155.676	142.93	146.865	206.043	136.998	70.74	84.617	77.502	74.148	92.889	136.949	87.339	107.422	116.679	94.072	98.183	84.652	78.687	96.235	75.383	91.999	71.355	81.918	73.173	218.304	96.02	77.805	43.401	48.684	57.172	72.991	82.717	71.683	56.241	90.531	88.797	56.154	147.485	87.588	180.858	155.385	91.933	121.907	131.034	152.153	115.569	147.358	110.886
YJL010C	130.976	120.207	115.177	130.516	182.355	187.765	125.621	106.671	224.285	190.933	181.011	217.719	204.51	336.034	161.709	114.848	144.742	167.055	166.952	173.753	134.283	148.809	147.397	159.176	185.256	163.246	151.401	109.994	100.639	110.062	93.49	114.394	87.455	118.486	104.151	35.934	156.521	86.196	581.614	528.91	1076.41	505.825	356.556	587.764	844.425	444.413	659.075	1441.03	735.436
YJL009W	141.496	154.481	148.591	116.847	128.035	157.12	218.655	219.043	289.85	223.829	282.016	328.028	226.499	226.285	109.345	92	118.636	105.09	108.177	130.03	120.389	122.925	114.501	130.258	91.113	133.543	110.235	108.492	124.392	117.156	77.745	86.304	115.203	299.112	92.141	110.099	205.028	121.652	147.195	210.653	217.063	174.067	205.28	122.85	247.884	235.684	155.243	277.576	380.474
YJL008C	1004.51	807.587	724.815	927.756	1161.33	1268.41	429.926	428.33	525.825	499.503	736.875	669.461	705.763	1125.39	833.191	576.722	797.398	945.736	1024.19	970.383	1076.19	816.217	963.177	1136.51	1097.73	994.595	994.2	659.067	550.884	568.509	552.786	731.973	482.721	718.225	630.228	640.419	553.489	603.095	1476.41	1977.26	1955.49	1343.69	1647.75	1266.76	1968.05	1806.12	1624.24	2189.66	1767.01
YJL007C	24.565	27.453	25.252	23.106	25.291	24.983	61.38	35.198	29.612	30.707	34.994	67.531	36.158	39.146	20.968	23.525	27.209	27.716	21.887	18.431	20.039	23.288	20.235	33.417	19.785	23.696	28.891	28.987	47.873	49.611	28.515	38.627	55.141	192.088	40.795	76.909	90.74	40.774	13.35	14.617	14.985	13.901	14.727	12.382	15.816	19.938	12.33	15.974	13.894
YJL006C	287.965	223.516	239.362	392.798	490.581	419.656	153.208	149.189	146.577	146.825	194.027	178.802	176.91	210.783	371.863	244.448	239.156	239.639	239.927	256.44	187.517	176.298	213.876	249.019	266.177	371.763	259.081	117.46	199.829	249.799	312.675	514.02	309.063	351.898	355.196	357.107	335.363	210.904	273.926	264.395	286.182	407.06	202.452	230.58	286.902	248.144	209.528	386.292	302.354
YJL005W	125.88	74.868	75.468	87.766	107.852	153.856	135.048	147.311	71.891	73.834	114.803	127.23	92.23	114.16	241.889	151.369	193.844	186.537	208.468	252.316	247.976	263.339	272.858	228.752	221.157	199.452	346.371	184.093	127.157	220.756	249.759	271.106	207.028	290.268	264.384	294.605	298.497	226.943	168.571	176.681	215.068	194.639	171.717	233.565	122.849	119.275	181.173	66.601	153.52
YJL004C	668.596	608.493	508.791	834.659	935.648	802.567	540.1	736.556	500.487	468.017	422.076	392.596	320.661	450.313	692.238	465.695	515.636	242.489	372.788	444.119	351.7	416.275	509.301	380.371	532.504	795.451	490.653	304.828	621.459	903.13	1459.93	1829.57	749.853	1108.81	1055.91	1020.24	678.581	865.113	203.927	206.733	148.085	100.976	158.334	122.763	151.743	311.906	322.107	115.69	175.314
YJL003W	231.665	154.513	159.765	250.184	318.788	278.227	71.368	67.102	48.284	47.898	86.577	85.599	82.999	114.483	307.17	203.181	216.709	152.108	243.438	209.256	143.178	206.201	265.177	158.04	210.12	205.294	383.018	170.824	310.923	300.669	509.825	576.172	440.799	599.631	397.697	375.765	337.342	333.85	182.769	156.61	214.662	199.608	104.196	194.099	140.892	77.805	159.341	138.059	163.169
YJL002C	2021.43	1893.88	1641.87	1892.91	2255.74	2065.89	2400.88	2474.09	2031.83	1826.17	2666.39	2383.64	2208.64	2293.05	2492.72	1812.79	1564.14	1241.17	1817.72	1799.54	2226.17	1627.99	2303.61	1537.33	2115.33	2986.06	2425.85	1458.87	931.312	1064.99	1051.4	1080.94	1194.03	1200.05	1159.72	1229.87	1167.62	1287.19	736.282	967.401	844.226	556.629	924.563	813.152	798.019	1387.77	1065.06	477.356	954.936
YJL001W	391.248	366.494	338.171	469.162	506.517	628.262	89.051	86.546	70.966	56.21	135.432	125.714	127.629	211.237	457.807	318.68	376.034	206.896	292.584	292.069	372.486	316.315	522.789	451.728	507.383	399.654	480.444	291.119	236.308	268.807	236.769	254.061	211.781	394.879	229.417	190.031	376.046	246.615	132.426	123.576	228.241	79.7	169.839	334.937	89.622	100.765	315.163	54.632	138.437
YJL001W	623.589	516.183	432.241	691.183	547.968	868.839	180.996	155.269	81.1	57.388	261.608	198.99	207.954	309.422	520.885	330.012	321.233	190.125	246.613	338.4	322.393	404.152	572.557	510.506	479.772	438.33	424.575	315.646	212.41	373.109	260.106	370.232	193.899	291.929	305.476	329.187	253.566	314.97	209.066	195.521	308.179	114.892	389.449	473.967	153.282	160.168	521.421	102.008	228.752
YJL001W	1568.64	1336.96	1330.18	1398.91	1569.96	1857.94	678.673	580.016	497.94	503.964	955.346	878.98	892.903	1025.54	1122.59	902.837	895.168	607.839	850.553	815.724	1050.36	860.632	1195.13	1112.67	1275.87	1014.85	1147.01	883.588	957.992	928.577	973.198	917.465	840.477	999.401	900.035	878.839	1003.06	1113.25	1002.26	1073.86	1720.53	1040.14	1109.74	1568.91	1014.41	895.072	1371.93	1261.61	1561.86
YJR001W	1079.22	952.617	839.879	739.22	807.509	1170.61	1094.26	989.597	844.471	888.945	1388.76	1345.24	1018.46	1252.35	858.701	776.966	805.716	594.861	802.61	800.852	901.024	723.883	986.735	721.65	882.536	595.853	1112.52	921.8	1028.51	1151.57	874.441	966.319	949.656	1021.81	1033.97	748.137	1014.78	1070.63	1253.26	1468.23	1516.22	1161.71	954.337	1239.96	1547.65	1592.21	1106.62	1077.88	1472.65
YJR002W	201.713	177.191	178.762	181.858	183.787	196.27	168.722	122.546	171.504	170.815	167.505	196.838	197.78	243.053	347.641	203.039	275.965	174.345	158.775	206.257	172.728	183.053	199.766	197.593	230.256	218.606	257.057	186.198	198.927	369.391	236.699	402.44	315.04	382.052	286.891	223.916	374.799	303.742	319.78	445.146	682.426	201.572	268.822	466.01	538.516	338.887	441.682	354.376	262.837
YJR003C	263.421	183.228	155.913	159.667	188.754	215.111	322.256	229.03	394.516	291.503	168.366	221.023	168.459	272.729	162.349	128.898	145.951	110.332	139.207	125.376	86.567	103.073	119.143	113.076	131.376	177.92	189.867	102.92	137.282	212.509	132.855	259.829	256.989	263.879	194.457	164.67	331.039	201.943	289.653	431.789	429.248	305.142	280.51	303.903	465.701	320.132	281.345	464.945	388.758
YJR004C	335.136	348.789	307.567	289.577	368.315	279.912	1431.74	1194.03	1112.94	1203.21	293.724	394.713	300.522	350.524	216.328	174.569	190.57	195.914	171.027	169.246	266.819	191.129	168.021	168.776	168.847	120.791	246.973	188.594	270.32	321.699	256.741	314.262	453.017	264.411	335.787	225.051	454.2	289.624	106.142	136.04	116.076	105.781	159.085	139.811	115.507	207.246	119.358	62.851	110.113
YJR005W	120.192	120.64	117.935	135.371	170.504	143.906	148.563	145.206	89.587	146.952	138.729	185.193	116.993	97.306	156.582	121.013	130.12	135.822	152.238	171.485	98.782	89.349	102.532	125.782	114.066	117.124	154.663	121.011	109.432	100.031	132.282	114.814	167.146	78.36	100.804	46.715	169.666	64.937	60.708	81.393	67.116	79.399	80.528	51.01	53.247	65.839	67.42	54.792	47.582
YJR006W	96.398	88.261	76.493	71.699	79.208	93.008	131.083	143.93	108.919	150.208	129.526	147.241	91.153	115.201	119.246	136.75	105.372	88.552	71.209	78.746	94.224	90.984	99.108	109.742	71.726	62.257	151.676	108.011	71.056	64.222	49.548	61.914	90.88	29.4	66.076	20.905	105.79	26.21	249.815	168.858	238.837	236.585	150.818	124.61	204.901	109.065	163.245	416.342	186.267
YJR007W	201.619	132.342	132.561	181.055	176.385	212.102	150.722	205.021	192.7	284.391	311.811	328.824	371.311	411.215	358.192	309.143	281.334	270.597	335.73	306.665	262.112	248.865	223.909	348.176	294.225	358.462	297.258	264.274	234.174	202.324	199.716	221.325	225.546	150.218	203.206	110.581	317.891	172.16	309.73	482.965	621.963	351.659	411.198	559.901	500.814	438.719	571.996	338.945	333.917
YJR008W	648.697	481.123	537.306	1699.45	1813.86	1955.9	357.173	526.43	187.153	246.853	359.282	485.719	355.443	446.186	469.299	404.703	389.262	395.346	447.621	378.411	222.534	269.308	222.849	345.382	258.706	140.065	286.698	221.212	723.401	559.539	864.59	812.421	706.314	401.366	548.392	328.409	524.832	320.319	270.398	450.158	268.265	543.723	334.768	243.897	156.382	140.108	181.136	282.958	276.499
YJR009C	8545.17	7816.47	9009.99	7032.91	6818.85	9193.18	6769.05	8428.58	8170.09	8513.58	9550.58	8865.09	9236.84	9083.66	11742.5	9771.2	10316.9	10455.7	10440.4	11058.6	11476.7	11209.2	10406.6	11780.1	9069.2	8499.68	11341.2	11047.4	10391.1	9872.26	11125.4	9490.62	9472.4	8719.57	9273.36	7488.57	9235.11	8185.42	6777.32	9039.49	10304	8802.82	8120.04	10114	7993.73	7315.93	10471.5	9235.71	9316.54
YJR010W	1819.14	1382.38	1346.32	1161.35	1311.06	1621.78	155.516	213.432	182.611	241.921	134.534	176.704	186.031	249.343	1445.68	1479.12	1422.51	1462.86	1702.95	1561.34	1374.35	1452.31	1154.13	1355.21	1073.03	1617.23	1591.24	1449.52	404.742	335.085	354.101	324.636	359.153	352.128	353.238	308.055	413.564	405.325	136.315	201.122	842.489	223.616	199.629	944.977	274.581	181.56	646.936	96.848	136.234
YJR010C-A	148.634	175.712	144.325	90.452	134.254	90.751	88.798	150.343	107.179	120.653	127.842	278.807	156.831	209.709	249.808	244.811	240.41	167.625	253.97	139.851	168.277	92.306	115.616	184.862	203.209	227.966	207.748	155.143	220.462	165.093	384.172	355.19	238.122	233.795	222.609	203.543	213.69	157.411	52.386	33.546	47.094	49.86	40.271	40.798	33.764	51.276	68.624	43.79	76.722
YJR011C	79.021	47.98	59.42	70.649	81.412	74.924	18.576	39.793	29.587	33.949	32.715	53.897	34.575	37.329	89.684	79.734	92.153	45.939	51.422	68.123	41.394	49.614	46.351	56.715	50.289	108.817	85.918	49.579	99.717	48.399	102.638	80.815	93.658	92.057	47.793	62.242	115.261	52.878	47.412	63.632	54.39	60.745	41.291	49.563	40.771	38.013	47.132	68.407	53.606
YJR012C	156.596	108.23	121.488	320.281	312.628	227.216	55.63	70.619	41.826	51.861	69.294	109.646	64.633	91.634	125.462	131.828	106.364	118.22	120.068	137.005	112.099	78.819	118.095	97.951	99.003	179.422	176.434	108.33	87.581	48.022	185.493	110.77	171.236	66.361	50.61	64.11	114.083	48.924	147.839	118.994	135.539	170.751	139.042	132.305	71.804	108.633	113.599	112.307	131.99
YJR013W	468.17	438.555	434.808	482.003	539.098	509.29	309.619	344.766	302.671	297.855	411.859	506.957	269.456	504.617	351.181	257.3	212.685	304.196	343.299	286.642	258.061	235.063	243.657	230.053	258.996	295.049	388.87	299.42	312.323	256.548	354.408	341.42	288.661	239.969	268.141	225.429	282.988	209.456	497.31	461.363	461.048	599.657	460.209	461.177	413.505	445.548	438.501	480.814	489.744
YJR014W	404.261	290.617	298.197	322.108	372.86	470.231	248.947	338.582	263.372	296.032	344.981	464.596	311.148	513.58	289.776	305.012	178.946	404.191	409.552	372.65	247.276	237.211	260.033	321.192	374.242	535.477	370.948	349.876	351.761	350.361	363.851	404.006	320.987	258.835	389.535	326.985	439.958	290.116	1544.49	1608.52	1450.7	1702.66	1498.35	1218.17	1540.63	1432.42	1144.64	1666.07	1232.55
YJR015W	735.262	698.66	600.192	969.436	1040.15	1025.05	839.387	939.593	701.892	781.404	722.197	653.572	756.066	887.618	559.723	406.08	388.242	203.728	186.535	184.436	476.16	468.261	486.047	547.974	519.031	722.755	401.348	284.414	507.109	436.978	503.456	419.442	443.628	523.134	510.593	383.775	474.573	427.349	599.847	1058.92	649.454	677.399	858.035	571.604	730.574	1395.63	707.519	421.873	825.214
YJR016C	4218.73	3848.55	3979.38	2501.36	2701.05	3224.2	610.458	779.255	1817.05	1831.2	2792.43	2135.34	2580.37	3760.61	4145.15	3499.3	3287.33	3668.52	4011.22	3965.93	3480.94	3869.39	3551.24	4564.34	4139.34	2791.2	4666.51	4732.72	3005.18	3011.89	2424.7	2340.8	2198.74	2532.9	2818.53	2422.98	2544.25	2671.07	1836.96	2935.84	1643.06	1769.04	2329.51	1758.07	3045.47	3938.22	1973.9	1069.54	1812.46
YJR017C	699.3	445.51	492.721	249.347	255.139	602.949	451.752	516.304	388.743	509.072	705.607	566.11	517.961	817.884	479.813	426.22	373.794	849.03	1016.19	790.283	1013.33	754.17	749.745	858.867	901.723	437.645	868.84	761.863	570.141	800.048	620.421	646.828	551.663	738.285	798.107	580.683	664.619	691.222	972.234	823.399	862.389	353.085	964.926	542.812	821.889	1236.31	873.732	356.439	823.056
YJR018W	60.644	91.033	100.179	46.297	44.553	57.638	121.835	138.611	46.373	95.287	106.732	179.267	115.236	143.005	56.59	39.943	41.572	60.133	70.519	79.557	77.218	59.783	58.982	57.881	64.027	57.668	65.199	70.795	73.926	58.989	49.195	48.347	59.434	59.346	53.688	45.011	90.417	31.594	51.728	64.517	50.59	59.95	71.479	43.085	57.393	111.707	50.658	59.118	67.681
YJR019C	574.347	539.131	491.475	1746.64	1841.18	3682.93	194.869	198.078	223.553	217.629	458.84	511.191	405.954	527.472	463.786	376.963	478.111	360.637	406.046	324.439	576.628	485.306	406.985	678.468	628.079	283.943	509.674	510.192	2564.46	2708.28	2953.6	2911.88	3120.41	3403.67	3560.48	3364.77	2926.05	3207.47	507.438	431.281	311.686	485.583	409.488	248.045	347.538	424.618	263.992	284.025	400.433
YJR020W	19.768	40.168	40.067	23.864	25.472	29.422	116.858	137.825	49.731	62.466	73.956	85.658	49.045	70.166	22.216	20.038	25.464	38.448	31.166	30.493	31.074	32.502	30.665	32.887	38.543	49.259	29.877	33.535	33.695	34.534	18.088	23.011	15.353	60.963	31.609	17.168	63.438	6.571	53.227	22.614	27.635	40.039	32.56	26.745	29.776	32.834	38.52	19.737	30.446
YJR021C	127.919	133.7	118.235	99.238	136.46	160.245	441.641	535.161	351.032	378.178	213.077	251.317	155.203	214.042	102.554	111.829	97.405	198.506	183.671	153.74	175.548	129.578	131.893	169.675	167.53	100.347	152.53	162.817	130.798	128.805	67.938	79.236	129.614	113.139	102.113	76.699	192.313	79.425	213.093	230.544	176.864	214.3	282.508	154.882	204.459	279.912	127.951	136.924	205.882
YJR021C	38.699	36	38.402	31.324	56.56	49.512	69.846	80.216	52.427	56.072	39.047	71.973	33.558	40.826	32.474	32.997	23.696	38.559	60.56	39.189	41.928	43.625	46.821	47.966	57.968	31.707	40.79	49.361	29.144	41.172	31.146	41.513	32.746	72.513	22.183	28.692	83.491	41.591	26.448	21.368	17.619	13.748	35.588	21.985	15.908	21.096	31.671	12.037	13.619
YJR022W	331.559	299.197	292.695	368.922	532.553	337.771	225.018	240.113	185.494	170.653	263.467	351.647	188.56	232.233	165.41	171.184	171.789	221.828	189.76	211.396	89.511	151.738	182.906	203.767	221.347	361.333	230.139	166.872	152.948	164.406	167.085	169.809	188.5	219.056	140.247	190.681	228.867	147.879	379.309	278.042	310.277	451.894	215.656	194.685	278.936	263.134	224.508	443.034	359.036
YJR023C	42.917	65.232	72.134	48.99	60.558	58.812	102.061	97.302	113.511	106.446	104.846	179.722	105.406	77.165	31.676	40.794	31.752	37.418	39.148	39.484	42.061	38.101	36.059	32.617	36.269	68.816	29.408	49.184	40.305	52.49	22.372	33.255	51.948	130.619	36.177	39.069	129.999	58.282	34.776	43.381	33.267	57.692	36.245	27.174	40.95	52.457	32.174	74.135	74.086
YJR024C	833.846	578.785	605.68	1217	1435.64	1433.45	303.847	340.099	378.957	342.97	563.286	470.129	468.27	581.89	530.823	444.756	471.146	547.293	516.46	540.286	552.364	426.84	508.791	406.774	373.117	494.962	517.934	322.786	382.849	372.031	444.104	437.73	448.594	679.037	469.694	466.811	611.16	523.641	512.613	611.286	426.177	485.302	501.348	300.045	561.371	669.522	531.014	520.931	571.521
YJR025C	3792.95	3386.98	3499.13	2287.65	3030.62	2581.87	960.599	997.439	1188.13	1054.5	2197.03	2330.51	1731.39	2230.98	4920.18	3625.2	3666.66	4343.32	4230.8	4849.1	4595.18	3217.2	3711.39	2106.06	1864.17	1042.34	4598.05	2947.08	1224.51	1237.67	1290.71	1492.97	1161.35	1505.4	1457.44	1791.04	1367.06	1581.16	500.32	959.526	697.824	692.589	1266.58	959.566	578.377	843.887	748.435	205.188	653.156
YJR030C	187.827	138.94	151.219	168.397	228.888	237.791	304.307	328.097	266.229	235.953	354.181	309.53	215.182	272.018	115.191	73.579	96.246	157.213	94.665	66.19	112.837	75.719	103.793	110.566	56.82	167.937	131.339	96.305	41.532	93.581	43.635	92.692	55.976	130.963	71.813	73.376	236.026	52.387	153.129	173.21	307.3	128.455	151.692	251.026	214.887	224.703	203.907	133.68	166.432
YJR031C	195.976	151.17	169.829	181.351	217.657	256.098	176.696	164.105	210.615	191.249	248.106	211.829	185.854	268.783	248.402	165.874	218.462	143.257	170.72	209.809	266.365	215.769	290.122	199.772	191.913	246.533	294.297	192.439	49.588	149.435	81.305	138.572	99.419	174.114	121.691	141.765	237.328	127.611	270.667	266.833	276.002	228.236	193.948	232.938	329.452	263.809	262.078	180.827	155.505
YJR032W	67.073	46.286	48.31	52.086	69.547	80.644	63.752	58.799	48.948	45.998	55.837	88.535	44.869	51.594	56.242	59.214	68.355	42.151	52.435	59.898	42.873	60.326	56.31	54.712	57.834	67.126	71.834	51.733	39.691	93.229	31.047	97.451	69.24	239.698	87.752	77.788	290.298	134.588	78.274	86.736	111.247	76.087	51.04	94.473	89.463	71.144	105.145	127.218	72.398
YJR033C	133.404	130.478	130.717	129.787	165.273	188.028	350.992	320.667	176.956	156.873	337.375	317.548	181.568	199.277	190.437	119.737	130.832	113.934	152.851	147.559	222.859	175.325	225.304	138.944	160.935	111.519	223.494	192.549	199.42	230.191	131.573	229.984	159.658	319.932	166.459	169.673	317.876	195.401	100.513	124.691	143.762	97.998	87.961	118.353	93.09	111.145	105.755	75.694	132.117
YJR034W	485.263	379.129	372.4	497.678	646.221	471.423	116.773	123.139	82.48	75.487	244.727	246.626	107.238	154.329	398.315	353.963	279.961	251.037	272.69	303.809	232.995	257.921	408.994	200.942	258.632	368.867	541.423	384.641	433.206	409.242	395.229	420.193	472.863	365.925	267.589	259.981	459.657	369.917	523.126	289.318	311.967	550.391	250.594	232.09	285.347	152.845	224.789	522.537	540.777
YJR035W	47.19	53.604	50.696	64.841	78.778	87.611	112.025	87.684	65.884	67.144	79.321	106.456	59.957	93.43	74.303	71.234	72.702	68.634	62.449	75.32	61.363	73.556	67.957	98.11	85.838	53.355	81.721	63.326	109.227	235.426	105.016	223.79	193.651	249.23	155.513	147.299	284.155	178.195	117.26	101.214	107.574	130.002	98.438	89.441	78.963	57.251	72.412	109.035	137.448
YJR036C	154.852	165.928	154.578	224.451	239.323	299.76	351.685	252.242	164.275	201.519	165.387	179.956	140.17	152.63	262.794	243.579	247.813	188.312	196.585	187.985	187.07	160.637	207.224	286.841	268.107	150.099	200.734	174.429	355.247	424.03	438.947	542.958	616.41	540.824	502.017	400.541	536.759	479.726	163.008	173.574	170.281	220.574	165.325	145.723	109.491	114.776	111.416	110.512	147.193
YJR037W	39.585	138.288	92.831	41.471	41.345	52.908	232.657	196.595	252.715	206.87	233.645	388.355	202.933	123.142	32.41	34.31	34.731	47.284	46.204	40.324	64.712	48.922	49.675	38.138	37.863	70.75	54.41	55.411	116.565	316.199	119.975	237.198	241.561	330.027	123.139	116.578	377.044	203.536	27.861	29.277	24.483	21.882	25.791	21.286	22.698	26.717	18.119	20.479	23.88
YJR038C	66.019	109.344	76.979	73.402	56.382	66.905	316.563	230.577	251.139	222.705	257.243	353.505	241.075	174.132	45.699	54.887	52.094	66.084	68.263	60.243	63.06	69.278	64.514	49.767	50.067	56.286	80.837	53.269	172.966	291.795	153.199	235.874	216.992	234.521	129.448	171.578	460.032	230.849	46.385	49.843	38.138	35.129	43.863	31.256	36.181	69.176	30.721	37.844	37.985
YJR039W	69.733	66.336	58.359	92.785	106.255	114.513	183.885	150.813	109.843	83.886	92.026	124.295	60.91	82.722	77.222	70.323	74.026	69.448	67.397	66.661	78.794	51.349	65.116	70.52	66.354	50.553	105.814	60.162	149.005	211.156	221.302	284.428	308.293	194.807	257.605	184.907	336.726	235.585	93.532	106.935	92.19	123.511	113.443	85.448	83.724	68.547	66.776	105.772	82.946
YJR040W	139.466	104.591	113.148	109.638	109.636	121.508	144.267	150.995	80.946	140.285	179.887	199.143	100.381	99.167	151.55	146.671	122.844	115.827	145.802	132.681	140.676	172.862	122.857	148.866	115.319	105.842	168.188	144.623	78.163	53.737	78.105	70.353	126.989	31.457	93.392	20.587	136.957	57.652	158.382	251.398	449.76	228.989	303.139	267.688	280.702	189.512	411.194	441.76	200.259
YJR041C	118.417	134.796	117.855	100.647	155.958	122.043	180.131	176.836	259.046	380.65	270.248	239.575	273.992	352.177	258.72	192.029	174.158	171.674	180.113	156.937	140.949	139.606	127.485	169.33	146.291	178.519	213.028	162.357	134.281	93.749	127.345	136.303	171.039	72.051	109.357	69.31	132.595	73.192	337.957	383.23	537.038	330.062	259.128	313.797	449.327	328.524	438.412	531.312	387.64
YJR042W	453.938	358.466	354.6	427.916	523.224	505.157	396.922	364.811	335.064	426.872	414.466	446.452	460.619	536.128	432.692	428.332	365.879	380.736	305.099	258.633	254.999	290.585	236.61	301.982	244.112	344.642	397.256	331.994	261.003	256.523	261.753	306.627	250.739	164.03	282.412	162.047	223.372	187.733	340.15	429.72	475.983	213.472	368.698	473.965	360.898	479.413	518.646	213.397	364.617
YJR043C	25.188	22.866	21.724	16.434	16.883	20.687	25.561	23.996	21.199	33.015	29.741	44.079	23.279	30.441	16.41	19.899	14.124	22.49	19.192	16.769	20.501	17.925	20.911	16.181	17.764	15.177	40.681	18.585	25.758	29.196	14.992	35.455	37.521	22.425	19.592	16.514	39.081	16.453	26.557	22.069	31.134	23.926	23.691	26.167	27.922	22.132	31.138	19.367	21.372
YJR044C	2010.83	1682.6	1713.51	2503.55	2904.24	2205.79	649.819	712.963	479.568	616.937	1164.04	1295.78	1446.23	1821.64	2024.83	1685.99	1701.59	1401.31	1555.97	1349.63	1469.43	1033.48	1004.78	1187.9	1174.81	1565.16	1446.89	1227.7	1882.58	1707.43	2293.95	2468.94	1950.86	1523.18	1463.88	1461.19	1371.62	1683.6	360.703	447.008	400.408	355.233	507.958	512.297	346.892	564.74	650.068	228.696	681.419
YJR045C	818.87	570.353	550.915	656.776	652.114	1000.2	360.601	495.721	638.071	739.737	1114.49	1113.88	946.915	1226.98	927.404	905.884	911.271	868.703	1196.73	1085.77	1020.81	1089.69	822.754	1253.93	901.791	503.418	1250.95	1131.51	823.569	635.667	1094.05	912.079	640.178	557.993	635.273	534.543	471.054	510.695	781.25	729.602	1383.58	1020.95	578.329	1372.19	788.893	422.605	1500.46	725.188	763.859
YJR046W	114.927	71.52	71.937	90.417	82.967	148.941	170.338	215.038	148.936	194.39	158.832	183.765	123.635	210.784	113.135	104.663	97.391	122.327	164.549	156.447	127.717	138.593	98.004	236.535	176.949	113.539	175.532	122.126	304.919	202.18	528.59	439.061	246.471	184.239	272.141	248.042	185.56	256.273	460.298	305.762	537.743	485.136	258.179	373.783	369.16	345.143	390.719	696.225	394.931
YJR047C	7826.93	6691.62	6435.48	129.007	96.276	118.851	1410.33	1534.89	1731.39	2191.65	1349.3	1566.86	1561.49	2003.67	7179.77	6707.42	7080.41	3702.74	5019.39	3605.54	5436.62	4398.84	4712.31	4433.42	3926.23	2516.09	3917.59	5003.21	162.662	146.425	145.505	127.12	128.329	98.632	146.14	111.651	150.906	134.247	182.942	6079.37	553.297	156.776	3114.45	504.467	1531.59	6292.96	433.377	1256.57	966.214
YJR048W	687.626	525.093	514.066	2884.59	2841.93	3166.62	833.652	1007.46	1396.64	1579.28	3552.42	3301.42	3375.18	4487.42	772.666	634.382	701.039	896.04	631.307	967.434	377.364	461.279	305.135	1104.73	1094.59	381.572	1317.03	756.18	701.8	746.853	572.811	606.483	620.399	636.749	672.894	652.164	822.083	928.771	2648.45	396.794	1950.13	2795.68	480.586	2006.78	348.605	242.236	1948.99	592.375	1721.46
YJR049C	179.668	178.282	208.681	116.274	101.552	199.106	256.309	337.68	195.603	203.738	233.902	320.486	196.175	289.223	160.553	158.502	107.06	151.924	165.032	132.664	157.961	212.069	151.783	193.772	205.821	129.29	184.281	171.753	227.282	211.762	210.543	158.958	182.26	212.126	154.636	187.667	218.285	142.032	271.577	440.993	324.086	315.495	390.514	307.689	222.405	298.125	232.601	375.114	391.815
YJR050W	158.49	215.493	236.489	279.419	282.742	259.983	96.069	132.24	83.919	84.599	125.864	202.189	87.192	156.382	134.346	149.182	96.788	155.76	132.422	157.194	113.4	120.76	105.957	113.145	121.129	304.745	191.588	140.485	190.024	199.391	183.455	214.132	136.788	141.199	171.132	126.6	166.033	126.098	171.013	195.939	183.047	157.116	145.98	176.522	157.446	141.984	178.025	120.809	169.569
YJR051W	429.978	363.981	329.293	330.924	384.003	387.673	116.583	152.195	73.903	106.957	190.788	202.147	147.349	240.688	388.545	269.443	195.398	309.937	325.459	381.657	276.624	302.411	309.084	303.944	279.427	304.532	347.503	270.091	142.671	87.161	243.243	205.657	178.69	121.824	132.813	121.17	200.043	133.163	367.757	600.306	425.538	369.847	430.9	327.083	430.872	418.361	366.093	421.935	400.469
YJR052W	249.4	175.301	191.266	278.023	300.295	301.453	405.978	492.932	391.527	396.891	299.21	273.286	195.11	332.284	224.82	169.536	179.56	180.672	196.26	203.699	178.276	184.715	185.979	235.633	193.14	218.845	226.422	179.142	235.207	232.693	292.642	284.265	205.613	190.865	240.267	160.583	202.639	230.279	440.888	274.229	355.787	494.564	307.411	337.073	319.938	188.257	310.079	295.522	354.356
YJR053W	24.238	45.797	42.055	27.16	27.094	27.172	82.617	74.481	69.263	59.73	77.099	106.56	55.164	50.558	32.322	32.424	25.861	35.923	38.247	26.951	42.701	30.348	35.817	28.83	34.486	30.158	46.434	50.199	29.25	42.895	25.495	44.75	46.1	50.708	25.086	40.114	80.807	29.8	24.721	18.613	18.975	21.798	17.193	19.277	21.53	21.027	16.616	23.215	21.816
YJR054W	109.64	104.871	94.577	82.266	110.198	118.747	111.7	131.661	103.503	129.749	128.45	134.482	84.106	157.147	171.751	135.967	147.857	133.723	163.718	179.219	133.962	174.06	172.151	140.995	142.53	180.892	215.87	168.371	22.844	48.679	32.495	42.589	32.356	42.599	23.441	21.165	73.38	22.842	232.62	127.636	329.828	286.856	122.361	398.652	274.738	148.796	348.353	252.302	234.832
YJR055W	53.31	41.327	44.744	60.826	77.033	65.725	35.952	39.354	44.119	41.936	49.216	66.003	56.262	80.576	51.501	42.267	54.236	51.72	55.709	55.762	40.596	42.767	38.319	50.474	53.354	78.681	55.756	40.313	82.343	63.898	105.718	113.949	79.236	81.344	79.629	73	67.929	43.527	73.664	50.462	63.252	53.25	46.789	71.308	61.156	43.297	81.704	47.99	51.544
YJR056C	288.781	360.175	336.219	322.972	379.706	310.525	310.437	326.547	216.609	234.127	260.19	456.971	196.136	262.021	185.659	181.872	189.872	206.17	181.942	201.744	148.953	177.258	164.036	200.232	180.045	225.387	224.932	186.029	299.428	358.29	312.132	337.515	361.134	475.991	376.976	336.422	408.09	74.738	582.951	324.977	575.332	863.974	250.795	419.067	569.276	304.16	378.035	1437.33	607.296
YJR057W	211.921	216.243	201.063	228.56	342.826	252.678	185.69	191.948	168.378	172.954	166.566	139.408	128.404	199.085	164.752	155.891	156.219	136.565	143.089	146.202	152.029	161.77	134.101	138.008	141.411	194.179	163.526	115.006	120.432	128.865	151.551	171.314	177.907	158.708	166.027	154.899	148.778	71.923	326.241	228.503	422.97	403.697	204.175	301.042	336.262	187.607	347.463	644.71	404.121
YJR058C	410.499	315.351	343.565	580.846	753.392	633.923	368.684	482.939	319.681	285.413	366.86	377.56	285.969	402.288	510.523	446.637	465.153	597.664	510.767	628.283	497.252	359.753	455.508	568.165	472.838	663.951	556.86	294.762	633.814	626.178	936.542	958.21	873.594	633.867	736.652	525.802	711.044	724.605	834.962	595.485	655.311	761.036	495.724	325.977	565.513	571.606	517.007	906.768	997.999
YJR059W	197.277	181.664	163.155	216.769	260.128	349.653	342.079	617.811	258.146	277.823	531.128	571.839	319.339	517.895	217.049	234.562	187.808	425.874	430.14	404.831	427.15	354.692	381.976	477.221	379.987	321.423	384.437	227.458	522.726	528.833	525.174	439.099	624.974	737.334	628.194	140.537	595.196	584.587	309.236	575.968	297.23	353.712	517.084	191.594	276.279	305.42	205.354	258.386	393.742
YJR060W	145.511	153.271	157.878	147.575	170.882	195.658	167.09	229.678	98.88	114.814	169.536	221.959	143.574	192.352	109.278	111.212	114.527	129.613	133.965	107.504	128.104	115.252	132.574	111.996	121.814	103.096	115.353	121.052	119.913	171.973	115.762	126.817	130.658	240.902	133.844	134.807	220.111	155.519	141.377	73.665	122.432	93.9	52.102	100.512	91.641	87.31	107.305	84.538	51.922
YJR061W	89.089	68.204	67.199	181.809	210.54	183.961	140.347	212.804	141.014	148.664	116.348	116.999	90.55	119.385	93.135	73.449	96.638	98.504	99.345	88.545	87.305	91.195	79.721	115.337	102.203	184.592	114.307	87.325	120.472	106.89	109.214	185.288	172.722	286.043	114.045	126.109	239.892	100.409	69.644	58.811	73.898	96.423	58.22	61.019	64.538	52.132	64.311	73.706	88.193
YJR062C	70.826	80.222	57.061	76.249	86.908	101.575	98.731	97.541	61.047	51.609	79.965	98.455	63.859	104.781	85.354	81.418	69.67	82.683	58.858	64.693	66.466	85.781	63.305	68.58	81.134	78.428	60.138	73.348	108.477	152.637	117.888	144.328	130.843	296.205	146.604	200.679	193.901	81.899	102.366	174.381	141.516	116.211	137.506	116.369	138.052	97.006	107.861	257.164	179.938
YJR063W	397.82	287.737	276.364	491.21	584.329	369.608	194.178	197.671	280.144	288.2	257.344	242.838	306.161	388.872	674.221	369.117	428.635	462.865	521.868	450.675	456.03	331.564	462.866	396.643	546.986	1053.71	532.756	295.749	297.912	307.874	274.246	381.638	332.299	343.389	405.345	415.731	377.305	317.909	1252.5	877.216	1349.29	1161.81	696.164	1160.92	1466.43	1185.99	1187.36	1635.5	1182.57
YJR064W	1533.59	1376.4	1231.22	1267.37	1487.31	1891.77	1033.62	1100.18	966.295	938.941	1306.66	1132.89	1128.45	1475.12	1535.24	1004.69	1170.01	1096.59	1121.32	1268.16	1332.24	1209.76	1611.49	1334.35	1464.86	1450.74	1637.12	899.996	910.266	986.898	1146.33	1024.57	918.799	1073	1053.8	820.905	939.758	937.615	1633.65	2159.19	2393.77	1254.89	1891.9	1917.23	2428.05	2216.11	2225.94	2093.45	2488.95
YJR065C	947.601	605.022	598.608	548.659	630.274	1165.13	1090.34	1183.81	451.278	477.097	1175.89	961.72	836.997	1108.65	931.292	648.131	727.754	739.244	1053.71	917.752	1141.77	1177.52	1199.18	1090.34	1372.87	817.125	1081.02	696.783	991.388	1310.63	1008.12	1096.57	1145.7	1608.41	1214.8	1164.56	1367.93	1414.97	1112.2	1325.71	1824.41	1261.07	1287.09	1732.07	1167.36	1000.11	1632.11	821.295	1509.15
YJR066W	102.299	115.003	112.547	120.876	128.008	176.015	194.745	124.763	121.082	114.973	242.216	351.7	203.072	255.772	404.966	250.829	231.333	195.804	242.87	264.977	335.933	271.293	329.087	322.585	281.434	311.715	411.471	270.39	340.408	475.963	288.296	427.478	576.3	640.671	512.07	390.427	645.892	531.589	197.496	178.146	224.505	159.466	120.204	134.994	182.7	182.303	175.239	169.197	154.509
YJR067C	252.46	163.985	146.49	262.876	327.548	308.508	123.984	118.767	97.677	96.344	135.53	150.19	108.054	156.444	164.591	149.498	117.833	114.945	118.773	149.128	82.319	99.887	134.522	117.768	145.847	179.819	211.444	124.682	103.404	174.224	157.015	202.305	148.174	229.079	132.648	141.846	190.383	132.391	320.248	283.819	408.115	376.714	269.8	302.417	329.342	212.495	307.797	653.845	476.278
YJR068W	136.463	94.97	98.6	121.743	148.269	164.441	119.472	113.126	118.575	117.937	155.771	148.862	154.349	184.899	136.454	115.05	128.401	84.239	105.071	86.18	76.645	82.613	109.308	99.214	127.044	133.151	144.259	80.49	147.426	216.09	115.689	144.457	124.023	226.254	141.057	107.19	193.583	157.559	268.798	232.437	345.21	295.629	516.357	269.431	246.322	183.821	265.12	289.766	313.916
YJR069C	283.865	282.68	262.96	264.956	386.601	342.554	172.846	102.439	239.149	154.922	242.335	226.292	243.89	306.625	310.825	250.218	282.403	229.36	285.533	282.997	267.557	225.374	280.598	274.026	314.043	337.976	398.919	277.231	138.478	255.903	64.962	178.336	161.858	257.281	150.433	103.907	250.813	163.836	236.836	227.523	227.484	222.625	210.321	265.813	229.39	269.137	320.229	112.789	221.399
YJR070C	2938.65	2730.55	2254.7	1383.28	1460.31	1735.74	1265.12	1079.13	1998.91	1813.14	1853.71	1791.28	2147.73	2478.29	1836.98	1501.5	1505.72	1224.27	1504.66	1370.32	1404.59	1151.88	1399.16	1466.05	2505.81	1451.21	1748.7	1333.07	1286.31	1292.23	881.158	1010.57	1047.26	1300	1347.34	1098.32	1217.93	1329.12	3960.28	4484.69	3541.36	3567.62	3044.16	3384.28	5211.39	4748.1	3175.48	4774.55	4304.41
YJR071W	108.294	103.111	92.037	89.678	100.118	90.505	150.826	109.282	119.569	109.035	124.613	189.655	114.91	105.707	73.127	65.669	55.854	47.78	57.01	53.068	62.487	67.649	48.859	52.31	46.418	91.28	64.048	46.557	153.879	370.502	103.199	268.524	268.728	284.095	179.613	165.003	350.946	266.44	39.289	35.45	29.983	33.454	36.856	30.861	34.463	53.196	32.839	28.229	34.629
YJR072C	334.446	281.283	271.688	292.742	298.27	403.198	318.119	233.619	302.939	228.926	323.431	343.182	295.238	383.568	232.694	215.075	206.056	254.18	239.443	237.734	242.263	258.289	206.162	327.107	328.734	309.777	350.007	232.091	164.476	335.846	156.053	220.049	224.206	163.957	218.673	167.458	286.639	240.028	1713.42	2016.45	1813.2	1606.44	1401.55	1298.06	1862.5	1227.98	884.648	3720.72	2183.08
YJR073C	2914.57	2272.17	2287.57	1740.63	2148.43	3278.84	936.9	946.111	300.163	467.546	5037.77	4431.76	4180.05	3874.23	2411.02	2079.23	1994.9	1895.8	2307.22	1869.57	2216.08	1575.84	1702.17	1529.7	1056.77	1276.98	1537.69	1263.86	4797.7	5264.74	4471.4	4106.02	4309.99	4226.04	3684.95	3177.87	3889.09	3662.09	903.294	414.649	746.927	1070.76	649.779	1432.44	660.152	531.048	1441.63	35.387	73.592
YJR074W	531.552	370.234	370.307	607.544	876.983	687.758	179.982	177.297	101.446	176.057	401.213	409.87	317.806	438.753	264.799	279.201	207.932	404.666	325.151	325.369	265.964	239.872	226.298	292.079	253.755	416.106	301.677	269.773	504.857	502.546	481.943	397.076	574.244	249.276	376.677	240.139	605.288	424.607	511.688	193.88	437.926	772.068	220.132	422.231	268.756	165.198	372.889	50.985	56.725
YJR075W	139.496	124.461	111.702	130.277	126.35	171.373	111.625	156.003	107.113	133.981	202.818	193.328	181.455	248.398	140.13	119.298	112.262	97.523	93.432	92.379	79.908	72.473	79.848	101.114	107.738	103.882	116.199	85.898	54.081	48.662	81.894	78.433	90.758	27.764	67.678	24.294	98.254	44.455	151.166	185.147	204.59	148.463	144.735	223.956	184.293	163.047	302.466	133.617	153.887
YJR076C	706.554	542.888	549.557	390.981	494.484	433.35	390.078	352.047	253.802	387.227	475.754	524.062	434.671	689.93	559.344	515.582	523.016	681.438	563.646	549.587	583.585	429.498	451.972	629.342	484.703	574.269	732.85	605.278	132.935	154.902	167.533	161.835	170.923	77.994	180.951	116.601	161.424	80.276	713.027	505.822	756.262	629.39	370.679	737.159	552.327	580.745	637.835	384.178	369.578
YJR077C	5430.71	4930.27	4390.02	4565.1	5639.13	7194.15	1436.49	1408.81	2141.39	2697.73	5959.2	6592.79	6742.66	7336.11	4001.4	3515.46	3578.51	3476	3740.56	3641.97	4159.53	3681.59	3141.35	3786.85	3010.5	1386.23	4418.97	4580.87	3980.5	4827.94	4016.82	4285.32	3316.28	4651.91	4002.7	4173.1	3324.55	3881.99	1995.97	696.419	778.359	1349.25	1178.4	1430.55	1113.14	1147.69	1675.71	459.879	1185.32
YJR078W	937.043	799.16	781.708	234.817	231.577	339.164	442.639	503.148	270.286	360.141	407.181	390.792	324.999	351.639	617.083	689.355	574.939	647.558	700.385	595.413	783.643	572.385	582.097	122.413	90.79	44.286	591.429	565.765	511.848	511.407	388.005	387.188	418.996	384.297	367.344	293.834	439.245	389.71	67.172	34.263	37.394	63.225	61.555	77.753	34.353	47.875	61.874	34.212	58.044
YJR079W	769.623	657.196	528.886	213.963	216.47	350.322	426.975	481.856	486.204	505.04	491.485	521.362	428.824	310.343	529.569	451.69	476.857	329.53	380.968	448.967	450.363	417.189	378.537	69.754	54.371	29.257	379.222	315.912	904.929	868.693	772.676	761.708	1015.06	818.446	823.486	707.715	990.09	936.233	247.464	180.5	202.681	347.553	199.22	214.276	154.609	106.573	207.696	213.49	302.596
YJR080C	739.008	698.616	665.465	646.742	824.149	943.388	166.788	176.493	167.4	219.53	447.623	643.226	459.333	598.208	754.77	541.554	663.866	433.847	498.181	508.342	418.147	430.404	465.416	336.748	272.869	360.192	716.157	561.489	625.919	478.662	448.642	454.314	385.581	535.306	346.582	346.166	659.066	399.578	666.744	451.621	683.712	808.667	489.187	563.378	541.424	324.04	496.719	727.432	735.48
YJR079W	33.178	38.593	30.608	23.265	21.309	24.013	30.245	54.837	23.447	28.445	33.591	99.912	30.989	33.391	22.382	29.219	31.386	27.647	29.815	35.355	32.957	38.134	23.438	21.127	23.985	39.092	40.549	31.579	26.728	29.679	23.772	28.336	33.601	42.166	28.587	36.374	94.817	21.33	20.416	17.638	22.069	18.267	18.607	22.278	17.853	21.095	26.274	17.476	19.065
YJR082C	142.542	107.603	106.766	165.518	177.599	182.034	121.336	184.775	94.103	125.365	108.12	130.457	86.53	134.341	136.615	154.638	117.474	120.157	116.104	135.572	91.648	100.212	126.417	126.537	111.378	114.712	173.47	105.535	118.998	70.795	182.072	147.992	106.622	106.141	73.555	84.436	128.123	75.841	178.648	196.736	235.641	239.487	157.962	206.466	140.519	173.21	190.774	149.543	150.483
YJR083C	163.743	169.449	181.493	173.567	200.811	188.394	148.785	212.304	95.517	135.188	193.351	285.509	129.983	153.417	133.999	136.443	86.802	146.417	166.684	137.472	134.677	133.848	123.915	115.593	121.29	207.708	169.712	159.343	80.976	121.028	75.5	89.708	112.984	59.45	72.179	91.777	186.958	67.173	176.824	218.458	173.444	227.994	187.604	137.43	161.47	190.325	125.497	250.17	174.3
YJR084W	313.043	294.761	274.041	248.316	313.962	333.796	161.893	198.946	154.07	184.154	164.231	220.678	146.391	248.034	243.728	191.287	124.948	260.766	266.985	207.118	200.648	199.282	207.729	177.55	186.146	264.655	242.571	241.663	217.807	261.275	204.078	206.84	253.847	219.433	219.495	180.879	293.986	210.976	372.631	334.478	346.603	395.288	408.949	360.298	312.143	326.219	291.906	369.137	333.817
YJR085C	5725.4	5917.63	5624.61	7738.47	8237.58	7967.92	2281.18	2803.9	2167.72	2194.27	4542.27	3837.65	4235.36	5192.1	4583.56	3243.66	3492.18	4150.85	3830.95	4308.69	3733.6	3877.2	3806.42	3903.25	3641.31	5109.59	4339.35	3858.63	6208.42	5029.76	8593.03	6714.14	8169.91	6552.39	6059.81	6842.52	5957.86	5930.14	3408	1740.07	3173.18	1677.9	1253.11	1820.22	1765.08	1679.37	3211.51	1576.01	3770.89
YJR086W	307.373	238.084	217.347	386.537	453.422	378.994	125.781	140.942	69.92	83.634	154.533	156.376	114.745	175.703	343.275	276.463	239.885	233.632	271.777	290.142	188.276	262.498	299.185	164.018	157.341	406.895	420.512	320.936	44.848	67.347	49.715	52.621	86.5	45.521	32.764	43.737	85.245	44.981	267.832	258.402	178.528	419.592	219.928	140.431	180.422	193.307	125.376	330.901	285.699
YJR087W	35.097	40.769	49.217	36.796	45.515	37.146	71.322	71.172	64.357	51.536	63.438	95.678	70.333	80.145	25.979	18.1	30.901	31.308	29.181	42.01	29.762	20.472	26.447	26.64	22.52	52.234	32.91	46.42	29.28	29.713	21.723	28.615	47.134	33.624	35.09	32.518	73.742	28.365	20.75	28.785	22.267	19.055	36.417	21.343	23.563	34.107	24.951	18.334	30.366
YJR088C	131.749	126.637	131.731	125.781	181.189	187.222	102.768	150.45	141.646	113.665	205.945	210.326	181.882	270.271	190.257	140.993	149.83	112.867	152.256	162.962	116.154	100.656	120.928	153.788	174.491	187.219	167.376	121.932	106.681	88.455	181.261	205.751	121.419	135.014	179.543	179.89	121.087	95.21	114.189	141.015	136.152	67.266	128.918	106.911	115.045	166.514	234.324	58.269	139.687
YJR089W	71.143	57.783	59.875	120.772	155.34	137.606	73.763	85.896	64.543	69.082	91.676	110.914	74.551	118.978	95.921	77.12	113.34	102.776	93.862	103.941	91.488	71.57	79.69	96.845	86.108	131.992	101.012	91.191	45.106	58.815	97.609	58.453	60.515	62.565	56.178	65.867	114.527	19.05	131.356	94.917	186.001	149.677	95.61	112.53	137.037	91.496	150.029	125.934	114.296
YJR090C	240.869	230.5	231.594	252.068	314.781	300.797	418.502	456.451	327.379	315.407	399.81	431.98	292.645	314.956	493.447	431.418	429.173	379.962	439.438	516.43	416.379	472.716	460.432	458.086	419.386	564.386	524.574	351.443	286.471	285.34	430.616	518.04	517.006	374.034	474.556	422.125	466.666	110.943	313.291	300.711	397.347	446.384	261.833	299.965	336.573	326.82	303.633	466.222	389.522
YJR091C	427.939	358.695	359.875	341.378	450.671	441.416	357.895	467.782	157.9	150.453	345.74	342.629	253.82	335.497	460.633	396.243	449.964	554.801	497.039	610.087	667.032	600.447	565.096	546.528	549.433	583.328	478.106	413.096	184.855	256.588	278.803	298.676	218.354	275.501	260.588	203.854	275.003	212.811	38.032	46.274	38.684	27.399	74.83	50.789	28.912	57.01	78.648	23.21	52.463
YJR093C	158.206	187.664	182.362	149.561	182.608	191.177	373.074	510.111	363.834	383.781	428.606	504.219	315.818	350.262	164.699	168.969	157.074	225.128	201.507	235.008	227.398	210.115	170.164	198.876	178.841	206.272	199.679	175.907	286.102	232.972	224.387	207.351	357.546	305.742	251.15	207.598	360.488	262.479	374.057	401.323	502.073	248.024	241.606	203.112	421.575	398.319	304.502	690.518	443.421
YJR094C	192.371	208.833	209.005	237.396	262.061	301.708	601.706	675.278	350.668	370.308	423.359	597.693	348.389	259.12	165.814	167.524	171.428	184.579	239.849	211.532	195.231	205.861	181.214	119.25	95.018	140.226	189.924	193.361	389.693	380.133	380.303	418.178	504.196	854.887	414.589	380.996	684.808	567.227	204.459	160.345	177.689	249.23	182.647	135.755	125.772	143.08	145.653	203.433	190.828
YJR094W-A	10150.2	9317.44	8946.03	9945.58	10135.2	10272.9	8126.03	8733.73	9882.74	9368.51	8984.38	8791.65	8759.72	9287.3	9538.67	7568	8829.72	8435.74	9203.37	9554.81	9540.52	8781.9	9409.69	9176.53	8518.92	12765.1	10066.3	7330.08	7059.82	6858.9	7493.53	7525.73	8509.11	6520.03	7058.32	7991.37	6322.05	7998.13	9391.25	9275.45	9979.33	9297.04	9064.53	8602.98	9902.19	11053.1	10340.2	6540.72	8322.08
YJR095W	32.559	34.464	31.408	786.717	846.011	1596.87	75.259	64.777	49.005	47.212	68.597	104.306	49.312	46.894	22.088	23.722	24.618	25.137	20.484	22.601	30.272	23.384	26.046	38.546	44.933	22.082	26.496	28.963	633.286	963.5	1145.88	1307.03	623.317	834.485	1008.01	1053.98	667.084	699.696	26.44	17.094	20.654	19.599	18.556	16.296	15.654	22.228	16.114	12.552	17.465
YJR096W	225.121	192.796	184.163	713.543	700.947	929.669	286.467	346.876	209.098	215.951	247.657	300.281	268.51	327.08	226.578	140.434	142.503	166.314	179.021	209.6	221.14	181.166	225.87	210.327	234.108	99.974	141.887	115.476	363.015	371.633	582.165	707.053	377.112	500.973	332.806	429.652	381.27	328.05	546.577	769.254	528.203	329.228	607.88	249.184	369.855	231.69	321.867	489.031	1034.31
YJR097W	180.898	127.651	146.384	184.586	228.043	209.261	100.077	69.23	85.253	82.918	65.453	74.931	62.889	81.661	280.874	223.218	193.495	173.37	154.734	179.436	132.349	146.836	185.533	208.515	190.557	348.911	237.201	166.394	55.472	131.93	109.429	228.265	63.187	172.224	102.1	106.283	214.677	78.486	191.859	70.199	271.276	180.57	49.041	282.417	152.901	79.418	261.31	165.554	117.297
YJR098C	71.509	82.119	73.242	73.193	85.513	94.989	133.312	124.143	103.976	109.918	141.702	158.883	125.542	122.073	82.859	80.612	84.89	84.685	103.637	104.751	108.843	81.408	88.531	69.249	72.765	77.139	116.811	118.792	103.84	142.745	105.413	166.208	110.971	209.367	119.92	116.548	221.55	144.478	51.895	54.892	55.385	49.805	45.559	54.224	54.353	50.663	60.083	36.069	45.206
YJR099W	88.042	45.451	47.343	101.79	125.994	140.494	38.296	31.099	30.101	24.574	38.313	37.911	30.059	37.852	74.088	57.466	53.785	36.122	50.772	44.952	43.685	47.075	59.039	47.207	52.273	79.682	71.969	46.409	43.148	80.776	71.787	105.451	45.829	126.209	70.755	70.346	141.202	77.939	79.089	66.16	80.354	106.905	92.905	81.605	61.125	41.946	80.304	71.782	68.593
YJR100C	289.829	269.757	238.74	335.44	424.384	463.368	191.736	166.033	156.186	164.197	250.228	228.457	178.459	260.285	296.097	284.604	214.832	165.261	251.223	228.437	237.699	211.536	261.028	187.382	236.499	249.874	302.024	179.33	270.449	343.425	302.506	403.914	344.304	412.053	356.51	273.412	292.178	394.703	461.557	332.724	397.775	445.061	258.513	337.911	324.284	213.262	369.881	386.285	538.212
YJR101W	569.871	529.9	444.337	446.48	616.162	588.594	174.923	136.908	234.266	209.337	446.291	291.526	265.281	345.825	571.221	428.96	421.403	249.605	359.369	363.533	441.283	470.184	429.769	333.22	382.09	467.147	669.761	442.609	368.675	415.658	321.268	393.785	352.996	340.861	342.188	359.331	392.506	395.567	1017.66	644.751	882.044	964.137	590.764	650.188	721.282	321.705	696.255	946.049	1048.01
YJR102C	297.137	306.417	265.319	509.69	541.645	474.04	416.692	294.394	181.056	228.961	364.042	332.163	243.444	286.485	289.753	261.926	252.798	213.202	241.817	272.116	243.473	203.719	270.882	233.694	259.953	352.881	342.95	253.94	277.502	473.804	224.48	322.049	295.509	357.948	272.73	327.106	435.53	401.648	436.932	430.502	407.366	493.274	352.216	366.833	327.909	318.29	353.789	327.175	509.701
YJR103W	841.537	646.192	604.068	702.987	663.676	1081.42	528.762	389.053	326.172	346.887	829.659	794.282	853.002	1143.48	651.273	573.264	550.913	611.647	742.59	697.94	918.531	790.367	880.919	1126.75	1112.25	498.35	1003.45	879.189	1244.14	1370.09	1551.45	1357.38	1379.83	1167.8	1338.1	1158.37	1430.62	1397.71	1220.25	1733.68	1000.15	1299.23	1209.25	855.968	1080.95	873.3	730.877	1347.88	1037.56
YJR104C	4047.18	3528.6	3083.49	4430.09	4006.54	4986.76	3479.48	3377.2	3178.97	2230.53	4267.64	4764.05	4364.1	5154.4	3567.38	3093.34	2937.55	2915.07	3280.63	3080.78	3871.78	3485.34	3806.09	4253.05	4767.27	3394.9	3916.39	2877.52	5276.92	5504.88	5101.93	5566.87	5278.92	3906.1	4984.21	4635.86	4537.65	5502.31	5258.91	4052.32	4910.77	4233.49	3197.86	4256.41	3377.84	2720.95	4012.67	2756.42	5217.57
YJR105W	6496.25	5181.35	4571.05	5101.61	4717.07	6163.14	2504.85	1919.55	3463.31	1981.37	6243.69	6381.83	6094.78	7113.14	3687.5	3449.32	2776.09	3613.85	3975.32	4365.45	4579.69	3235.1	4267.86	4565.53	4942.62	4738.12	5016.79	2708.36	3820.58	5113	3186.05	3750.38	3193.21	3346.86	4252.83	3663.34	3785.92	4713.96	6653.65	5970.14	4606.89	5081.47	4725.16	2994.73	5862.79	5157.3	3874.32	4249.85	3670.25
YJR106W	69.596	85.601	68.69	99.651	84.376	96.715	158.601	124.709	92.208	149.331	137.204	160.596	125.674	155.796	69.417	64.369	68.946	62.466	87.095	71.291	96.854	85.4	76.669	92.815	80.835	70.555	95.38	84.901	81.899	71.653	73.487	84.894	199.425	53.039	73.309	27.931	166.109	45.015	42.54	66.907	63.004	46.781	72.781	65.619	53.788	46.923	90.053	47.706	42.985
YJR107W	281.317	285.911	272.358	348.3	410.486	441.306	391.972	385.296	337.612	548.27	467.632	500.213	420.557	499.463	375.587	294.818	285.516	282.432	294.72	299.083	319.777	249.22	237.834	412.515	299.328	209.998	306.498	266.097	415.981	329.42	459.694	343.208	613.288	203.577	330.957	183.011	541.92	286.774	353.129	301.974	403.046	517.428	354.156	329.304	295.797	312.96	487.934	262.172	409.835
YJR108W	22.406	31.348	26.375	26.67	32.59	26.835	92.646	90.218	55.402	79.159	36.652	38.38	31.348	28.817	16.002	14.301	15.498	19.842	24.666	17.816	16.075	16.247	13.464	16.779	16.762	18.874	33.851	20.07	53.605	32.437	41.463	41.559	41.704	18.611	37.682	12.961	43.914	19.772	11.572	14.65	12.189	12.469	15.161	10.483	11.578	13.373	12.68	13.165	11.945
YJR109C	776.626	739.01	705.363	551.371	653.345	903.204	181.266	170.491	270.291	325.114	574.028	564.532	786.253	984.062	948.317	935.546	908.575	602.369	666.266	591.447	659.397	568.315	511.097	1209.79	981.796	344.572	678.737	708.838	362.539	305.326	354.532	396.005	459.468	252.284	400.752	285.835	375.307	306.172	290.565	723.492	624.198	591.774	748.219	691.373	435.1	407.893	547.132	210.488	210.015
YJR110W	120.288	109.586	103.654	88.061	101.121	125.729	74.643	98.777	65.729	75.509	111.387	120.6	83.816	87.786	169.987	166.674	165.824	137.733	141.074	146.289	108.327	147.32	109.881	146.704	137.446	182.024	167.386	174.907	63.89	65.429	98.942	90.939	150.451	65.046	83.097	37.022	95.68	40.881	78.714	112.359	102.163	111.42	94.457	87.104	95.698	85.011	87.135	120.386	83.872
YJR111C	156.182	113.23	112.941	133.811	158.846	251.618	76.65	119.679	77.307	110.034	152.166	201.979	205.758	262.571	146.406	107.011	107.573	127.438	135.514	124.048	122.358	115.331	94.704	276.242	202.876	128.888	142.691	123.408	139.516	101.044	97.649	89.752	101.33	72.326	99.458	48.351	108.438	88.929	309.816	497.125	465.711	445.642	377.956	529.199	428.378	326.335	322.166	493.177	263.021
YJR112W	536.812	529.596	521.248	274.054	271.162	457.027	224.507	254.292	260.659	311.93	314.306	422.53	315.074	324.13	272.431	319.793	281.032	308.067	355.567	256.43	278.173	358.138	250.326	313.348	296.381	241.632	444.565	446.555	264.904	274.448	211.549	161.163	321.096	235.029	252.947	106.443	261.482	147.297	1001.03	652.675	957.804	1115.91	533.661	744.645	887.09	774.763	468.746	1212.15	768.671
YJR113C	2376.23	2049.36	1920.88	1621.09	1880.54	2942.47	328.939	386.677	446.849	617.762	806.809	970.542	669.773	947.161	1345.52	1393.25	1221.13	1649.19	1768	1615.97	1231.23	1294.82	1033.23	1676.9	1234.96	945.37	1747.8	1828.89	1064.7	1193.67	907.642	1008.87	990.375	1167.89	1148.41	960.613	1083.41	931.972	1651.97	899.038	919.246	1511.02	794.128	800.81	906.885	657.503	843.045	1231.27	1521.12
YJR114W	147.676	200.181	196.222	125.237	105.208	126.523	239.876	239.221	223.221	231.751	250.401	449.961	304.72	239.635	86.159	107.344	83.451	113.162	116.01	115.289	116.152	84.844	93.831	105.007	81.679	90.212	137.741	112.235	115.859	116.128	70.087	68.477	89.449	79.102	83.135	57.933	117.28	46.414	70.745	68.923	67.32	63.296	60.525	64.361	66.424	106.628	58.858	56.454	74.611
YJR115W	461.167	399.376	407.5	662.26	645.749	907.233	402.139	439.481	210.887	245.622	323.323	443.537	408.183	493.791	172.913	298.794	163.956	601.722	519.636	554.112	330.701	286.912	256.838	308.795	236.737	221.886	405.241	408.407	773.033	642.503	936.104	641.327	1183.85	990.425	774.178	763.894	798.539	774.25	164.653	811.551	122.935	117.072	356.441	84.789	188.559	196.312	75.767	118.301	202.749
YJR116W	1745.62	1623.97	1418.97	330.379	364.576	499.961	657.968	677.282	696.276	702.168	757.06	816.753	624.362	909.519	1057.43	865.031	632.972	1041.96	1216.79	1004.75	718.027	670.078	586.011	1335.7	1364.51	914.29	931.709	1036.63	246.194	231.139	248.64	165.117	188.311	141.882	182.374	133.824	222.479	148.948	430.637	943.716	410.221	222.638	656.657	252.541	637.006	1319.72	485.772	243.088	441.585
YJR117W	678.765	487.971	448.203	733.291	670.125	828.095	828.627	1060.71	539.912	529.567	882.855	835.746	698.406	921.133	752.379	743.067	451.119	926.865	959.179	1041.57	928.9	929.533	826.044	866.419	923.109	1442.29	857.098	864.363	683.611	533.039	727.997	811.022	583.43	548.952	643.948	498.473	634.314	544.951	714.459	749.096	983.998	991.132	656.024	843.998	856.491	750.275	1009.71	1110.49	986.595
YJR118C	438.342	407.931	350.036	310.173	350.873	324.751	75.36	113.076	95.178	116.684	179.449	187.773	189.978	252.361	572.498	297.083	378.492	282.076	370.012	346.184	258.2	402.113	375.808	245.348	278.66	629.108	522.839	328.202	85.602	95.634	128.46	160.441	97.853	83.603	77.8	93.803	138.323	72.339	98.57	162.466	140.889	80.255	117.578	141.477	148.505	189.194	221.668	138.353	156.835
YJR119C	27.601	30.551	25.236	49.62	55.963	58.85	34.814	43.012	28.423	31.831	26.363	40.811	32.598	47.954	39.593	30.791	39.168	24.108	30.962	37.239	39.137	28.276	29.111	52.826	41.765	62.813	51.176	30.155	35.053	51.381	56.538	65.701	56.313	48.948	50.365	44.762	83.082	45.577	92.73	64.915	87.05	144.874	38.347	75.157	74.76	40.402	58.979	149.126	63.049
YJR120W	40.275	110.331	113.741	40.538	49.658	42.562	131.062	128.659	130.663	127.008	165.876	150.497	120.063	111.699	39.017	36.525	36.924	46.494	51.289	39.923	59.069	45.986	46.801	40.237	44.243	39.298	54.055	47.686	49.384	56.741	48.428	57.333	61.422	70.78	60.283	59.047	99.157	46.386	23.813	25.441	23.747	21.048	24.126	23.201	24.426	37.262	15.332	22.498	23.345
YJR121W	1684.78	1401.97	1177.33	1204.07	1672.68	1847.55	754.599	1099.02	888.941	586.741	2411.15	2047.92	2038.32	2729.64	2077.06	1632.99	1775.88	1982.42	2306.78	2161	2142.6	1991.58	1646.17	1665.96	1571.43	1190.79	2070.18	1889.76	2383.39	2682.3	2254.96	2327.87	1789.43	2222.67	2338.66	2298.98	2049.03	2266.55	350.943	276.461	476.73	197.468	307.369	488.422	283.427	311.395	821.634	166.699	572.77
YJR122W	185.607	118.216	140.449	217.535	269.224	270.39	35.236	51.934	63.324	71.343	83.85	104.713	59.083	95.251	139.686	114.144	136.656	88.334	106.728	108.135	153.203	162.197	145.644	151.776	170.834	185.496	168.323	156.597	131.174	152.068	199.21	159.432	116.049	162.271	183.403	110.785	142.932	79.886	181.238	95.777	146.473	229.634	87.323	106.197	106.563	54.608	129.17	152.316	161.206
YJR123W	4237.23	3852.36	3774	3907.31	4078.56	4721.73	2377.35	2639.98	3244.42	3085.54	3316.99	3172.03	2830.95	3485.72	3539.25	3328.09	3449.92	4246.97	4151.2	4436.11	4692.19	4184.63	4014.35	4201.31	4041.45	5252.8	4337.27	3441.34	2248.55	2672.88	1911.88	2378.73	2078.05	2538.81	2517.78	2309.34	2577.36	1134.09	4159.63	4775.48	4091.65	4143.4	4549.92	3776.54	4549.86	4434.27	4541.25	4233.85	4296.45
YJR124C	255.711	225.806	242.604	175.982	213.561	172.32	247.931	359.058	437.952	458.132	243.873	329.499	220.638	308.169	288.611	301.171	276.66	321.621	322.472	361.265	331.924	342.781	300.086	320.142	311.552	487.179	331.253	241.665	111.931	103.669	81.337	100.762	81.137	99.772	95.616	85.555	129.279	94.017	427.425	288.41	377.24	355.248	243.376	372.582	411.952	393.959	338.94	380.847	314.416
YJR125C	484.568	375.516	354.241	488.304	527.607	708.714	131.7	174.235	92.626	109.963	289.882	389.929	145.798	281.962	456.756	399.695	384.501	445.53	405.357	521.928	524.956	476.678	416.03	422.019	406.276	455.452	485.13	321.468	378.431	344.872	389.647	399.37	425.621	466.704	458.129	351.416	452.252	478.483	294.03	399.245	356.748	345.671	385.542	314.399	348.167	414.169	328.322	396.443	447.649
YJR126C	367.292	259.494	266.39	392.156	440.285	463.444	215.036	332.85	214.488	205.347	269.257	286.121	219.057	330.923	733.392	617.555	606.93	650.843	605.934	622.237	819.269	680.446	725.474	636.887	558.859	667.324	733.802	477.097	708.835	676.018	788.646	647.378	890.671	927.567	840.982	608.802	799.87	796.409	371.755	603.448	552.841	439.883	635.608	426.484	514.384	442.395	474.26	461.119	635.801
YJR127C	195.732	190.573	161.529	141.324	133.46	202.674	427.185	530.785	365.395	423.539	312.823	308.793	237.725	303.111	292.874	243.096	285.242	309.861	357.807	374.04	658.522	487.519	556.871	691.683	438.795	223.359	340.16	254.727	601.057	684.394	631.063	582.388	607.011	672.814	934.234	804.273	797.189	860.432	574.743	825.885	537.971	690.385	651.447	318.651	750.796	643.604	257.081	1177.08	782.688
YJR128W	23.334	51.206	51.605	28.237	30.135	36.723	55.263	55.061	57.423	78.85	71.228	101.829	64.893	65.557	23.144	36.572	31.216	53.798	33.342	34.342	37.754	35.997	29.491	44.298	34.238	45.38	36.517	35.329	50.808	85.479	33.147	72.304	60.506	244.546	66.479	77.265	136.667	47.645	25.423	22.471	23.298	22.912	21.16	16.595	21.802	27.837	18.152	20.058	21.125
YJR129C	175.456	125.783	132.684	211.643	218.104	206.963	123.642	124.989	250.927	281.061	193.834	205.286	156.33	234.457	205.064	169.639	197.998	237.278	237.103	224.847	262.007	248.647	225.801	238.891	197.978	195.572	241.605	173.966	155.553	221.128	110.381	177.826	151.141	341.754	183.068	133.297	303.995	78.109	287.874	226.39	219.312	285.983	207.796	229.044	343.062	308.929	287.997	494.307	350.079
YJR130C	228.27	202.074	186.317	349.832	400.611	484.458	255.658	238.407	172.261	164.327	193.567	165.879	161.904	263.987	319.051	203.782	199.344	132.619	151.693	145.351	165.802	193.121	194.286	281.983	273.102	188.164	203.557	137.034	196.526	275.549	255.528	291.885	210.369	303.163	285.155	289.137	345.449	291.133	339.618	516.25	424.386	570.835	436.207	411.144	335.545	223.193	291.997	578.773	333.058
YJR131W	72.482	48.095	44.505	50.379	61.915	65.105	149.542	168.383	147.538	148.023	128.033	131.428	115.406	135.686	81.301	60.924	73.763	48.271	64.488	53.501	95.414	62.726	86.537	70.581	60.481	37.959	87.011	61.266	112.97	161.121	121.28	220.866	85.624	340.329	181.101	113.847	264.832	182.771	77.567	75.053	110.159	100.237	68.648	100.038	104.568	76.178	122.109	59.214	93.801
YJR132W	130.661	86.983	98.352	130.773	136.646	156.482	101.884	118.909	128.313	128.243	75.502	78.713	86.698	136.035	259.952	153.139	157.076	143.719	169.685	151.068	175.499	132.065	164.302	206.37	216.133	195.219	220.676	141.698	90.003	176.499	89.816	179.369	102.856	253.922	147.715	151.435	235.415	199.103	331.711	167.948	293.511	479.316	137.841	253.456	251.071	157.952	201.386	353.926	172.971
YJR133W	2362.93	2119.95	2022.86	3137.2	3532.96	3209.69	604.797	540.324	943.484	905.419	1665.39	1452.3	1705.86	2471.85	2445.16	1895.64	1516.38	1449.11	1648.87	1759.48	2098.17	1760.28	2374.72	1694.29	2101.16	1997.33	2553.05	1918.69	1787.05	2097	1849.09	2096.03	1816.97	2152.56	1931.48	1952.08	2059.46	2424.81	2602.26	1265.11	1738.09	2124.56	986.618	1409.29	1638.72	1036.49	1499.31	1940.44	2381.06
YJR134C	59.586	49.122	46.926	56.22	66.27	76.241	85.089	75.075	66.444	62.605	70.209	65.881	52.1	77.599	82.682	67.903	70.018	79.112	84.938	67.697	47.095	58.666	67.299	77.149	89.285	71.075	95.391	63.26	55.818	127.336	42.657	94.312	65.564	116.488	61.427	60.99	121.89	78.706	121.041	139.861	183.037	138.754	112.3	139.946	127.136	80.654	110.955	133.488	66.823
YJR135C	28.586	24.521	23.833	39.861	46.857	41.679	34.786	28.627	24.84	22.24	19.469	28.577	19.845	25.089	38.473	33.944	41.914	25.046	26.858	26.586	19.751	25.703	19.453	27.685	23.494	37.398	27.978	26.481	37.665	104.978	30.801	86.402	58.709	152.464	38.808	41.863	105.661	78.521	46.635	44.03	38.433	52.639	27.777	27.785	34.479	23.591	27.747	60.731	45.091
YJR136C	113.582	84.145	89.979	148.135	161.845	157.8	108.363	83.636	104.526	91.773	78.669	89.119	78.606	107.416	137.208	99.638	110.413	94.334	100.412	97.743	68.824	69.4	79.368	94.024	116.483	156.529	129.022	76.03	140.189	257.42	141.714	229.644	185.114	253.866	188.872	143.896	315.841	220.556	143.804	125.25	140.935	156.975	83.616	125.025	117.368	74.332	106.217	151.109	109.06
YJR137C	2211.47	1898.02	1701.13	1800.39	1960.98	2534.18	544.944	462.845	715.447	515.195	611.85	676.636	695.185	728.598	2379.35	1966.06	2060.15	1842.17	1928.56	2244.15	2720.6	2452.47	2710.54	2562	2726.41	1709.59	3265.4	2102.26	1379.03	1475.12	1095.55	1158.3	1060.97	1270.57	1315.9	1103.16	1375.23	1579.8	332.389	428.927	1265.07	297.905	369.088	1290.52	676.805	326.756	998.893	127.338	219.153
YJR138W	102.686	87.668	84.528	113.187	107.182	137.93	125.214	81.079	97.856	79.988	143.123	185.89	115.499	144.909	161.271	137.698	139.458	123.12	110.812	132.059	111.093	135.488	97.116	121.2	132.672	125.096	164.234	89.533	138.122	222.086	124.952	240.467	239.911	245.187	188.647	159.813	349.526	202.786	87.007	95.996	97.086	94.474	79.339	65.529	105.558	85.018	69.11	90.269	63.993
YJR139C	6498.07	5232.27	5016.39	5206.56	5117.64	5644.33	2307.71	2008.69	2307.52	1998.81	3456.95	3603.15	3289.82	3791.39	4506.11	4032.13	3543.07	3323.99	3960.93	3411.32	4400.68	3638.1	4051.43	4359.56	3795.72	4856.9	4878.34	3485.11	3162.79	4030.47	3393.78	3580.51	3598.13	2550.18	3767.19	3259.29	3573.86	4218.79	2705.72	4241.37	4809.76	3349.27	4404.32	3578.4	4072.22	4284.2	4047.5	3269.85	2769.37
YJR140C	168.802	162.644	183.951	168.041	205.181	222.554	158.014	114.634	116.826	198.975	253.91	206.53	111.906	212.146	276.943	227.469	207.094	199.195	182.48	207.558	196.195	211.343	165.114	239.95	201.392	169.144	243.382	257.326	91.229	67.742	104.028	56.517	154.081	37.904	92.299	30.535	184.04	66.051	281.309	200.002	280.483	328.676	209.994	187.389	257.312	210.912	206.037	257.756	214.13
YJR141W	76.628	80.57	74.981	74.155	105.45	70.876	83.213	69.976	48.079	90.185	75.881	71.379	61.576	76.557	71.118	68.778	58.803	64.697	59.491	67.184	49.946	46.832	50.436	59.723	47.897	73.305	79.424	68.944	56.384	39.898	82.73	72.474	113.963	22.79	46.379	21.263	73.931	26.783	58.802	51.277	53.367	77.758	44.832	53.25	43.908	48.585	69.484	53.519	65.798
YJR142W	80.2	68.421	66.835	81.7	103.667	100.553	62.282	56.496	37.765	56.241	77.652	83.649	63.694	80.692	138.154	120.746	111.998	107.383	89.059	100.499	72.536	70.086	78.229	105.179	80.67	101.901	112.119	85.729	84.961	57.018	67.471	69.216	83.386	39.517	58.617	38.688	89.701	51.964	95.627	138.268	173.667	134.524	148.491	208.962	106.307	103.004	210.669	110.077	122.295
YJR143C	2000.83	1660.42	1667.03	845.188	1217.34	1085.59	1003.99	1195.35	1172.09	1548.55	1903.09	1849.19	1664.74	2160.49	1699.63	1505.13	1548.21	1518.79	1523.46	1374.86	1894.96	1514.01	1298.92	1440.37	1058.64	1849.13	1674.04	1607.95	807.509	629.919	715.75	612.396	716.259	681.178	702.75	488.926	945.136	582.554	1696.22	2192.07	1629.66	1680.27	1854.76	1892.88	2222.59	2446.94	1996.41	969.19	1542.1
YJR144W	454.322	253.017	274.788	668.567	777.443	768.577	46.492	91.07	51.816	82.055	233.556	223.027	207.112	305.866	361.736	323.031	299.477	221.745	204.767	237.693	208.404	264.598	209.491	241.048	223.235	178.498	393.875	320.201	98.281	140.248	123.287	128.83	133.119	88.685	109.301	54.787	125.966	83.357	675.713	512.311	626.797	884.259	522.253	659.418	652.564	483.187	590.792	605.569	455.022
YJR145C	5722.8	4884.52	4999.85	4928.42	4593.07	5641.99	3795.59	4851.61	5199.58	5805.42	4861.78	5003.81	5486.2	6408.36	5484.08	5820.4	5789.3	5653.78	6127.72	6873.02	5975.09	6265.08	5517.77	6572.31	4708.24	6411.38	6154.94	5621.12	3398.96	3937.54	3572.89	3117.01	2781.26	2885.58	3348.58	3055.16	3106.18	3707.68	4357.99	5563.64	5217.07	5422.2	6410.48	5452.7	5256.55	5450.66	6333.81	5646.85	5227.62
YJR146W	41.733	62.858	71.853	28.962	27.625	30.674	38.807	81.147	43.305	55.168	60.341	145.382	45.291	66.231	39.748	45.962	35.559	59.911	71.874	38.775	59.658	45.515	53.184	94.203	60.476	50.577	64.242	48.246	48.697	49.704	36.164	44.908	51.99	40.647	35.376	31.87	50.985	31.957	21.743	25.653	21.766	22.242	21.114	19.528	23.945	25.45	19.757	19.889	24.203
YJR147W	345.276	349.035	302.093	156.167	132.694	143.158	288.924	366.96	463.326	494.364	480.253	565.279	486.969	491.77	238.956	210.104	211.04	671.534	656.299	647.956	403.298	232.452	294.233	943.872	689.343	234.662	455.21	353.64	288.432	316.062	207.558	188.754	300.737	320.168	291.072	214.381	468.374	229.601	110.477	114.448	91.983	75.041	104.024	85.232	113.192	268.531	94.006	85.487	98.491
YJR148W	1371.06	1152.8	1136.06	810.087	909.976	1422.76	517.721	644.962	367.324	473.945	438.058	483.946	398.15	503.54	942.52	1082.91	868.227	235.456	230.171	207.204	1074.72	1134.5	1088.25	2964.43	2192.55	219.407	984.898	816.238	1199.92	801.445	863.401	959.318	864.585	896.502	916.966	693.935	1049.24	863.277	1077.83	1609.42	1810.66	1356.14	1264.17	1710.65	913.44	1099.2	1505.15	1187.1	1257.83
YJR149W	112.237	113.733	102.459	89.886	89.877	98.657	88.108	135.204	85.983	100.763	110.998	151.071	83.675	96.472	157.486	133.686	147.553	156.9	159.967	138.458	109.287	114.723	96.989	125.059	130.702	146.919	171.006	164.035	92.015	83.792	154.638	135.13	109.968	99.553	79.721	48.494	90.384	58.626	69.683	54.834	65.335	82.605	55.031	76.331	35.094	46.274	59.613	44.419	58.665
YJR150C	8341.07	8079.64	7281.03	49.217	52.01	121.288	78.835	92.782	63.765	70.028	62.927	104.099	67.892	71.283	7743.74	7708.99	5963.7	5452.43	6646.11	5578.97	6937.38	7090.12	6927.17	5877.49	5212.89	5399.71	6524.23	7790.03	22.032	17.79	20.874	20.953	21.168	28.829	12.153	14.182	27.835	21.028	28.584	41.501	23.377	26.359	31.945	20.73	25.834	47.011	22.121	25.605	21.844
YJR151C	605.024	583.412	503.959	294.543	365.512	501.643	845.727	1001.5	577.379	674.22	344.553	354.697	349.417	439.413	1672.7	956.795	1364.83	674.457	792.42	658.831	1793.63	1650.34	1530.68	1496.57	1284.54	1055.6	3360.2	4091.85	447.111	397.591	421.791	381.545	423.568	506.965	437.809	354.415	588.819	449.884	315.76	349.825	231.553	382.585	329.978	212.537	251.372	366.05	245.939	160.076	265.209
YJR152W	218.601	185.589	173.398	204.814	223.003	279.168	829.36	1023.26	747.196	882.607	141.811	210.04	159.526	197.626	244.67	181.209	189.597	151.199	178.65	146.037	140.626	150.123	147.189	195.198	175.015	196.316	185.258	159.013	262.508	190.107	271.074	237.641	150.12	153.874	162.482	116.507	229.596	173.237	240.52	274.067	190.581	330.107	241.424	207.82	199.059	222.335	175.155	182.549	208.511
YJR153W	29.916	40.771	39.912	24.608	26.728	22.04	42.957	37.383	36.207	38.38	34.985	51.264	32.88	51.89	40.163	35.338	41.239	36.376	40.618	41.507	101.196	143.388	83.661	32.405	26.73	32.911	239.547	201.804	28.826	36.079	20.022	30.471	22.329	22.243	20.252	15.402	51.349	17.06	47.117	40.331	50.71	38.622	31.791	41.521	49.741	51.519	51.5	26.682	35.115
YJR154W	56.785	95.318	92.079	44.72	90.131	75.569	64.141	96.305	124.983	95.715	48.982	82.229	42.34	60.833	48.723	46.56	49.82	61.21	66.316	63.72	48.753	53.915	52.387	61.084	69.783	58.276	62.73	76.972	43.78	53.366	19.895	47.457	25.874	79.459	46.95	33.584	62.638	28.776	15.722	19.372	15.754	14.025	15.132	16.564	15.429	17.25	15.152	17.693	16.071
YJR155W	184.194	226.671	206.725	284.664	312.817	394.396	621.445	772.637	805.474	658.708	245.083	234.001	237.563	267.804	115.97	79.984	107.08	157.919	151.506	152.51	146.603	104.212	108.691	170.801	149.353	73.1	121.43	101.749	383.199	272.348	404.734	349.53	463.728	252.165	352.662	264.662	451.087	309.969	471.981	449.917	328	667.536	412.264	288.956	349.336	259.16	179.847	466.341	405.079
YJR156C	364.002	314.442	314.546	552.066	573.795	461.702	347.09	353.635	221.604	233.774	242.343	256.884	200.744	311.348	249.603	238.767	224.908	161.019	175.127	162.852	241.653	198.545	188.833	151.122	138.072	152.774	160.826	142.03	1303.15	1412.21	999.26	1094.79	1068.33	979.051	1169.68	1166.41	1457.61	680.965	306.077	124.029	178.283	319.897	189.801	217.422	187.461	122.64	193.74	126.217	201.302
YJR157W	37.467	36.998	32.84	36.037	44.013	33.907	66.742	76.253	55.209	44.463	36.336	55.768	25.061	30.762	26.792	28.491	28.563	26.373	20.271	23.394	31.029	22.141	25.669	18.041	15.756	23.92	27.761	32.782	37.596	22.915	16.066	27.926	27.182	74.962	20.231	29.321	52.09	24.97	16.997	17.762	20.023	30.02	21.441	18.071	18.35	20.081	15.513	37.518	25.249
YJR158W	238.656	258.635	188.729	92.66	109.323	90.915	129.373	157.294	127.364	142.206	126.817	182.564	124.329	121.697	364.641	317.713	397.959	267.449	273.683	357.91	107.33	114.697	94.25	79.201	83.225	3737.36	89.5	128.833	56.326	57.849	41.276	53.26	40.955	102.546	43.04	59.445	80.733	46.967	43.668	37.483	39.311	40.242	38.117	40.292	38.148	55.865	39.202	32.548	30.323
YJR159W	294.285	305.233	310.104	353.294	439.357	317.536	218.266	288.661	257.868	260.921	237.571	341.488	182.052	260.189	240.525	249.63	275.491	269.522	322.707	281.555	243.319	156.735	185.719	205.826	203.507	658.877	155.864	136.465	82.893	108.101	49.165	69.918	84.661	278.847	84.371	102.832	157.397	118.927	194.746	170.107	294.63	215.034	245.935	294.143	167.423	175.705	296.726	189.474	293.313
YJR160C	88.527	86.724	108.701	132.969	138.166	160.097	186.646	171.394	165.534	157.979	140.046	157.852	124.976	115.315	64.515	60.251	65.643	78.78	82.328	77.185	88.345	83.135	78.35	109.758	79.737	130.261	64.672	69.734	70.105	92.059	61.612	102.775	76.539	226.334	135.595	135.685	200.765	137.145	87.479	59.35	56.489	96.393	76.008	57.788	60.675	62.136	54.663	64.327	67.994
YJL136w-a	129.952	170.647	170.365	167.515	173.14	146.331	978.943	723.538	616.182	635.396	693.324	809.88	592.39	415.203	87.547	99.743	73.252	125.383	129.13	80.055	157.048	76.754	123.494	131.466	121.038	114.699	105.305	106.158	142.304	85.757	96.716	116.945	112.935	310.906	156.881	147.839	358.996	63.691	131.14	104.663	150.146	167.305	106.533	109.464	108.154	231.938	109.851	159.345	114.708
YJL136w-a	124.956	222.678	237.359	168.6	164.304	157.755	463.397	506.568	521.784	450.698	462.38	578.242	427.382	318.257	97.191	111.365	89.194	144.049	130.59	108.073	145.898	153.144	132.511	150.706	115.131	130.971	111.517	134.225	315.516	312.953	182.895	231.524	262.882	491.923	221.127	274.932	383.587	201.553	77.134	85.144	77.556	78.848	74.43	63.736	79.792	162.239	64.272	82.248	90.282
YJR025c-a	502.123	588.418	533.161	308.988	341.793	244.43	180.116	196.481	354.575	284.077	138.932	178.071	125.814	107.983	448.911	261.903	287.608	325.005	365.639	374.148	328.277	239.643	320.263	202.161	186.76	150.381	455.814	241.283	83.925	142.712	66.195	136.316	106.507	332.178	121.002	154.919	190.065	120.064	68.336	485.335	390.13	211.97	440.909	299.452	564.324	371.088	326.666	511.82	675.663
YJR135w-a	432.841	298.653	295.932	596.096	612.98	474.477	94.421	103.406	188.77	191.358	407.926	303.935	270.595	363.006	454.592	361.847	382.089	261.989	342.945	326.268	377.304	335.363	425.534	305.618	337.929	636.348	402.532	269.123	320.497	420.485	404.35	422.721	448.654	474.666	358.174	316.326	523.315	442.741	363.928	514.438	443.161	397.62	380.155	333.17	527.286	356.873	440.246	809.792	622.529
YJR092W	253.445	158.286	168.781	180.646	186.364	261.053	197.535	216.414	197.808	191.745	257.152	244.633	165.626	201.69	437.2	308.878	356.954	198.589	343.735	364.169	272.691	335.322	422.215	372.532	342.899	369.547	468.827	331.94	93.549	155.764	49	149.837	130.593	287.539	169.393	101.107	294.513	145.012	241.798	846.498	545.732	239.218	612.645	338.059	588.919	582.085	337.988	534.132	353.073
SNR128	263.383	320.34	295.316	160.906	171.698	148.751	212.233	265.985	201.307	221.602	218.449	299.696	212.523	201.938	247.404	361.523	188.103	227.619	179.413	176.21	259.801	139.286	186.71	155.261	119.819	115.041	155.914	108.34	4606.97	3084.72	4329.19	3137.51	7160.19	2499.7	5324.45	7375.92	7779.75	7613.78	243.334	137.114	96.102	184.587	144.326	92.035	136.552	175.683	86.125	259.016	208.967
SNR190	14.994	14.05	16.154	13.057	16.158	13.841	16.867	40.817	20.722	20.026	27.032	44.971	57.192	72.748	11.031	15.323	12.301	11.427	11.677	12.345	12.979	14.784	15.072	18.591	12.354	14.965	24.134	16.214	14.429	23.468	15.525	36.408	21.36	17.801	13.736	14.47	24.141	13.078	11.528	10.784	9.336	9.21	8.699	9.928	11.208	13.916	9.217	9.167	10.787
SNR37	20.48	19.463	20.504	14.399	13.461	23.078	34.094	43.837	26.315	39.554	36.73	53.687	40.304	34.127	15.88	15.88	16.681	14.615	17.704	10.716	23.218	15.045	17.122	12.784	14.513	14.278	25.722	12.809	145.034	87.34	57.257	66.138	49.361	57.848	44.446	65.654	84.385	71.93	20.326	16.33	16.635	18.335	15.525	16.322	19.433	21.659	13.676	23.225	20.01
SNR60	15.206	21.659	22.554	11.374	11.225	13.41	24.444	26.87	22.253	22.991	24.023	33.63	24.227	26.79	25.582	25.398	18.305	20.81	22.069	21.642	29.034	25.193	25.979	18.288	14.717	22.971	27.938	21.853	223.687	78.89	134.71	102.277	170.849	47.388	139.812	152.362	223.12	205.064	20.335	17.956	14.908	15.724	16.513	13.383	19.311	20.017	15.325	21.864	20.267
CEN10	8.099	9.007	6.687	7.97	8.545	8.685	7.88	9.585	6.97	7.372	10.034	13.884	7.178	9.399	9.759	10.201	6.912	10.814	7.954	7.167	10.916	11.93	14.415	15.96	7.745	8.73	11.258	9.326	10.166	14.913	13.451	14.515	32.68	39.768	62.162	35.351	56.029	24.518	10.339	8.861	8.208	8.895	9.021	8.813	8.332	9.899	8.919	9.435	10.656
SNR3	18.549	37.054	32.577	22.965	25.511	35.594	37.147	45.633	26.662	23.725	32.28	66.425	24.559	35.918	33.535	33.025	35.101	23.858	21.5	19.302	31.02	23.583	31.183	32.551	21.793	36.574	25.414	27.159	795.03	541.109	398.255	448.9	590.405	259.515	471.039	497.254	617.381	708.302	24.543	22.766	21.055	23.592	23.723	21.274	27.357	25.255	24.208	28.359	42.089
YKL224C	303.223	286.965	285.121	190.889	280.808	482.268	945.397	1063.13	580.706	584.154	300.04	324.466	287.831	268.679	770.431	498.382	755.488	187.97	267.488	142.085	392.88	281.431	248.769	1039.82	607.679	215.503	219.811	339.109	138.25	159.595	136.849	146.813	153.255	149.642	147.431	93.909	197.817	65.661	191.018	227.881	168.706	234.18	267.703	164.626	232.059	206.695	152.871	141.016	210.468
YKL222C	47.464	55.273	59.392	44.252	71.423	61.905	156.03	195.999	154.283	129.959	92.412	108.268	69.894	77.07	40.065	44.884	49.452	33.625	39.844	39.55	47.18	48.417	41.082	28.008	24.556	40.988	55.661	48.362	51.684	61.227	44.517	73.134	58.725	93.746	75.295	74.549	90.689	60.316	20.592	18.905	22.841	23.574	24.23	26.213	19.746	26.439	30.792	17.248	26.872
YKL221W	65.846	83.934	99.975	54.273	79.463	78.311	98.931	122.329	112.841	100.515	52.755	94.95	51.24	56.524	72.394	77.585	56.992	43.142	37.191	30.494	56.52	55.762	71.291	38.832	34.083	42.908	43.247	72.654	79.097	75.858	71.167	85.855	55.087	163.765	69.166	80.257	118.549	72.979	29.507	26.038	30.006	24.984	24.956	32.764	26.718	38.683	27.622	24.35	36.063
YKL220C	55.723	60.055	60.364	66.063	83.433	85.152	247.372	336.767	334.166	369.15	91.087	158.297	82.503	113.705	63.861	55.908	66.794	59.198	64.794	52.878	59.981	57.754	66.574	83.055	85.639	1355.32	57.971	55.403	280.307	256.388	290.382	244.268	268.623	298.926	239.31	173.491	274.279	215.426	74.355	92.479	94.788	73.354	84.408	82.073	76.602	63.137	83.027	50.407	85.488
YKL219W	200.868	165.072	192.366	238.539	271.908	219.281	278.102	241.572	200.6	217.648	173.364	237.808	160.536	168.63	127.913	90.519	140.62	153.05	176.05	177.756	197.704	145.466	172.203	175.062	165.269	240.396	168.659	115.466	119.837	88.413	149.693	166.545	130.896	234.991	128.176	110.589	204.239	150.354	59.839	53.427	55.651	44.153	52.287	55.768	52.277	91.095	86.648	43.303	50.027
YKL218C	695.324	515.114	525.289	359.187	413.321	462.205	457.538	471.787	320.071	310.171	442.441	460.235	447.811	491.944	379.044	301.233	319.799	164.902	195.507	160.032	489.96	370.609	437.47	498.711	543.662	149.783	362.434	311.378	339.14	299.765	324.605	425.195	270.15	456.376	372.021	316.722	388.179	278.335	272.244	489.134	290.839	329.218	644.032	366.039	223.827	258.775	338.21	113.676	220.288
YKL217W	329.744	327.927	306.396	4068.71	4296.54	4947.03	233.683	285.193	322.429	347.856	215.887	262.055	275.895	318.331	242.081	180.269	187.71	110.659	140.322	102.346	225.277	166.632	179.877	258.279	363.349	144.273	172.418	135.095	4117.77	4118.73	4988.1	5828.96	3915.75	3639.52	4189.74	3619.18	3100.16	3024.47	84.827	70.869	62.928	92.891	56.455	61.757	56.126	51.991	39.133	68.239	67.597
YKL216W	1211.85	944.685	834.764	864.099	1122.2	1048.02	854.077	823.31	2680.95	2785.59	1265.92	1050.81	1338.99	1597.72	1078.92	731.897	824.068	775.575	855.267	832.343	673.192	598.776	816.515	926.815	1056.09	1283.94	1245.84	668.881	895.185	1096.64	1162.47	1331.17	740.657	1195	1373.08	1237.64	982.899	1113.81	1859.21	3158.95	2739.05	1430.27	2358.74	2603.01	3120.56	3166.6	2092.45	1178.15	1607.65
YKL215C	201.879	200.643	222.81	202.614	226.15	312.769	303.66	290.251	209.978	237.594	282.486	299.169	49.155	304.472	254.816	194.15	217.228	202.172	210.425	227.419	266.211	234.502	292.92	257.835	230.691	191.771	344.862	273.155	158.131	185.434	129.95	190.781	182.348	286.731	182.318	183.16	282.985	225.78	248.527	282.248	355.504	311.053	274.412	328.413	289.762	278.581	310.976	224.349	298.434
YKL214C	328.267	269.951	247.037	613.407	534.581	407.593	278.07	282.411	266.619	274.532	414.14	411.264	352.403	430.37	569.999	412.046	437.422	428.877	541.323	526.899	577.559	519.502	683.219	543.572	580.637	795.066	633.596	516.567	367.038	551.193	498.537	592.609	527.742	614.834	566.7	544.635	556.68	645.675	718.885	874.336	659.003	941.807	720.295	541.078	729.025	706.627	515.722	1230.54	873.406
YKL213C	576.076	460.193	412.638	475.049	572.719	643.048	622.91	569.259	370.802	360.001	641.923	616.698	417.258	516.983	1018.72	611.658	734.447	603.998	692.629	838.02	641.566	628.396	792.147	1029.03	1041.1	517.57	950.479	733.072	350.58	426.436	304.535	401.969	270.664	358.855	343.539	350.876	459.606	519.327	517.84	817.177	921.992	591.221	720.535	890.275	573.444	493.32	773.659	391.602	827.493
YKL212W	618.247	793.487	759.112	510.322	525.013	712.596	527.954	427.708	930.216	890.569	858.825	870.593	1430.45	1616.34	1112.57	793.12	946.22	336.588	938.288	411.757	580.877	509.315	765.242	464.722	846.646	571.841	637.638	414.391	911.675	997.421	714.107	739.5	536.761	1091.43	936.188	770.307	760.219	730.352	475.311	455.754	561.003	341.291	448.139	825.086	389.438	684.044	947.476	171.673	407.571
YKL211C	455.605	341.002	382.15	364.106	422.771	523.745	239.516	154.33	212.586	195.529	345.045	351.37	310.541	362.194	446.945	318.16	296.633	243.312	346.677	330.571	406.675	336.338	459.137	798.531	834.703	401.711	431.641	311.268	312.799	271.528	201.047	255.568	210.474	389.926	248.88	218.223	329.182	297.32	462.613	566.361	432.513	236.732	570.995	181.961	400.641	464.051	410.417	275.038	415.591
YKL210W	924.725	975.044	910.953	942.62	1037.79	1339.62	810.016	678.954	611.815	556.122	1251.14	1218.99	967.939	1088.18	1408.21	907.59	977.609	726.51	757.772	847.479	1129.93	1011.47	1225.7	1266.75	1055.29	972.279	1167.01	843.574	914.211	858.858	892.137	920.726	1039.97	733.197	903.164	726.203	991.16	982.769	398.86	771.02	1169.26	295.903	581.008	885.189	487.536	577.789	953.275	298.787	921.518
YKL209C	295.329	199.065	213.614	163.154	173.628	202.51	121.459	106.485	90.326	60.22	50.267	63.86	45.369	44.76	461.445	297.571	296.453	177.536	281.805	276.168	375.674	377.913	430.698	232.199	302.132	304.64	561.738	310.359	53.713	117.563	54.692	101.599	80.777	124.22	50.079	43.197	180.926	91.406	165.751	248.579	220.661	211.444	148.401	205.612	159.792	272.764	189.04	250.358	242.953
YKL208W	517.268	355.37	386.216	728.038	745.776	658.959	306.975	216.47	157.197	135.184	212.535	328.994	168.094	192.55	412.113	447.482	356.402	355.675	366.285	406.188	276.859	358.05	312.327	230.749	312.291	605.283	539.532	368.231	220.737	300.456	202.886	243.798	305.494	255.916	229.971	244.886	308.634	344.531	628.733	428.694	361.421	479.164	338.585	183.854	361.197	257.754	295.072	306.996	447.302
YKL207W	1019.47	864.024	835.198	919.613	965.471	951.269	388.512	235.911	309.422	229.399	388.429	471.304	353.901	477.557	713.42	721.786	621.196	713.013	730.017	607.595	807.3	606.555	661.912	718.702	679.696	1082.83	1058.6	778.485	1102.49	1217.47	1113.56	1106.12	1308.12	1021.33	1252.84	1059.71	1310.88	1247.61	566.831	697.741	584.075	150.031	346.594	84.115	744.125	831.678	446.233	619.616	694.749
YKL206C	336.011	231.366	224.858	247.132	325.14	350.752	217.366	148.897	83.243	132.911	234.429	192.296	158.687	209.86	288.487	265.203	275.55	306.522	325.385	341.469	294.593	281.679	261.275	410.1	328.407	299.127	431.194	391.078	244.576	153.284	250.335	171.94	249.975	79.874	180.249	48.736	293.328	133.277	352.141	469.086	515.58	585.261	540.703	447.489	422.917	377.143	590.099	432.786	364.081
YKL205W	226.078	203.094	206.669	203.517	285.291	217.857	283.017	258.511	215.75	327.96	287.755	332.381	244.602	341.457	311.51	227.269	288.325	229.713	261.43	258.206	238.585	252.866	225.487	293.251	268.177	255.459	416.788	259.06	140.843	95.752	124.933	140.74	159.326	66.887	137.74	50.416	155.226	78.07	315.079	358.125	500.355	411.184	316.329	343.52	398.61	325.941	443.338	420.693	332.398
YKL204W	554.481	440.217	414.567	285.618	299.668	417.195	844.301	779.698	517.252	772.067	1172.18	1109.34	798.78	963.494	423.743	407.325	361.074	648.729	603.784	629.791	776.072	766.671	570.039	903.91	555.707	321.211	723.604	763.724	491.466	485.855	430.664	399.002	540.471	348.055	409.806	214.468	646.889	355.918	247.211	320.726	372.029	165.318	344.22	320.183	290.64	439.411	355.407	151.988	298.545
YKL203C	123.311	99.346	97.404	121.414	140.592	203.195	133.913	145.956	129.592	205.513	211.707	214.591	196.912	255.153	337.058	253.223	278.328	236.116	234.067	233.129	247.199	220.778	176.29	212.513	153.426	174.769	266.897	292.74	256.338	174.899	299.813	225.975	309.445	110.983	257.295	156.055	322.292	203.226	481.256	409.571	504.402	738.531	411.969	475.205	402.953	308.359	372.011	970.26	574.614
YKL202W	62.312	69.092	87.548	64.543	68.609	64.334	123.051	124.967	137.478	198.724	157.445	185.902	172.922	163.699	38.087	47.662	38.615	52.958	39.777	41.438	41.674	40.409	39.833	49.595	46.11	55.014	62.871	55.171	113.985	53.914	50.436	60.35	77.214	74.758	62.791	45.507	144.953	45.964	32.505	30.558	36.758	41.846	26.332	26.317	32.115	49.218	25.326	34.585	31.336
YKL197C	80.934	86.84	87.288	96.402	98.335	114.503	196.938	229.641	191.763	225.068	199.422	255.451	215.796	279.812	144.712	140.06	153.419	113.96	120.231	75.287	138.925	109.537	94.623	174.962	119.377	78.828	137.308	143.325	177.351	158.503	138.822	163.011	88.423	122.831	173.404	85.64	119.96	105.427	103.332	81.571	103.303	99.344	83.054	123.449	82.84	98.205	115.663	47.599	82.981
YKL196C	1975.13	1745.09	1788.12	2659.67	2620.05	2617.5	457.726	526.656	437.345	518.806	741.146	848.505	729.616	900.243	1927.82	1634.08	1690.8	982.706	1081.25	1308.4	966.743	1210.1	1053.19	1477.17	1168.06	2106.95	1119.01	1136.06	876.696	803.373	1987.32	1882.62	1287.96	1050.68	1011.2	1314.45	740.645	901.027	1613.97	1592.35	2200.45	1483.2	1912.07	1872.99	1538.89	1583.67	1955.67	1143.85	1491.88
YKL195W	961.592	843.896	815.999	844.327	869.261	1105.59	139.116	181.813	121.627	143.146	341.704	382.2	236.785	322.05	743.258	495.309	612.35	462.959	524.978	503.549	224.146	392.655	358.376	520.955	433.602	437.924	578.411	658.323	325.358	338.589	346.735	310.314	270.964	329.95	312.37	265.332	223.718	255.089	742.701	564.021	987.035	714.083	642.998	837.53	525.831	315.042	727.163	825.721	881.511
YKL194C	125.208	150.846	134.808	103.976	106.797	135.07	63.219	77.125	63.244	78.32	106.438	160.359	77.185	108.822	110.194	122.538	121.31	97.589	129.045	122.551	130.011	143.494	130.141	125.465	103.632	76.624	167.139	145.652	65.45	68.545	53.869	48.213	56.961	70.291	47.915	45.313	106.379	40.118	82.232	58.903	84.639	83.563	64.34	81.162	54.2	48.595	89.021	67.585	88.121
YKL193C	161.259	151.902	140.012	220.461	224.411	216.257	167.13	220.343	85.146	92.434	211.886	303.672	172.431	205.616	272.996	224.19	141.548	227.176	231.944	276.964	207.187	149.253	164.651	248.83	212.81	309.248	291.316	230.883	246.371	187.821	306.692	208.307	291.843	227.264	225.06	196.804	295.969	303.627	87.771	121.46	95.704	112.489	145.093	126.507	70.437	111.454	148.456	39.529	141.859
YKL192C	1919.03	1339.44	1358.18	1787.57	1833.02	2038.1	650.467	944.919	1084.15	1227.21	2123.78	2294.75	2175.15	2716.89	1767.33	1806.34	1153.88	2136.31	2118.44	2093.13	3055.22	2169.38	2113.97	2238.49	2160.79	1983.06	2507.52	2806.52	2532.89	2058.39	2454.28	2030.73	2666.73	2255.25	2399.24	2258.69	2686.62	2546.42	3104.2	2227.29	2820.14	3351.2	2107.02	2365.13	2633.17	1730.29	2739.8	3296.21	3149.81
YKL191W	466.343	377.196	324.677	360.838	366.857	552.09	326.833	360.196	529.585	603.602	432.481	440.584	584.093	937.165	371.446	347.989	308.592	587.603	529.936	565.602	800.003	658.475	563.206	692.905	576.743	398.36	687.063	635.073	347.412	372.05	384.325	343.218	389.564	343.72	437.546	394.421	409.171	373.583	1064.02	1297.96	1142.73	966.637	1012.95	887.948	1582.78	1520.02	999.307	1599.76	1205.88
YKL190W	723.071	641.78	599.651	747.286	637.668	721.155	718.98	825.366	623.728	619.532	681.637	820.538	712.207	628.083	356.528	293.092	257.357	412.016	571.712	528.693	429.452	431.137	463.011	585.925	574.034	322.121	516.909	423.354	835.756	540.231	574.398	585.355	545.841	523.161	468.335	442.846	472.947	361.499	270.694	167.531	250.117	144.698	294.678	389.585	190.537	254.315	522.196	172.988	193.702
YKL190W	666.81	629.443	568.125	675.596	624.212	822.953	257.781	318.514	229.273	240.561	282.077	259.149	238.751	385.289	321.785	372.846	284.287	559.955	598.021	616.284	552.188	629.995	548.654	652.278	532.977	464.314	676.238	582.143	547.123	522.011	550.549	604.841	448.202	307.64	497.307	329.658	349.08	434.548	749.594	579.545	677.73	757.194	791.079	819.196	649.085	619.132	850.766	571.883	696.74
YKL189W	211.633	181.69	191.62	275.11	261.528	311.842	167.609	247.746	133.196	78.23	163.89	209.434	113.253	162.771	222.206	226.829	190.193	273.529	237.606	250.787	263.931	296.263	274.88	163.803	155.873	247.305	333.828	371.717	225.081	173.931	255.858	260.667	285.483	219.878	205.672	161.234	267.107	185.999	121.219	186.963	140.511	192.931	152.942	158.225	150.227	154.106	146.175	176.085	214.934
YKL188C	42.284	36.738	40.716	139.228	153.03	241.437	111.46	124.233	132.19	109.723	36.176	65.155	42.511	48.964	48.869	44.883	48.049	35.959	36.054	34.746	41.45	40.846	34.563	41.229	47.038	43.005	37.158	38.324	63.726	64.185	524.278	457.428	428.709	222.588	241.874	145.63	145.748	130.105	66.758	84.04	64.824	79.381	61.557	52.291	47.822	40.084	51.255	72.346	77.28
YKL187C	73.808	92.189	74.756	502.262	513.542	825.658	84.888	83.025	78.834	74.087	48.584	82.245	50.69	58.501	91.798	97.318	75.449	50.5	57.689	61.89	99.995	79.82	75.987	46.927	39.334	38.797	59.044	79.651	333.775	366.397	1002.01	1006.35	920.972	687.825	636.37	562.92	387.434	356.564	38.955	52.801	52.285	44.325	35.336	43.079	49.769	35.377	65.595	39.114	55.657
YKL186C	508.631	444.874	406.336	338.72	483.306	473.546	275.684	320.934	221.831	212.55	260.344	341.758	228.822	264.371	419.61	369.54	458.701	486.923	528.255	408.796	312.21	310.149	247.36	388.695	462.265	489.878	402.754	377.63	219.422	219.145	92.336	143.351	152.031	281.003	242.512	147.369	286.974	119.111	1196.26	763.9	858.439	666.343	580.067	557.705	831.745	684.74	807.631	1301.15	1164.82
YKL185W	725.021	1019.8	1038.31	927.708	1171.37	930.82	777.407	826.578	818.436	881.56	1345.61	1610.64	1100.83	1403.38	1039.94	891.126	1082.01	945.462	872.63	808.541	1253.36	1164.97	1018.4	1102.64	1043.93	611.879	1022.53	907.091	800.537	993.034	708.75	926.873	926.091	948.329	1401.92	1526.14	1452.19	1704.27	885.952	852.888	1215.43	956.335	1034.21	1026.14	1149.29	843.973	883.849	980.225	1160.31
YKL184W	276.388	235.479	232.49	194.915	241.235	278.059	864.876	943.303	605.99	652.51	638.573	658.473	468.468	712.054	502.174	487.649	400.324	220.576	228.488	187.912	499.401	401.69	386.211	543.26	485.716	198.536	361.361	243.838	130.815	170.128	104.42	102.193	153.141	297.84	78.426	94.088	148.208	118.829	391.708	470.758	481.417	325.37	353.648	547.819	425.184	502.934	700.887	166.765	265.295
YKL183W	486.638	398.348	374.575	135.763	161.206	225.816	168.725	159.924	163.995	169.762	121.262	135.018	105.359	145.738	300.734	243.481	234.695	323.117	378.052	256.237	390.134	291.747	286.152	309.151	265.451	192.543	275.157	243.475	96.311	219.479	154.449	116.634	105.79	294.35	173.779	214.241	222.357	219.452	426.041	518.697	398.986	402.85	527.166	265.786	549.362	499.234	340.985	401.034	412.301
YKL182W	965.348	835.838	854.28	2267.43	2272.87	2824.57	576.836	525.196	949.223	832.291	1685.42	1756.99	1845.13	2279.51	1725.43	1176.42	1756.5	1513.49	1507.25	1637.52	2142.74	1886.51	1914.11	2532.08	1725.54	1137.89	1748.66	1160.08	1972.33	1903.32	1658.43	1640.15	1829.36	1706.79	1939.26	1194.97	2176.77	2021.18	975.896	2259.79	1698.49	1206.98	2377.35	1450.71	2151.69	2309.61	1853.5	1957.96	1910.38
YKL181W	2865.84	2538.22	2465.74	2646.97	3286.03	3095.49	1749.7	1672.77	2572.14	2013.19	1897.76	1901.77	2177.31	2654.2	2843.32	2035.46	2384.75	1942.18	2078.91	2059.65	2393.23	1752.73	2327.78	2111.18	2385.47	2309.09	2325.88	1290.03	2326.44	2218.35	2140.59	2135.85	1724.02	2160.7	2058.29	1887.53	1949.62	2188.41	4301.28	4476.98	4500.57	4462.3	4104.43	3506.47	4731.91	4717.35	3698.53	3549.94	4440.89
YKL180W	12338.8	12230.3	11765.9	13533	13340.6	12418.5	10610.2	10663.2	11550.4	12563.1	9937.45	13281.5	11407.5	12405.4	13240.4	11131.8	10959.6	12393.1	13621.1	15134	14784.8	13481	14452.9	12950.5	12711.7	16702	14451.7	11461.6	6352.22	7488.65	4884.31	6582.86	5915.75	7003.67	6836.27	6183.77	6263.86	7441.21	11412.4	11189.6	9446.93	7557.17	11146.7	10612.9	10052.2	13220.2	10594.3	4173.68	7803.07
YKL180W	4156.8	3311.9	3217.8	3984.64	3796	4309.69	1886.82	2071	3223.02	2886.24	3856.82	3344.96	3328.65	3843.4	5669.54	4005.34	4337.7	5362.62	5381.52	5855.89	6153.86	5427.64	6618.66	5526.35	5287.81	6883.14	6353.23	4564.4	2572.97	2562.43	2219.33	2373.97	2653.87	2454.18	2773.82	2469.29	2956.17	2816.13	4969.96	5673.65	5609.45	6065.32	5195	5102.69	5567.43	5955.73	5014.76	6771.01	5941.17
YKL179C	427.893	337.809	316.32	349.607	432.715	507.396	302.597	344.486	252.049	272.342	344.167	301.218	212.115	360.28	568.683	371.776	454.044	318.448	415.512	464.983	374.16	376.469	442.402	417.842	443.111	512.019	564.961	395.36	267.856	274.071	302.496	365.214	277.84	358.955	346.99	361.098	394.82	370.67	278.816	400.669	550.502	287.555	319.192	391.101	369.482	270.214	428.233	358.787	413.237
YKL178C	71.503	60.912	59.432	101.186	106.46	85.4	199.494	180.804	260.226	263.448	193.296	177.669	242.067	275.592	83.03	77.833	60.281	55.614	65.479	59.918	80.48	63.453	78.039	37.724	19.782	23.32	77.124	63.707	56.445	99.842	61.324	134.848	55.923	157.269	73.896	82.357	165.162	120.127	34.256	26.288	25.24	40.128	35.724	38.688	18.211	32.444	28.191	22.94	35.434
YKL177W	144.399	137.749	126.203	189.642	220.228	148.19	182.19	156.018	139.209	139.169	166.279	200.772	142.166	97.332	92.139	89.167	90.693	75.092	63.186	60.849	78.645	63.715	51.261	43.051	29.457	42.135	69.969	93.009	114.052	220.37	139.207	209.466	164.256	318.122	119.36	152.383	316.172	229.078	63.918	36.79	38.637	95.106	38.077	45.412	26.375	44.795	24.324	75.956	123.676
YKL176C	129.096	113.574	119.645	168.627	206.19	190.218	194.302	169.717	293.64	261.422	188.587	145.723	187.795	274.856	304.479	218.668	216.002	146.51	192.702	226.818	222.953	178.878	227.329	208.442	212.366	258.967	220.508	176.651	151.595	207.729	146.921	236.325	165.075	322.648	232.656	232.894	214.175	257.522	228.089	142.042	225.278	195.436	91.21	151.38	169.845	114.767	169.164	195.053	143.718
YKL175W	647.128	486.367	478.253	850.917	921.631	923.976	558.685	479.38	372.694	325.721	636.722	505.125	543.044	711.839	895.744	703.796	656.054	573.14	685.063	677.156	804.564	564.259	804.757	731.469	961.066	1267.16	788.938	679.625	769.204	866.146	799.887	882.215	656.488	811.444	905.361	815.532	783.354	1004.9	1098.45	446.553	334.077	268.13	361.126	250.644	368.795	452.331	498.865	262.476	395.966
YKL174C	168.149	148.995	141.017	287.845	310.615	302.184	331.063	277.258	192.709	173.884	275.244	235.824	235.817	325.087	216.175	173.363	146.549	144.85	151.34	153.036	140.664	144.887	140.358	177.651	195.636	223.88	188.646	118.027	397.071	436.756	310.588	479.209	326.608	260.368	329.742	252.197	409.437	343.141	624.577	796.931	651.465	1000.6	570.812	451.85	730.21	518.81	563.52	1391.08	1071.99
YKL173W	109.673	107.896	96.798	134.917	162.007	216.427	293.99	215.025	260.987	193.956	280.775	254.455	226.438	270.022	140.152	128.8	113.192	143.816	120.908	123.021	132.634	126.566	129.883	160.485	166.913	140.714	185.528	127.991	242.904	421.293	249.06	300.968	299.9	271.142	303.046	284.288	384.995	393.435	376.92	518.433	521.193	397.939	358.921	319.79	528.901	299.477	398.173	652.565	588.549
YKL172W	500.545	456.558	467.388	388.882	451.908	446.209	210.364	158.25	336.096	243.305	310.856	350.429	353.448	468.435	317.906	264.043	280.432	296.458	247.003	257.123	164.878	248.471	228.265	209.659	333.195	486.968	330.857	251.81	208.724	514.707	205.663	289.702	327.608	263.71	308.2	228.361	417.582	357.554	1488.22	945.679	1503.61	1131.16	775.96	464.486	1707.69	1081.13	840.435	2396.38	1060.16
YKL171W	391.926	424.073	383.194	509.836	600.296	540.174	386.905	286.754	208.857	268.203	380.79	372.9	227.206	256.458	382.846	392.775	340.027	263.511	276.849	240.023	312.874	286.521	203.647	302.135	232.088	292.576	315.875	290.828	429.152	403.84	768.526	527.463	843.472	418.042	614.269	484.735	734.031	522.852	72.846	96.14	79.485	88.767	95.231	62.81	66.187	73.81	59.6	78.961	75.875
YKL170W	756.465	681.542	646.65	962.634	1310.3	920.18	154.152	131.249	170.854	241.681	373.285	372.718	333.582	356.287	435.692	463.656	382.012	353.235	378.648	324.425	283.775	332.27	283.287	336.205	301.161	331.032	468.552	416.223	427.842	363.783	426.611	351.807	461.251	197.236	314.245	239.253	421.712	353.262	675.594	615.169	819.918	587.409	434.864	371.124	635.162	333.085	619.19	1189.58	849.759
YKL169C	242.494	197.738	225.492	228.724	273.763	226.178	278.252	231.662	182.615	255.958	220.641	279.756	185.597	175.997	116.269	96.617	110.336	105.152	84.752	95.308	100.896	101.621	91.841	83.053	67.371	81.944	139.136	101.892	98.232	79.494	69.335	96.222	139.305	28.659	70.816	24.579	148.145	34.588	105.789	115.519	124.726	106.434	96.672	89.027	109.752	135.017	110.097	191.605	192.861
YKL168C	89.982	107.517	95.895	88.937	109.387	117.892	176.75	168.657	101.421	184.609	145.043	189.797	135.298	123.576	142.98	137.042	121.058	120.837	125.525	116.633	108.705	92.726	91.846	126.205	105.788	101.615	165.846	116.844	201.371	212.755	209.652	225.035	261.758	103.376	222.762	131.799	244.108	166.612	135.815	203.721	165.883	165.388	178.234	138.932	130.564	108.344	119.107	240.476	169.954
YKL167C	1340.69	877.108	828.572	1136.21	1356.15	970.238	312.283	312.122	314.954	489.539	667.876	660.584	510.388	617.249	967.151	852.322	830.409	658.517	718.351	687.802	517.54	692.229	510.596	662.624	606.337	801.066	859.921	863.161	634.952	557.926	1007.58	933.854	865.442	553.087	683.401	740.736	515.694	630.073	874.541	487.94	731.184	463.13	479.465	555.772	455.061	411.163	732.767	674.692	816.825
YKL166C	132.77	116.406	106.608	133.486	166.942	135.938	65.138	78.239	67.111	98.754	84.675	141.219	106.085	135.789	94.754	61.443	89.49	72.261	122.903	70.773	54.357	65.861	69.211	98.292	95.613	101.74	108.203	77.625	47.705	42.013	61.236	48.095	76.312	32.629	34.411	19.134	71.208	21.51	204.046	91.943	185.662	264.389	97.201	206.06	151.522	135.71	172.216	289.41	134.743
YKL165C	757.747	669.453	626.901	588.924	671.683	672.875	428.012	503.279	474.917	523.612	764.718	818.897	1325.5	1740.35	1037.95	981.412	866.04	960.534	1089.22	988.12	867.247	826.154	740.472	1428.81	1604.76	953.553	759.84	741.179	176.918	185.56	213.644	216.389	184.847	195.856	216.997	154.122	229.77	179.536	1160.93	440.363	1034.19	1096.36	318.754	1039.43	872.366	681.93	1933.51	383.099	977.938
YKL164C	2703.43	2537.02	2193.81	2822.84	3222.32	3634.78	958.645	1401.47	1208.92	1200.77	3396.58	2424.93	3241.93	3911.54	1697.69	1152.37	1373.19	2488.94	2778.18	2862.56	2904.04	3110.76	2430.65	3182.83	3229.39	2033.62	3042.69	2665.98	1354.61	1435.14	1681.53	1621.08	1356.03	1279.82	2062.2	1775.19	1954.31	1960.9	570.931	521.623	615.366	467.223	737.125	1022.55	665.502	1136.69	1509.93	262.271	900.365
YKL163W	352.685	257.363	233.892	309.683	417.63	949.629	2732.81	3016.53	1323.45	1366.18	2025.18	1702.83	1323.91	2011.74	136.638	131.182	104.78	1011.19	1451.01	978.058	696.089	456.736	536.89	2490.88	2275.04	101.735	197.077	188.838	1128.89	1710.76	768.991	1023.51	632.967	1010.35	1038.83	980.546	812.94	898.727	870.822	306.044	277.892	616.54	909.263	765.691	169.682	234.054	438.662	120.736	720.914
YKL162C	34.118	34.082	35.299	70.892	95.208	87.18	35.604	33.806	18.898	23.952	34.618	46.899	29.785	23.667	62.942	46.66	59.204	63.065	61.307	67.512	48.68	63.805	53.901	50.725	51.363	62.367	81.366	59.799	41.016	40.858	52.352	68.218	42.78	50.455	33.496	27.389	49.52	37.659	36.162	43.063	33.629	43.822	37.522	33.26	29.738	25.654	32.107	39.688	53.152
YKL161C	51.687	62.089	57.935	60.41	71.631	63.429	134.973	161.577	154.22	132.387	75.818	119.354	60.594	71.321	73.324	65.12	73.776	53.073	56.704	50.969	72.823	65.907	86.517	139.653	148.521	77.949	53.554	48.74	38.634	38.021	26.344	31.986	33.665	32.109	26.701	32.644	44.745	30.403	83.055	69.17	73.349	93.421	81.554	100.184	89.864	91.599	99.52	43.423	65.235
YKL160W	2381.07	1885.88	1758.34	2338.98	2724.41	2227.2	362.011	456.811	437.242	415.526	886.499	783.348	736.287	1035.31	1983.13	1752.27	1794.99	1799.3	1692.05	2076.65	1637.51	1721.08	1591.86	1504.59	1421.39	2551.02	1748.22	1854.79	967.882	981.17	1214.36	1227.48	1337.16	935.837	1110.82	1204.65	977.547	950.408	1688	1584.22	1866.67	784.48	1143.19	720.103	1875.79	1153.17	1457.94	2009.12	1534.52
YKL159C	75.903	84.475	67.148	54.68	70.18	83.917	149.458	150.265	105.341	92.069	130.471	141.642	93.334	102.401	57.424	56.705	52.742	89.419	94.557	85.343	128.151	93.384	88.562	125.16	110.972	53.224	81.554	92.554	104.922	78.686	127.112	99.049	135.056	84.949	88.578	62.723	168.129	64.156	158.946	271.559	227.013	202.037	243.426	108.118	204.175	182.82	165.162	141.95	178.81
YKL158W	201.16	283.489	217.461	196.46	230.678	168.911	213.082	281.101	215.772	221.242	320.797	367.319	225.946	258.546	151.233	173.045	176.092	192.803	299.715	228.301	319.553	390.607	368.999	154.313	179.247	236.097	201.678	358.102	94.796	126.662	59.133	85.387	95.038	155.701	86.315	72.405	180.899	23.822	44.339	41.366	38.112	50.157	37.826	30.053	41.414	70.23	28.094	63.233	43.586
YKL157W	508.725	406.88	420.05	626.116	666.157	794.5	422.472	519.333	349.528	409.158	605.758	707.914	489.563	639.434	705.707	650.223	772.757	737.74	698.643	843.35	818.447	772.556	667.078	767.766	567.275	531.745	743.629	670.597	1068.6	1024.94	972.735	1051.71	1040.42	976.757	1097.97	1144.34	1285.97	1066.96	381.011	487.304	532.413	489.909	575.539	548.556	452.595	418.405	541.745	271.509	396.336
YKL156W	4950.04	4443.18	4034.05	5117.76	5150.16	4352.41	1751.65	2359.11	3130.55	3154.4	3399.66	3162.03	2625.46	3889.19	5354.47	4930.51	4462.01	4685.12	4587.43	5049.76	4085.06	4051.82	4083.37	4067.88	4110.91	7982.47	4775.11	3031.13	2389.99	2412.89	2811.92	2752.61	3307.02	2373.16	2512.28	2792.58	2513.49	2613.18	5120.39	4751.23	4950.67	4779.67	4692.8	3946.69	5557.34	5346.81	4593.33	3374.98	2942.55
YKL155C	70.095	46.585	46.144	59.816	83.415	105.712	35.543	39.578	51.242	52.125	62.179	86.358	51.275	73.012	69.629	52.475	50.595	52.604	54.304	62.456	56.681	57.367	61.203	74.209	58.882	65.799	59.749	37.143	27.421	42.389	28.071	44.791	40.942	78.234	39.126	53.062	61.392	63.264	114.245	56.976	132.238	127.197	60.62	81.618	100.082	47.777	104.641	178.837	146.451
YKL154W	235.26	145.672	148.338	183.986	223.19	204.578	85.418	75.211	104.693	99.109	106.239	123.86	104.414	138.943	254.291	194.141	245.892	186.259	197.764	193.686	137.223	169.778	211.074	217.369	195.285	407.199	192.908	150.775	123.593	131.117	104.407	163.262	130.539	178.394	92.352	122.399	210.286	99.369	312.309	294.431	525.794	353.653	230.526	294.973	383.954	366.643	360.922	558.958	344.078
YKL153W	48.201	30.888	29.944	48.177	68.261	54.858	33.26	34.534	32.569	31.161	46.339	74.615	36.9	64.921	32.988	25.551	31.059	48.937	21.854	41.796	33.63	40.387	46.274	27.16	23.621	44.398	46.496	37.881	22.849	48.41	19.48	49.283	31.406	85.026	32.953	41.628	75.448	34.286	28.404	64.065	35.877	67.406	67.018	27.126	68.017	72.853	30.925	39.799	206.42
YKL152C	7752.14	7253.8	7268.05	5582.75	5916.6	7579.13	4245.9	4816.48	5307.15	5036.2	6194.52	6089.3	6293.94	7422.45	8433.55	6979.94	7210.37	7793.11	8637.92	8641.21	9351.86	8744.53	10593.9	8254.65	8389	8608.52	9989.97	7298.84	8003.61	8244.01	7799.18	7378.43	7216.35	6774.91	7307	6011.55	6911.88	7326.35	5923.62	7534.73	7250.1	6084.44	7767.39	7569.68	6719.43	7120.33	7501.28	2900.15	7680.18
YKL151C	477.461	363.406	394.342	461.883	510.774	757.897	307.788	266.98	89.976	101.903	301.431	310.277	237	366.811	395.926	321.618	358.072	375.289	495.391	422.219	456.497	359.231	441.559	780.249	725.802	298.78	543.01	403.592	688.182	804.73	624.632	671.745	545.322	671.532	742.701	715.231	612.946	816.208	610.705	742.627	544.29	812.093	721.61	583.211	323.813	170.95	406.552	94.093	205.919
YKL150W	741.958	556.002	526.698	1155.28	1451.87	1853.12	406.202	619.257	181.923	181.444	905.342	764.222	768.759	1046.67	766.49	506.188	673.57	605.917	792.37	841.597	603.693	679.97	820.122	950.995	938.904	492.332	1103.49	696.989	1203.09	1195.14	1265.69	1198.17	883.205	1157.23	1109.95	1118.6	1005.91	1413.8	518.549	650.064	614.805	580.352	522.826	566.923	317.165	280.779	496.475	194.421	571.302
YKL149C	132.647	127.25	110.254	341.412	380.276	340.494	151.382	142.184	175.715	160.577	108.92	121.64	101.575	118.266	228.79	141.417	174.81	140.005	145.399	155.808	104.155	118.986	136.134	116.714	138.46	187.633	141.796	131.331	127.923	175.931	163.42	228.164	170.522	311.247	177.234	156.48	200.196	180.156	156.314	163.688	171.545	174.102	111.888	144.678	157.116	131.387	113.445	141.269	126.803
YKL148C	806.764	739.189	690.152	1254.13	1281.03	2149.41	605.291	589.755	352.088	342.779	1473.19	1405.37	1361.12	1701.53	826.27	636.668	677.724	836.89	1084.53	834.881	787.77	826.689	777.083	997.344	1206.95	397.967	813.633	723.195	1800.4	2266.5	1741.17	1720.01	1701.48	1975.14	1842.07	1593.51	1691.86	2006.61	635.392	427.957	469.893	518.616	407.571	549.778	275.739	306.249	493.766	177.617	587.767
YKL147C	71.332	153.332	136.137	79.161	77.223	81.138	350.998	298.618	303.654	307.391	326.542	477.512	320.778	188.084	67.088	60.04	64.654	85.941	60.372	68.239	87.432	84.367	72.359	93.702	68.017	71.688	52.118	81.189	159.918	307.423	111.739	189.875	162.563	309.956	143.155	195.278	301.41	213.529	37.732	43.693	34.078	36.509	34.13	30.685	34.436	62.198	27.271	29.067	33.875
YKL146W	1553.21	1335.31	1146.05	1487.83	1538.22	2161.27	2810.14	2123.47	1733.55	1741.8	2686.3	2564.93	2203.38	2497.91	1242.69	1223.95	1027.16	1116.42	1218.13	1257.01	1640.52	1171.44	1477.42	1461.52	1663.91	1376.81	1513.97	1445.11	2824.73	3087.24	2722.43	2696.54	2493.39	2881.98	3235.2	2698.02	2667.09	3420.8	1235.13	1052.3	830.604	1029.56	1035.12	813.856	713.946	1156.14	803.944	381.375	923.622
YKL145W	2229.05	2129.77	2065.01	2036.17	2351.9	2694.75	1419.86	1206.48	1220.11	1003.23	1652.62	1514.46	1364.98	1651.66	2013.14	1741.89	1580.87	1370.93	1428.63	1382.16	1434.19	1555.42	1831.9	1484.78	1643.45	1837.15	1836	1579.05	1534.36	1590.36	1522.4	1803.26	1503.24	1156.17	1653.05	1502.92	1546.23	1812.42	1328.05	1570.09	1974.99	1618.61	1520.47	1685.59	1324.81	1395.18	1548.53	1470.34	1843.66
YKL144C	252.456	205.483	215.114	208.343	256.633	247.829	163.98	111.962	152.778	126.325	154.096	182.539	143.038	211.018	231.79	193.508	227.88	188.484	169.401	176.271	120.648	134.275	156.27	136.599	157.181	305.374	259.009	169.445	138.161	240.806	103.356	179.461	225.624	171.089	141.69	137.474	217.721	173.421	419.759	309.368	475.903	302.951	176.802	261.24	457.811	280.675	336.214	357.833	325.913
YKL143W	286.045	275.135	258.244	289.664	334.179	375.343	200.556	140.337	219.669	193.128	272.076	298.971	219.195	326.565	218.602	217.577	184.89	203.249	163.385	143.891	152.577	151.801	164.771	169.161	162.126	246.978	225.544	117.243	246.734	434.586	225.935	341.882	373.432	332.038	316.274	312.087	455.092	327.019	667.546	617.884	926.561	495.952	401.708	231.766	911.95	523.596	477.844	1020.91	540.3
YKL142W	966.086	1227.5	1110.32	1488.43	1775.62	2189.76	1144.52	935.733	495.739	670.98	1789.64	1735.36	1161.65	1294.46	1177.74	1071.65	1127.9	726.483	1022.25	905.245	1060.1	1012.34	965.77	1191.3	1022.75	906.181	1365.62	1268.59	2893.94	2804.01	3746.96	3385.26	3322.22	1940.07	2778.42	2944.48	2447.22	2591.53	849.888	1591.31	1415.75	1225.06	2014.19	1467.4	810.907	839.632	1776.12	552.438	844.981
YKL141W	3253.92	2461.29	2511.96	4883.76	5576.73	5114.09	475.291	374.3	271.811	386.493	1491.69	1161.82	1123.59	1431.25	2755.4	2281.15	2358.95	1849.76	1961.69	2054.64	2137.97	2178.05	1821.58	1477.1	1585.09	2268.38	2401.07	2401.71	2665.35	2612.85	3365.64	2731.81	3171.2	2655.97	2487.45	2157.74	2865.38	2280.72	717.484	536.88	544.357	732.599	622.452	585.629	403.008	537.292	578.956	583.407	556.668
YKL140W	381.855	282.522	298.945	360.378	431.839	339.601	198.335	183.428	89.41	120.462	201.802	204.262	136.456	192.743	350.243	285.497	304.179	229.835	259.815	210.433	226.273	216.434	203.078	188.023	197.367	328.096	286.459	280.733	189.804	148.438	243.018	239.761	203.78	68.927	211.452	115.555	208.922	143.71	248.513	379.417	409.157	304.654	336.667	324.844	275.913	311.445	253.422	252.958	226.084
YKL139W	66.655	58.788	61.571	51.155	67.178	83.037	96.733	81.04	66.42	132.807	102.26	107.198	90.189	138.014	80.057	75.047	66.557	67.533	75.055	86.313	38.641	52.344	51.874	85.424	64.508	86.229	98.553	77.604	74.839	55.921	84.018	72.031	72.387	45.094	72.511	27.776	60.874	35.582	116.324	100.966	148.71	145.461	72.642	126.674	117.11	104.784	122.852	141.58	117.677
YKL138C	500.446	378.601	361.74	389.41	412.292	474.349	76.11	85.22	110.571	176.498	200.693	202.987	151.188	237.68	400.342	379.468	363.614	289.389	384.158	321.443	323.449	354.462	311.209	328.633	287.978	276.441	504.191	436.606	272.685	186.935	214.134	187.276	216.306	158.503	126.648	88.806	191.543	134.435	407.313	348.851	436.038	434.873	270.549	344.461	324.213	183.969	450.36	478.955	363.214
YKL137W	704.136	590.211	578.646	548.716	655.726	471.014	130.856	162.533	149.954	209.496	275.719	374.175	237.385	258.454	448.994	418.593	432.668	267.395	348.74	276.882	195.295	291.467	230.723	197.725	206.894	363.687	488.701	302.649	288.886	197.258	294.258	398.216	260.844	243.625	239.191	202.873	254.423	143.877	395.236	352.503	378.036	348.323	284.14	300.503	305.056	218.233	320.194	323.897	394.047
YKL136W	118.09	138.232	118.245	109.83	102.704	111.78	132.534	172.563	119.94	156.567	164.661	191.828	127.901	148.947	82.191	66.277	78.175	79.852	67.705	78.321	79.982	75.618	54.382	62.086	57.604	86.458	94.33	83.988	45.618	39.13	43.634	57.954	36.618	46.982	31.163	25.767	55.783	33.404	86.012	81.907	96.84	85.718	68.446	72.501	96.195	103.869	86.094	128.16	147.018
YKL135C	441.681	376.957	350.527	491.982	577.455	577.86	281.366	341.888	259.771	251.484	332.11	354.847	296.132	440.661	591.476	414.184	504.549	415.816	474.908	486.316	447.993	451.521	408.427	374.813	367.322	685.573	519.692	432.046	683.49	547.236	646.872	661.218	682.615	497.034	615.401	500.59	734.901	566.454	562.486	526.682	709.451	493.17	436.793	424.284	525.433	426.525	556.979	737.047	709.299
YKL134C	65.082	55.133	60.578	95.112	98.793	122.495	33.988	38.266	33.567	44.85	49.76	79.984	57.396	74.151	115.686	81.085	77.395	92.26	89.163	94.005	87.553	85.893	75.94	99.745	75.778	165.641	123.736	88.487	48.445	55.96	49.295	51.691	65.611	46.218	29.161	42.841	83.284	49.531	72.227	39.333	57.467	61.991	39.823	59.957	54.574	37.5	67.557	35.738	48.796
YKL133C	30.265	29.639	28.356	46.893	50.288	65.556	38.354	42.909	25.118	29.676	33.3	55.632	26.902	36.572	26.045	24.074	30.921	20.474	22.869	23.423	24.529	23.43	27.333	27.198	23.895	32.833	31.325	28.132	51.037	49.07	69.057	71.123	72.726	72.599	51.761	64.587	70.71	65.538	47.591	49.091	48.757	56.518	46.324	45.53	48.139	28.594	40.886	41.247	42.983
YKL132C	90.883	77.927	66.36	52.335	61.1	73.002	187.049	250.532	161.197	146.271	60.465	88.204	56.488	102.938	75.673	64.199	56.969	137.807	200.788	197.288	215.698	137.146	148.943	174.611	162.684	87.567	153.562	150.068	185.749	123.546	150.911	130.967	93.116	105.924	121.738	81.938	100.785	129.443	144.578	238.951	132.49	165.188	246.648	161.316	172.125	136.322	139.751	205.892	298.769
YKL131W	37.416	38.762	33.672	38.392	36.88	44.384	103.111	100.107	95.44	85.385	120.001	155.603	97.662	90.14	26.25	27.757	27.213	37.1	34.145	41.861	35.767	26.659	33.005	37.468	35.667	33.881	33.698	50.398	37.601	28.757	32.716	30.991	34.097	47.196	37.13	24.721	37.159	29.879	27.256	25.927	26.624	20.59	27.501	27.892	31.61	34.747	25.69	26.8	23.225
YKL130C	301.403	258.568	263.08	334.662	372.204	261.487	288.882	297.447	289.608	270.401	222.125	216.564	144.198	268.996	453.337	325.904	359.999	514.173	460.363	417.583	397.506	303.444	255.547	243.424	314.573	734.99	374.787	402.649	81.674	80.449	122.751	97.708	110.171	74.989	92.883	46.275	126.633	52.238	417.758	511.151	402.189	493.131	525.376	266.771	489.521	493.139	386.41	606.555	507.502
YKL129C	88.1	82.084	81.444	90.467	97.505	130.466	199.054	238.743	124.732	90.35	282.12	266.186	182.861	247.726	135.611	102.503	136.551	230.543	225.086	258.28	239.69	190.935	174.649	286.186	205.95	118.982	179.033	195.086	175.198	188.477	186.214	199.225	273.698	254.108	237.563	167.938	282.961	148.124	192.505	250.825	152.413	265.844	342.259	131.731	192.389	177.406	178.488	267.435	337.57
YKL128C	887.405	677.684	673.22	487.556	586.447	458.29	277.968	303.703	281.901	313.948	394.66	514.029	398.01	550.214	663.313	604.918	723.033	1104.72	982.524	1001.51	882.601	572.5	625.95	981.069	981.995	1445.75	773.204	561.711	374.861	415.343	268.261	336.907	419.383	483.015	398.952	420.506	517.926	504.776	1088.73	710.187	912.202	1107.46	734.477	985.813	810.252	845.039	969.758	585.755	865.622
YKL127W	437.355	426.154	389.227	349.465	420.659	415.465	288.496	276.602	360.827	352.97	434.28	495.238	308.134	405.44	576.517	494.522	444.691	622.243	598.832	644.554	834.61	706.753	644.949	564.862	490.688	629.42	651.438	474.679	136.796	156.893	100.557	106.926	149.106	215.792	127.678	176.751	174.214	153.886	234.776	274.939	298.341	234.753	308.25	324.42	348.417	398.226	502.483	136.904	387.669
YKL126W	694.017	566.763	523.967	654.769	693.369	792.121	380.869	366.383	217.757	192.259	407.964	388.967	344.504	446.54	802.184	697.372	728.727	691.702	756.685	772.965	953.554	817.97	836.004	747.112	660.76	747.349	632.539	437.098	528.819	531.678	703.769	778.84	543.816	716.036	600.382	681.104	664.69	728.112	601.068	885.85	1030.31	551.262	1005.69	607.524	904.631	636.08	867.043	1058.32	868.911
YKL125W	262.783	231.834	245.561	247.522	314.925	302.879	469.019	495.629	428.883	363.321	289.924	307.656	299.637	391.778	320.734	242.031	340.759	283.748	258.055	292.311	284.95	274.793	251.964	309.097	278.353	381.702	293.08	221.93	150.527	132.029	260.782	239.938	181.996	284.27	187.018	225.738	220.487	181.338	319.366	337.17	376.847	315.648	304.065	297.505	418.856	427.689	324.592	425.339	347.967
YKL124W	141.995	159.749	143.988	253.865	301.854	323.534	258.056	290.144	156.004	161.285	210.924	345.182	239.748	278.52	240.336	187.414	206.817	187.598	227.209	207.444	217.415	209.269	181.397	190.247	261.889	231.526	236.155	148.058	310.293	421.546	319.742	363.814	383.578	524.021	324.094	363.256	380	398.705	85.124	113.64	79.159	55.801	83.258	65.024	67.42	90.565	66.077	45.372	86.041
YKL124W	35.405	33.093	28.403	62.977	77.035	88.365	64.303	74.954	36.625	40.705	59.552	92.341	46.378	58.717	47.435	37.182	39.309	40.108	35.27	48.697	58.461	56.478	40.682	66.877	48.674	71.049	74.965	41.652	62.643	142.218	83.602	134.394	96.786	208.17	147.046	116.581	201.923	130.883	24.324	34.996	25.039	24.864	28.226	23.128	25.713	18.601	21.948	27.445	37.929
YKL123W	83.404	55.482	49.772	120.88	146.856	229.045	119.877	103.749	75.282	73.185	144.576	120.479	98.914	121.62	248.544	171.973	216.796	88.219	132.029	185.654	136.268	184.443	211.912	219.395	196.149	175.148	240.851	171.16	225.061	192.315	245.15	356.918	306.874	250.252	296.317	268.414	316.314	282.593	69.466	121.49	97.41	80.696	102.243	89.61	80.271	83.043	103.96	119.104	126.363
YKL122C	1039.99	810.245	778.002	1285.63	1569.5	1368.33	421.394	534.958	470.725	548.614	571.032	502.712	476.039	690.181	650.176	492.181	545.979	319.077	513.627	382.705	234.29	391.405	570.869	448.147	590.563	1037.77	454.512	422.891	633.523	581.831	499.549	680.014	661.286	699.537	687.164	676.031	741.524	532.378	1352.66	1265.14	1596.45	1324.99	1122.12	1419	1417.13	1619.59	1285.35	1559.92	1430.93
YKL121W	145.57	114.156	132.298	224.441	254.618	250.338	457.207	419.153	212.388	229.296	370.304	301.846	258.852	289.159	260.483	234.716	214.975	217.532	293.747	262.3	292.849	251.02	326.903	251.67	271.669	265.973	359.278	285.696	330.832	364.99	346.346	378.784	430.368	420.734	410.318	362.65	449.914	418.371	387.541	378.885	328.317	380.5	303.028	310.871	272.244	179.992	235.022	209.947	366.406
YKL120W	3056.56	2863.65	2697.5	2352.48	2461.45	2425.53	970.281	974.959	1308.62	1308.19	1935.76	1602.19	1602.08	1954.96	2370.38	1918.32	1774.96	1412.72	1803.81	1943.86	1808.01	1861.98	2292.83	2228.6	2486.69	2166.14	2419.02	1759.83	693.813	847.245	555.565	654.049	702.673	858.649	743.229	613.002	778.431	783.365	878.026	576.874	761.104	962.425	520.304	1010.28	1953.21	2693.16	1630.61	1054.11	1088.03
YKL119C	392.595	334.949	350.766	475.27	548.104	438.208	310.975	250.677	307.756	324.866	308.815	269.757	254.602	314.061	289.476	233.986	207.857	175.076	227.508	221.742	162.435	167.626	210.052	189.824	221.817	384.643	236.891	200.204	228.218	334.026	224.205	334.651	262.166	365.901	231.714	274.525	332.675	302.553	393.398	424.398	392.963	379.25	381.992	340.285	331.577	310.818	338.22	300.71	468.838
YKL118W	21.622	21.267	18.319	19.882	19.347	25.343	41.961	26.922	25.221	30.814	25.493	33.57	33.51	28.897	18.302	18.799	25.514	17.322	27.645	23.296	26.791	20.966	14.595	18.204	14.865	24.995	19.748	19.643	40.732	80.618	20.155	67.638	38.185	79.732	28.939	33.288	108.387	79.877	12.78	15.14	12.128	12.578	11.741	11.811	12.763	13.355	13.027	12.131	12.259
YKL117W	2461.42	1708.3	1612.53	2530.54	2606.76	3296.74	1048.41	856.201	806.696	698.307	1706.06	1536.23	1671.78	1977.34	1765.64	1683.56	1422.36	1484.81	1522.58	1567.8	1596.24	1727.99	2181.14	1889.54	2207.23	1972.43	2099.73	1634.22	1656.37	1728.03	1575.31	1737.04	1280.7	1184.43	1804.99	1463.56	1288.07	1933.2	2175.5	2777.75	3571.19	2524.55	2671.58	2920.26	2246.14	1957.72	3373.02	1406.35	1954.79
YKL116C	116.073	124.566	127.661	144.77	176.722	141.597	220.087	163.275	197.492	170.497	192.051	163.197	153.351	202.862	156.502	156.533	168.473	159.861	180.248	172.367	198.435	127.979	155.354	146.487	190.201	216.99	252.853	189.88	123.671	284.432	102.428	185.857	114.447	235.916	123.033	127.944	255.172	208.562	150.453	150.224	213.533	154.915	100.183	162.34	170.261	132.486	161.32	81.371	139.089
YKL115C	117.875	132.39	115.815	136.89	113.814	110.247	208.603	152.052	185.655	182.323	223.018	245.44	148.211	195.303	69.819	81.373	78.708	82.4	99.063	90.46	105.607	137.446	91.145	94.606	86.314	113.175	111.63	96.886	221.04	196.718	114.616	135.555	229.667	134.185	171.492	62.761	435.335	165.816	69.301	72.227	61.274	76.396	65.638	41.126	60.971	75.969	58.4	64.069	62.281
YKL114C	610.636	390.641	393.204	482.908	591.509	550.094	378.62	294.524	294.895	456.039	523.96	407.282	346.905	337.587	264.962	287.288	253.359	269.321	315.811	272.437	211.057	261.571	220.237	282.713	273.32	309.268	343.333	307.935	147.841	108.742	161.047	110.505	221.655	62.974	142.265	57.431	307.75	74.174	437.013	497.688	740.643	697.552	589.048	540.958	554.788	436.244	679.352	487.711	298.486
YKL113C	608.679	506.062	521.924	390.065	552.578	619.116	351.07	284.493	329.608	467.439	358.614	396.894	414.87	555.961	378.201	321.265	312.271	348.179	359.517	277.653	355.598	340.059	291.486	330.727	252.725	323.447	448.924	359.397	180.025	184.462	194.459	198.38	279.037	89.799	232.715	48.868	248.526	111.149	510.8	263.632	607.769	410.051	162.733	514.471	451.467	261.306	502.032	310.228	267.984
YKL112W	263.892	187.261	227.367	281.406	329.61	358.165	91.871	92.797	84.173	146.063	189.887	189.067	171.979	224.06	359.053	296.895	302.826	273.811	291.938	339.024	282.245	329.306	227.655	275.043	248.199	275.966	408.383	349.464	109.341	109.683	275.929	241.338	254.305	67.834	220.957	126.811	191.426	126.216	340.271	203.162	404.363	1012.7	575.734	1492.48	131.583	84.399	258.702	63.676	88.718
YKL111C	97.916	104.425	111.043	101.523	91.609	93.931	132.935	111.666	132.405	176.799	159.127	193.392	167.81	156.117	63.689	62.478	66.187	74.202	69.53	69.035	75.988	63.371	49.266	71.123	44.891	62.761	86.04	71.265	50.684	28.336	42.629	51.038	57.178	27.464	58.667	20.595	80.914	24.824	68.355	50.079	79.448	146.613	78.938	149.699	58.132	65.225	54.354	52.572	53.467
YKL110C	740.899	637.833	649.545	644.256	673.658	561.724	1024.13	1200.4	1028.81	1433.53	519.129	598.003	600.824	656.211	579.385	494.358	531.556	805.29	858.202	789.712	515.083	635.542	508.162	764.483	660.557	766.387	690.243	743.887	348.814	315.211	248.624	196.382	213.252	133.643	204.622	136.184	233.686	162.719	906.196	722.809	863.445	1078.7	697.817	938.996	883.304	1069	897.612	735.509	817.023
YKL109W	476.918	517.652	508.539	740.155	931.032	1007.49	424.846	546.148	787.343	991.882	597.096	708.703	518.501	652.735	503.467	593.338	526.701	281.015	435.651	264.257	355.494	423.495	309.481	430.708	500.3	409.052	417.811	399.94	1293.66	1291.91	682.008	850.256	472.944	619.803	824.681	777.113	634.33	654.348	155.271	207.064	54.194	132.231	191.038	87.506	73.892	90.948	109.017	233.841	260.21
YKL108W	78.105	78.936	83.912	66.474	52.785	89.208	46.062	82.257	46.961	58.283	58.015	107.771	42.27	63.208	75.134	89.11	67.939	93.054	83.344	73.747	100.719	120.858	82.907	91.467	75.013	97.291	127.44	88.428	34.415	73.981	59.32	47.561	69.143	58.533	38.411	39.984	123.19	42.276	137.264	63.174	151.86	152.631	56.127	111.539	121.645	58.94	86.665	204.806	96.174
YKL107W	19.206	27.838	26.999	77.243	103.51	181.791	12.692	20.658	11.11	13.909	16.259	28.206	14.335	24.208	19.017	21.166	17.24	16.882	16.825	13.844	24.191	24.623	21.368	19.984	14.639	14.445	41.016	18.393	95.271	87.728	872.565	686.828	785.13	686.787	507.461	502.955	295.765	362.89	43.109	17.132	24.369	42.378	19.921	33.299	13.732	12.97	18.429	10.734	14.197
YKL106W	286.196	238.83	256.004	511.592	517.671	494.162	145.74	176.557	249.025	271.675	227.547	216.118	267.235	422.261	223.765	226.859	197.528	288.561	284.404	258.555	242.128	248.101	240.903	323.93	283.018	550.972	287.79	236.261	112.031	100.411	130.093	123.14	77.199	88.545	72.134	68.59	202.658	96.431	230.383	106.762	323.214	277.744	67.033	347.625	197.917	204.229	446.756	212.581	280.853
YKL105C	158.885	141.282	135.978	92.669	102.695	133.455	141.273	169.21	84.181	84.07	166.714	204.242	97.453	144.145	174.416	163.436	151.933	236.807	229.38	236.973	218.862	229.842	202.346	262.17	212.963	164.653	237.698	228.858	103.874	109.487	81.472	92.95	95.883	93.434	89.5	74.958	137.931	88.311	113.366	173.045	162.377	121.19	128.858	133.346	148.527	166.386	108.558	88.169	136.669
YKL104C	415.405	338.87	295.652	443.649	430.478	685.699	395.07	487.495	429.565	408.71	712.228	656.678	610.855	990.014	531.92	549.226	463.855	652.284	765.459	759.283	844.595	743.751	751.205	925.579	1062.96	392.301	777.783	804.068	325.413	334.857	324.838	311.514	245.683	382.144	354.55	278.296	435.736	325.225	547.454	451.689	576.444	496.951	724.908	1140.91	500.372	454.239	1201.4	158.639	334.865
YKL103C	1014.01	988.463	939.471	633.663	737.427	950.408	312.141	288.982	84.338	100.418	1052.57	1215.34	453.263	641.033	1838.01	1309.89	1525.74	1272.13	1743.55	1204.27	1814.83	1425.93	1499.22	1451.75	1351.76	719.38	1662.83	1638.01	690.241	845.296	599.568	776.415	652.013	1047.87	928.61	740.359	801.074	716.677	255.664	509.148	748.067	341.434	403.858	486.596	208.413	228.826	507.112	116.755	536.396
YKL102C	23.204	34.788	29.497	21.703	29.918	24.113	62.009	73.193	59.465	52.815	46.644	81.468	58.268	43.953	21.091	22.782	20.124	23.105	24.066	23.23	28.689	27.548	25.822	26.744	26.475	25.873	16.292	32.962	21.677	20.927	18.66	21.315	18.922	45.922	20.061	20.363	24.314	15.771	20.155	21.859	22.656	22.466	20.11	20.769	20.615	26.557	20.844	19.976	22.442
YKL101W	28.339	26.54	27.504	23.753	27.864	43.531	37.053	46.563	37.49	36.701	37.139	46.465	31.391	37.754	31.606	50.377	39.986	29.494	34.145	31.77	31.655	39.345	39.244	40.144	37.052	36.82	34.774	36.938	22.661	28.163	17.989	33.746	31.26	77.186	24.427	36.816	49.962	31.604	66.718	54.164	142.695	76.007	43.497	95.555	87.662	48.032	89.838	81.848	57.564
YKL100C	764.051	798.059	806.634	1413.67	1517.3	1429.87	961.589	1104.91	667.686	670.368	881.797	1050.4	734.286	929.823	875.918	667.947	934.823	652.228	779.587	683.315	707.64	804.765	641.062	667.248	696.485	857.531	623.238	486.128	1586.85	1677.53	1666	2195.68	1296.11	1605.15	1659.6	1340.28	1483.63	1468.39	256.19	417.11	326.894	265.712	391.013	321.568	316.893	331.972	325.06	209.714	404.139
YKL099C	89.011	69.928	88.646	86.515	127.195	120.164	70.073	95.083	84.404	73.824	83.008	131.147	70.403	72.656	95.428	75.656	81.183	66.368	61.041	65.954	58.792	60.245	58.156	70.662	69.86	130.967	68.447	50.239	100.856	143.136	83.348	110.884	83.886	254.533	89.194	130.866	163.074	144.214	134.685	113.104	259.956	125.248	100.506	135.231	198.998	137.738	172.5	321.315	206.248
YKL098W	563.582	448.349	445.456	414.023	446.897	556.379	1195.04	1259.36	854.959	833.163	453.46	465.855	397.483	623.293	280.296	245.51	301.99	418.794	383.303	366.018	480.82	302.047	361.496	363.295	327.782	358.256	315.772	231.206	481.74	487.873	456.481	448.902	404.131	569.473	540.067	381.776	522.848	475.828	436.69	385.213	353.77	386.639	397.308	225.508	406.983	387.274	323.945	408.873	493.256
YKL097C	85.95	93.103	99.637	81.041	80.211	91.049	203.498	194.856	157.604	178.298	201.715	261.977	180.029	168.356	47.36	52.934	53.895	56.696	61.837	58.544	63.015	61.1	60.204	58.435	47.54	64.878	53.358	75.444	93.563	135.305	64.216	133.726	69.567	237.05	99.649	145.107	182.297	101.474	48.936	56.965	54.316	37.874	58.302	44.419	57.465	94.636	49.155	46.322	52.606
YKL097W-A	3686	3011.1	3286.46	9612.55	9493.85	11879.7	7841.95	8466.28	10027.6	8911.21	9399.62	10911.4	9746.29	10769.9	2418.92	1826.78	1890.53	7889.48	7682.15	8628.86	7680.94	6126.23	6894.81	9868.55	10060.3	3780.44	8496.24	4155.73	5529.33	5703.15	4591.9	4207.77	5468.99	5370.34	5541.09	4287.25	5982.57	5356.78	9692.35	10059.1	10916	9290.46	9868.55	9945.21	9634.94	11114.7	10480	5691.97	10424.2
YKL096W	608.238	402.926	456.986	498.374	499.722	730.731	1838.12	1837.11	2110.36	2241.36	4958.46	4566.62	3696.91	4309.6	357.712	381.539	310.157	460.249	363.048	354.147	2066.35	1039.96	1857.31	843.039	831.795	656.995	763.912	421.954	2404.09	2356.26	2314.76	2371.01	2381.73	2845.62	2891.73	2596.34	2784.37	2922.73	1278.63	1308.74	2469.97	1002.82	2381.76	3090.71	2450.28	1452.77	2662.84	310.865	1204.33
YKL095W	47.791	63.767	58.178	77.842	132.091	115.426	177.647	155.885	66.039	85.706	76.939	124.984	63.796	76.988	63.42	45.889	68.372	70.546	69.482	59.404	39.838	65.344	66.443	59.189	65.66	40.025	72.381	79.101	45.226	208.162	48.75	156.379	67.016	182.548	89.626	80.838	203.067	102.729	14.133	20.076	12.994	11.205	21.135	17.565	16.001	19.574	25.955	15.726	15.382
YKL094W	740.488	697.606	646.025	1119.48	1328.96	1374.84	665.441	756.628	467.054	461.231	641.193	657.218	537.928	782.004	753.659	436.265	654.088	453.742	507.721	523.413	352.07	430.52	482.778	755.821	846.446	677.251	534.353	438.012	785.912	763.219	695.739	672.591	558.025	638.752	661.412	709.533	618.074	900.203	1347.58	1447.2	1136.03	916.504	909.685	644.812	1354.07	1276.8	952.633	1036.2	1209.14
YKL093W	71.354	55.121	55.409	772.699	875.18	1006.8	401.582	372.664	164.653	176.832	495.475	414.339	289.782	384.964	75.9	74.575	71.354	109.604	107.999	117.65	90.583	86.015	83.073	209.922	220.449	105.563	68.506	89.807	1383.03	1419.31	1387.73	1189.2	1436.78	1254.56	1450.03	1294.11	1388.65	1646.11	112.13	114.911	89.9	85.559	78.381	98.578	66.143	80.26	70.429	62.327	78.736
YKL092C	72.619	66.332	65.455	71.299	95.234	87.061	116.967	89.709	78.526	84.367	115.034	119.371	90.951	86.831	122.648	96.878	102.819	75.186	88.074	83.914	82.267	104.445	114.756	92.807	87.142	93.506	129.85	100.9	81.284	149.543	65.884	154.714	119.259	229.832	101.833	128.761	177.719	151.566	48.738	46.706	51.091	45.696	42.848	54.625	42.656	56.236	56.446	24.436	54.229
YKL091C	409.292	363.064	357.546	771.539	840.791	899.678	552.386	509.484	230.099	254.399	446.864	363.894	308.122	430.161	251.858	271.101	215.562	340.051	416.032	362.557	281.462	235.636	334.422	285.644	312.191	236.503	385.763	357.642	643.054	700.485	772.059	780.666	752.674	726.344	707.707	674.764	759.037	738.636	274.553	654.171	243.16	362.662	600.278	294.064	206.57	235.395	261.512	170.94	480.747
YKL090W	79.259	72.165	64.998	84.99	113.27	100.521	170.281	154.224	124.786	119.359	102.66	170.88	81.235	71.225	69.514	81.285	61.639	75.902	67.114	61.865	57.598	69.067	54.586	67.105	58.909	94.186	82.877	66.899	141.843	308.069	84.139	196.617	119.506	143.317	107.65	134.366	286.886	273.764	100.024	100.936	96.461	123.296	66.812	70.91	81.642	59.862	71.973	109.372	104.287
YKL089W	190.93	166.85	177.014	185.983	245.601	219.872	190.49	137.779	200.307	149.932	223.659	180.853	133.909	183.057	149.909	143.052	149.271	125.712	117.35	123.392	126.763	117.581	137.135	135.643	177.213	211.698	170.696	122.078	149.073	333.817	105.794	253.312	203.186	124.057	159.526	117.94	295.97	224.716	415.142	213.203	519.583	496.601	148.998	317.226	344.233	160.985	242.517	559.728	296.749
YKL088W	151.403	128.255	130.247	88.802	105.772	117.712	100.708	78.102	59.63	62.045	112.331	127.13	65.515	132.311	141.639	127.308	133.843	126.992	118.996	108.813	92.845	108.873	100.01	143.854	138.807	121.482	187.186	152.425	68.614	213.729	72.707	153.362	84.511	110.438	97.514	75.162	208.121	161.726	59.37	102.132	81.007	64.182	52.871	75.85	79.01	53.186	87.106	25.489	49.804
YKL087C	1111.77	956.992	882.782	790.569	932.275	820.85	415.737	282.881	322.636	356.918	672.604	619.947	331.125	432.288	605.215	649.37	541.091	428.217	532.057	482.801	617.809	625.605	507.398	550.675	553.354	307.729	774.09	655.744	482.813	519.554	511.914	553.179	533.422	341.416	503.132	437.969	591.082	628.445	622.197	386.055	510.29	569.018	343.765	322.204	391.286	240.903	436.113	298.451	553.357
YKL086W	348.996	487.297	442.417	224.905	246.222	257.543	1085.22	786.314	426.028	578.706	908.909	875.046	629.779	638.29	227.654	287.145	197.932	356.858	330.755	266.055	371.997	348.934	276.02	517.331	382.239	212.282	331.362	280.942	862.655	818.352	745.455	673.276	1395.18	926.885	898.912	566.519	1391.52	546.265	292.518	211.72	283.847	872.125	314.467	286.971	157.459	102.88	100.344	154.995	214.82
YKL085W	4559.58	4372.61	4338.8	4415.49	4886.17	5532.74	3209.27	2705.84	1307.76	1977.56	3448.23	3710.39	3532.76	4108.25	3256.36	3133.44	2791.27	2825.23	3311.1	2914.07	1852.21	2525.53	1868.11	2603.51	2096.99	1671.55	2830.94	2598.18	3692.85	3824.07	3198.55	3160.86	2784.12	3249.91	2913.11	2904.83	2947.01	3129.89	1822.86	1070.47	1443.33	1686.56	1425.96	1534.19	768.759	790.022	1398.27	926.906	1352.62
YKL084W	320.425	245.738	228.98	244.99	243.064	218.113	153.501	136.157	195.768	280.58	189.323	225.676	174.808	220.565	263.737	263.134	255.056	284.15	309.865	273.901	308.086	203.773	203.11	381.624	358.7	394.656	220.867	181.994	281.564	163.434	218.317	173.556	309.628	86.195	174.714	82.921	217.867	134.469	262.884	245.214	306.243	236.826	362.078	292.806	336.458	285.222	381.519	119.686	216.431
YKL082C	519.997	420.52	474.014	442.53	553.821	512.979	304.075	290.595	390.855	511.2	387.169	408.114	526.433	661.896	392.652	357.206	380.666	372.655	318.068	304.253	196.544	307.239	207.072	257.995	317.344	372.13	376.777	312.556	445.766	505.734	379.273	451.194	371.932	464.678	498.631	228.558	388.122	251.369	2046.87	1172.83	2390.25	2086.99	726.32	1850.04	1750.54	874.284	1456.65	2548.82	745.633
YKL083W	140.468	198.41	210.222	136.775	123.752	109.282	368.886	397.835	596.764	616.366	379.019	550.985	522.556	461.164	88.67	92.432	105.23	110.758	91.104	105.127	72.658	103.719	78.5	89.815	84.038	111.254	116.977	105.291	179.387	95.707	79.301	85.438	121.873	102.826	71.155	81.421	121.698	68.861	140.265	105.557	183.777	166.744	85.223	171.252	167.731	183.564	158.097	214.259	106.954
YKL081W	534.302	518.148	551.984	288.35	254.684	332.074	321.626	391.861	453.763	612.198	708.916	729.929	840.253	1378.05	858.798	769.396	1034.57	599.532	1313.98	875.372	905.288	893.617	926.882	799.219	1041.57	677.191	800.863	818.07	268.74	282.553	182.244	220.131	188.886	237.605	176.115	162.14	213.415	185.578	58.085	56.287	51.21	34.319	146.764	74.447	50.075	143.55	179.083	34.941	41.424
YKL081W	811.035	656.609	589.554	362.009	291.146	518.88	420.851	575.21	732.12	779.446	949.49	921.107	924.905	1297.67	1343.02	966.833	994.914	1102.75	1721.68	1352.12	1335.02	1345.09	1209.64	1104.01	1206.38	1198.97	1300.27	1177.43	655.247	879.269	606.77	639.289	521.43	741.736	844.966	543.013	796.484	710.728	1313.52	2121.06	1262.31	1140.2	2660.56	1663.59	2033.57	2224.78	1868.02	891.826	995.491
YKL080W	1149.07	1194.87	1128.7	638.075	731.085	839.661	505.514	684.115	725.838	695.898	1279.08	1039.26	978.659	1389.45	1234.48	895.307	932.685	1554.94	1505.59	1683.18	1488.11	1415.86	1337.01	1588.92	1083.84	1933.92	1757.28	1455.42	1014.12	983.374	947.269	871.443	1086.17	1034.92	1088.9	929.366	1323.93	1140.29	595.606	1121.68	884.528	856.265	1149.42	802.54	836.413	1251.49	972.639	580.452	936.612
YKL079W	227.634	225.522	206.689	247.349	338.792	315.94	378.442	436.131	234.038	258.935	256.845	221.257	180.849	235.48	315.862	246.425	269.706	285.6	243.712	292.425	213.096	222.461	212.796	213.838	170.584	369.405	283.607	173.166	344.662	270.683	308.57	296.414	349.753	208.005	276.166	327.613	392.493	329.069	343.625	400.965	323.393	589.483	430.503	309.928	366.699	225.734	296.326	524.947	473.92
YKL078W	90.922	91.13	88.915	91.322	102.602	107.514	73.678	74.933	205.788	214.027	155.571	164.961	149.021	257.194	145.562	122.674	136.858	155.746	122.17	141.208	135.089	112.525	115.043	146.982	142.777	154.603	130.921	124.28	149.75	132.849	117.161	110.495	118.559	152.472	141.366	115.572	208.392	126.674	535.081	345.213	704.422	418.215	270.523	501.332	713.205	379.943	564.604	866.513	549.842
YKL077W	908.017	764.291	650.541	834.615	996.098	853.975	476.979	528.162	342.954	334.659	634.031	636.542	556.536	874.911	1037.96	867.943	811.211	1231.35	1297.43	1321.66	767.612	747.817	719.407	739.218	933.811	1373.92	827.512	831.381	578.616	666.101	666.444	757.955	497.465	639.185	591.004	513.698	530.767	635.588	602.318	907.72	987.879	526.915	711.704	1177.65	824.076	903.659	1068.87	373.933	770.532
YKL076C	244.506	190.731	207.14	380.888	386.956	361.662	129.6	131.701	144.276	121.805	135.244	148.908	114.716	219.049	286.173	255.043	300.091	260.634	172.69	269.22	204.657	253.42	182.759	234.052	209.806	501.59	236.814	237.499	290.219	244.005	338.563	294.924	530.789	316.387	301.994	250.413	360.077	189.436	333.761	186.326	247.348	398.656	182.178	169.296	204.367	165.095	142.101	477.021	350.668
YKL076C	189.127	179.236	191.433	291.567	303.636	287.192	79.769	83.717	80.007	75.627	93.282	90.855	81.735	120.861	183.102	139.849	182.611	168.8	131.34	157.507	124.659	123.719	121.027	145.512	153.474	232.054	120.724	123.11	119.418	151.731	177.905	228.126	213.315	193.589	194.882	164.721	168.825	111.908	208.373	127.297	157.01	231.046	126.998	144.366	155.524	110.755	128.838	212.689	151.841
YKL075C	223.363	158.576	181.238	294.627	336.202	305.059	143.891	216.448	117.684	108.524	150.491	215.888	124.43	214.745	131.954	142.24	162.574	146.777	146.199	152.423	119.727	114.004	123.119	155.773	149.169	244.039	121.194	153.641	96.302	109.312	143.962	187.194	117.52	131.36	165.68	156.303	143.118	123.051	123.018	80.688	105.478	89.217	81.086	110.159	92.478	103.483	118.733	43.222	69.736
YKL074C	182.384	152.965	153.163	146.783	183.334	213.511	119.083	143.351	121.038	111.06	129.029	180.725	117.681	214.8	163.509	147.228	187.674	146.76	130.561	139.45	124.268	103.498	109.675	203.342	198.241	162.022	136.449	107.01	138.587	122.313	137.131	136.782	101.322	181.534	154.668	185.064	164.978	170.643	430.831	338.741	532.274	471.172	261.741	438.351	426.011	286.295	447.134	700.229	500.05
YKL073W	208.647	162.992	163.342	156.069	199.921	223.259	96.989	139.786	92.781	105.282	157.412	156.702	177.365	258.666	287.431	259.156	252.931	384.868	330.077	369.009	243.723	269.228	276.207	375.43	414.255	552.988	242.057	179.716	66.968	101.018	132.101	119.936	126.771	191.092	96.899	118.222	157.16	101.906	516.373	325.47	730.997	817.551	251.259	449.716	588.128	211.707	733.818	645.245	696.554
YKL072W	63.577	58.516	52.701	31.072	36.221	43.793	110.286	94.363	81.993	98.845	104.641	130.327	85.917	85.093	78.458	74.882	102.657	83.015	74.387	79.277	100.067	86.945	85.704	102.764	71.052	85.796	80.661	84.828	60.187	51.503	47.581	69.112	59.047	185.014	93.431	75.726	125.553	121.726	109.042	85.562	149.544	128.699	73.215	83.998	113.44	99.036	96.515	242.923	107.794
YKL071W	93.464	62.096	81.755	123.663	146.776	151.394	344.113	362.142	270.289	283.31	72.326	133.199	68.167	80.563	83.553	60.384	82.239	125.2	134.95	120.995	94.852	67.769	76.529	105.951	94.752	56.401	60.26	66.53	177.576	229.628	228.995	279.767	185.727	253.022	222.302	243.171	242.551	249.33	136.179	97.726	83.096	243.2	125.289	123.376	83.457	90.017	90.815	68.671	132.153
YKL070W	31.34	39.593	37.525	31.562	35.254	38.067	72.22	69.228	55.041	64.408	55.816	83.273	53.848	48.883	38.1	26.421	31.013	34.534	48.127	46.225	40.886	39.048	32.542	45.852	37.727	29.182	53.702	40.361	30.775	87.26	39.606	74.556	44.47	212.644	56.628	100.366	163.496	63.392	44.979	35.473	33.396	57.7	37.907	35.889	32.185	36.514	25.312	32.234	32.919
YKL069W	951.281	659.034	650.177	1412.43	1472.32	1182.2	435.226	429.267	462.404	499.621	783.673	734.216	596.149	797.244	852.778	665.949	733.401	814.249	778.481	683.865	844.349	658.737	921.164	590.145	606.033	1128.84	973.962	693.876	539.15	489.017	694.412	807.981	774.158	579.379	526.151	562.728	554.667	582.168	1801.87	1426.82	1228.02	559.746	602.618	374.415	1795.17	1366.67	920.769	1705.13	1304.39
YKL068W	265.616	196.645	168.494	134.568	169.058	238.982	258.346	279.44	348.264	362.016	352.019	373.381	342.434	370.968	249.062	156.072	237.902	223.847	180.268	248.713	257.88	255.886	327.253	282.413	253.767	265.462	290.776	207.796	184.15	217.488	125.032	187.333	172.149	273.871	214.115	190.607	283.174	266.073	444.301	434.564	678.59	585.457	287.619	568.823	639.42	564.854	557.069	880.702	580.555
YKL067W	2098.02	1915.42	1809.6	2445.09	2774.62	3091.58	844.72	1328.48	443.57	529.755	1249.41	1167.4	1285.63	1785.65	2406.64	1873.66	2162.23	1641.73	1852.88	1730.92	1418.16	1275.63	1789.74	1698.23	1760.3	1878.78	2097.98	1520.27	1605.81	1677.12	2191.39	2111.09	1344.74	1607.65	1676.82	1822.54	1339.21	1599.49	988.734	727.314	996.057	880.401	766.416	1300.45	505.495	546.32	1146.21	337.541	1009.09
YKL066W	258.546	236.878	221.701	260.539	292.319	315.763	308.519	334.677	183.744	207.072	272.084	311.525	291.71	306.122	178.093	195.979	174.222	169.966	188.523	185.168	168.749	185.94	172.665	178.823	147.074	211.157	211.34	160.151	316.507	537.787	299.719	444.73	374.914	528.37	350.05	437.042	527.216	482.82	158.317	170.351	167.254	191.975	137.781	161.955	143.222	127.347	149.469	166.826	226.289
YKL065C	862.553	718.029	674.097	1469.62	1701.28	1515.13	958.245	786.941	423.294	477.196	702.551	678.013	584.12	739.759	824.076	682.007	603.943	400.613	491.203	472.808	442.61	484.842	637.839	550.014	700.025	1001.16	530.998	373.135	713.534	788.349	892.836	1054.84	835.759	780.704	885.497	1038.87	594.168	880.751	1406.57	1179.42	1143.65	542.518	942.021	619.492	914.32	860.149	1118.69	602.256	1166.5
YKL064W	486.804	401.153	403.127	467.261	542.558	673.368	1551.55	1296.22	917.698	856.393	774.807	714.793	705.022	922.446	683.367	668.785	623.292	452.539	562.536	601.957	629.117	493.205	657.871	685.278	756.605	416.626	822.768	688.186	1559.7	1526.11	1392.41	1454.34	1320.6	1182.53	1573.52	1341.76	1338.33	1720.37	732.95	763.491	731.626	645.78	519.448	494.824	552.918	529.28	649.707	390.833	675.237
YKL063C	459.924	345.065	317.518	415.152	476.44	429.633	405.067	326.795	207.299	211.709	306.055	338.678	258.731	283.098	295.4	276.757	317.771	323.339	372.023	270.783	196.105	216.05	259.091	253.578	398.421	436.724	312.114	293.594	266.03	263.784	298.303	347.741	242.8	153.8	239.78	379.636	232.841	273.348	883.916	774.68	962.226	671.397	453.039	556.332	633.72	611.587	655.81	849.125	832.493
YKL062W	270.374	228.319	217.565	204.854	229.798	199.776	560.546	284.86	291.031	277.616	387.464	390.744	452.477	472.857	308.824	258.5	235.766	277.761	287.981	335.817	275.723	244.263	283.674	358.505	497.248	305.093	238.355	200.354	469.825	484.02	312.756	425.115	270.786	291.967	416.434	347.346	349.845	460.573	67.936	189.636	104.794	65.674	133.917	86.631	104.654	159.523	85.262	103.883	201.434
YKL061W	127.046	92.053	85.477	153.769	208.427	158.172	55.944	27.269	48.629	27.622	65.254	61.279	52.072	62.414	75.073	61.698	80.478	61.155	54.314	50.059	32.289	38.537	40.574	52.69	47.501	65.328	76.712	45.978	119.353	203.381	210.239	305.193	225.511	81.651	195.695	172.474	178.674	197.929	54.253	76.451	65.485	58.763	45.711	43.493	57.503	37.107	41.801	37.567	43.562
YKL060C	10610.9	9647	9982.79	9755.46	9336.03	10347.6	6928.71	7162.76	7464.69	8223.02	7416.62	8357.59	7372.36	8338.18	9843.14	9229.5	9769.41	9952.37	9707.62	10355.3	11585.5	10643.4	10495.2	10042.3	8823.56	8927.5	11113.5	10042.5	7282.79	8243.02	7432.25	7645.64	6457.21	5447.08	7070.51	6141.16	7418.95	7481.81	5005.66	9112.7	8968.8	6945.31	9401.71	7733.11	8616.32	9206.78	8970.42	5006.04	7543.82
YKL059C	1000.05	1134.83	985.443	925.901	907.169	869.001	1718.56	957.232	807.052	1374.21	1486.92	1446.84	750.527	938.359	502.515	603.16	456.032	680.035	697.28	681.381	556.074	581.765	442.427	547.298	514.261	718.459	729.06	703.599	613.832	561.696	500.892	362.544	835.115	413.049	634.561	296.258	1043.48	348.817	630.228	661.938	662.007	1104.67	679.799	492.737	582.886	673.497	484.66	1560.92	839.258
YKL058W	1074.29	836.661	988.634	1182.33	1085.64	1068.07	278.979	224.808	212.5	311.869	483.11	421.8	303.032	396.433	588.776	641.768	516.422	485.992	529.51	533.266	448.228	417.647	368.505	555.773	416.496	592.073	585.468	539.271	991.64	962.168	1352.4	1262	1205.02	849.152	1079.76	937.712	1093.46	992.345	501.542	559.09	768.248	547.175	572.276	687.709	588.548	491.025	770.537	409.346	471.133
YKL057C	187.665	123.336	133.753	236.2	277.825	285.146	106.169	98.294	110.592	176.794	212.72	176.346	199.29	278.43	277.094	280.196	313.437	206.055	215.158	207.994	156.41	145.054	129.341	176.606	167.877	220.521	226.555	171.12	149.754	114.606	166.313	218.63	209.618	77.783	164.158	86.516	176.911	122.172	346.764	293.484	501.355	494.708	211.207	394.087	386.89	295.318	353.389	534.433	326.826
YKL056C	8177.29	7766.5	7680.66	7570.29	8273.95	7693.43	6647.39	6472.07	7153.39	7424.94	7548.68	7160.06	8270.62	8793.11	7293.17	7425.4	7001.48	7142.56	6846.91	6680.77	6505.4	5854.82	5188.43	6078.18	5333.43	7352.96	6591.37	6845.33	7138.39	7217.65	7508.06	7329.56	6919.59	6000.99	6449.08	6331.49	6548.39	6661.6	7368.94	8153.31	8093.15	8530.55	8114.31	8950.08	7552.84	7944.4	8633.98	6550.61	7952.06
YKL055C	78.111	104.181	86.248	64.53	83.589	65.123	100.87	140.846	111.676	149.467	124.883	157.059	104.155	119.921	106.972	97.69	116.223	94.066	149.782	120.09	97.65	73.155	74.177	108.976	111.411	85.156	118.24	91.665	56.913	60.294	31.32	45.104	54.613	43.935	45.221	32.295	69.25	22.178	30.913	29.87	24.308	27.926	22.924	25.826	25.383	40.211	28.923	23.997	24.77
YKL054C	1329.03	975.754	885.259	906.57	920.462	1035.71	476.71	508.545	468.13	688.636	798.859	859.015	1039.11	1205.46	1095.02	1192.08	1048.99	1114.14	1193.67	1250.22	1183.21	1567.84	1147.03	1495.17	1076.15	1012.92	1253	1443.34	326.077	333.706	401.501	364.409	302.077	390.815	362.881	208.023	328.432	232.635	883.302	987.213	1035.11	881.885	979.753	1030.32	1027.45	875.976	1023.93	572.563	1026.63
YKL053C-A	4136.21	3658.34	3472.65	3409.51	4060.45	3304.98	795.899	957.563	1073.59	1243.1	1643.26	1471.08	1191	1582.1	2627.81	2197.8	2007.5	2194.13	2132.5	1903.56	1770.79	1976	1752.91	1160.47	1107.47	2218.05	2457.31	2109.2	2994.61	2563.15	3573.11	3508.9	3291.93	2376.49	2465.76	2673.69	2067.01	2503.79	3387.86	2413.5	2335.64	4462.07	2245.56	2314.47	2024.64	1193.2	2318.59	3478.04	4044.26
YKL053W	123.534	159.474	178.819	100.044	86.591	99.828	302.77	318.759	245.366	260.035	266.737	337.445	255.902	242.607	66.079	80.624	62.936	108.141	119.923	91.126	116.743	105.441	96.384	117.439	96.364	90.487	117.287	111.045	88.664	177.968	105.208	132.474	112.933	107.976	61.949	94.914	209.908	80.157	101.84	93.399	96.556	108.31	89.078	75.366	108.884	128.117	71.569	127.868	119.724
YKL052C	370.171	271.015	292.106	226.147	232.89	319.183	202.697	237.037	188.937	215.581	170.265	226.403	186.252	239.364	103.997	133.965	113.94	273.88	264.307	247.09	133.542	162.507	134.061	283.012	203.045	129.643	183.638	165.742	243.583	184.386	227.619	221.148	152.124	178.086	235.076	172.828	201.479	138.105	284.027	516.254	336.842	366.802	488.313	291.744	531.673	523.759	259.552	402.533	316.65
YKL051W	158.419	151.292	151.744	244.105	258.057	289.465	390.956	494.278	261.746	298.87	340.588	420.575	373.744	557.042	83.854	97.672	80.829	487.78	655.031	429.045	194.055	182.417	166.42	277.801	367.184	200.901	202.724	149.799	342.059	292.529	251.313	278.374	245.962	282.24	303.385	290.41	280.806	296.394	137.786	241.74	101.261	158.135	191.128	159.894	175.957	154.397	126.303	146.189	183.697
YKL050C	28.165	37.926	40.739	41.134	44.857	66.501	60.824	85.442	39.33	47.259	39.907	98.244	32.634	36.759	29.443	32.93	35.324	33.785	35.979	30.548	33.405	30.936	33.319	47.794	41.156	25.191	25.187	34.305	60.269	90.76	63.623	47.949	71.665	93.45	60.019	42.819	95.046	49.142	24.137	31.632	22.446	25.83	23.114	21.772	29.704	24.014	22.397	22.842	25.539
YKL049C	274.515	314.215	319.381	431.896	485.918	533.787	86.122	99.125	112.098	84.249	162.814	167.155	106.577	136.278	255.479	228.637	253.423	213.949	173.881	218.112	124.102	222.632	157.618	191.849	170.823	285.408	178.947	164.798	89.615	70.433	124.615	156.514	107.554	79.156	81.488	87.759	123.929	70.122	403.057	444.887	560.976	393.375	319.056	354.987	549.417	378.699	320.635	837.8	421.799
YKL048C	114.713	88.879	94.179	140.842	167.927	140.75	73.818	79.276	66.5	56.432	95.923	123.863	81.362	100.126	178.548	122.127	139.373	149.551	133.314	201.462	131.289	142.62	141.932	166.985	134.676	142.049	142.246	156.626	72.675	73.719	61.205	74.146	84.307	83.646	80.468	74.862	86.4	64.293	121.631	91.011	146.319	103.058	77.398	110.691	159.346	113.585	118.707	141.843	98.521
YKL047W	164.006	142.695	141.03	135.842	182.164	154.484	93.121	86.993	86.441	64.837	89.551	99.14	89.768	134.141	181.439	189.134	202.502	237.593	242.707	286.952	192.748	159.249	151.088	274.623	218.016	265.064	174.09	198.118	78.501	117.622	98.376	145.915	136.55	132.244	112.39	106.984	118.949	146.012	174.984	219.922	146.505	127.372	187.103	93.098	205.52	207.022	143.081	207.275	217.81
YKL046C	871.831	743.721	724.114	722.169	764.907	921.747	539.401	657.058	319.864	350.018	519.842	557.826	410.261	588.337	554.031	564.778	581.524	502.18	752.79	547.995	425.884	446.486	473.949	622.076	614.846	412.799	453.992	289.474	692.982	725.493	757.496	772.991	471.924	686.01	711.898	628.13	535.527	463.79	896.774	675.794	871.939	912.713	815.624	900.272	894.665	670.041	963.164	571.667	684.613
YKL045W	308.711	243.012	253.636	404.79	481.292	484.717	180.158	162.424	146.227	168.262	126.173	165.549	101.507	166.145	329.194	263.594	275.538	204.74	260.222	207.25	192.109	208.271	228.222	189.017	203.699	296.591	187.594	203.45	87.289	68.129	50.231	57.945	57.285	96.17	60.805	54.792	93.397	57.15	581.638	340.879	608.224	551.364	277.151	416.751	497.154	345.677	346.242	464.098	455.545
YKL044W	931.892	1139.44	883.359	161.257	177.364	229.439	402.763	348.199	257.314	296.257	340.595	492.733	306.304	284.599	722.805	584.241	769.119	829.857	1306.94	905.114	1331.98	1332.78	1360.28	487.818	588.789	512.238	1090.18	1102.01	341.051	354.513	175.212	267.759	293.482	373.688	235.544	280.899	357.062	306.93	39.663	40.547	37.247	37.794	39.413	29.13	48.213	96.81	41.303	46.689	37.198
YKL043W	2308.58	2187.77	2067.68	406.242	435.912	687.848	362.556	284.022	207.961	195.685	234.339	487.637	199.949	307.834	3653.76	2407.57	3002.22	2765.76	3438.25	2793.81	5242.71	3734.03	4063.79	1432.07	1288.25	1818.93	4384.15	3942.26	920.408	977.439	636.511	708.459	604.82	1060.44	776.717	647.71	827.029	761.855	560.758	798.345	318.783	374.714	495.092	272.306	425.119	890.173	219.945	589.128	584.769
YKL042W	32.153	34.747	36.097	40.239	38.638	40.557	49.253	38.177	44.692	39.286	46.533	75.283	51.084	36.689	34.792	32.817	34.372	32.231	38.342	32.778	41.697	31.115	35.283	33.465	32.99	41.846	41.751	37.534	24.496	31.351	15.553	40.947	23.483	78.893	27.693	42.242	62.61	28.376	32.367	30.403	43.876	33.428	25.538	45.107	38.538	40.859	34.774	30.675	28.301
YKL041W	236.111	193.35	194.632	248.378	297.082	344.866	166.04	165.807	108.722	130.035	121.882	141.936	119.92	181.309	207.151	191.798	215.37	183.269	164.78	190.353	114.509	151.565	224.242	146.594	196.605	329.473	250.775	188.901	154.695	210.836	203.366	304.995	199.623	281.346	202.873	271.726	202.182	166.318	499.209	429	389.812	400.864	427.026	259.264	404.624	247.127	260.416	798.619	250.622
YKL040C	282.902	224.294	247.514	370.203	445.374	417.307	133.777	164.129	123.298	134.417	157.835	162.441	140.632	205.081	379.465	227.566	309.223	202.962	267.467	182.091	213.57	175.208	257.547	236.603	276.251	275.888	273.363	247.44	196.163	186.209	209.486	345.738	179.378	194.946	206.49	227.35	169.826	222.174	333.608	315.373	373.135	162.15	250.559	220.961	350.877	393.833	375.748	290.84	282.02
YKL039W	474.111	334.933	337.239	512.159	561.507	617.662	860.988	782.988	515.71	514.493	798.781	768.52	642.565	837.231	770.5	594.994	664.756	728.607	975.792	1002.48	879.352	880.038	1061.92	946.197	1054.81	1189.27	1121.63	803.344	681.205	777.545	762.084	958.716	698.491	902.455	855.584	751.997	888.909	921.236	848.694	935.296	717.754	903.427	906.993	845.115	682.058	732.21	790.607	525.826	480.518
YKL038W	247.909	102.694	110.816	216.643	241.52	326.825	382.003	395.775	293.448	295.155	520.634	454.97	444.501	547.518	353.086	332.258	265.341	444.947	503.414	466.332	581.735	433.502	591.158	602.147	604.856	264.451	671.056	552.019	677.488	757.291	616.016	762.24	498.544	798.976	899.259	629.77	844.707	841.516	538.958	376.915	301.415	466.762	421.229	301.865	396.023	350.218	290.034	283.718	315.524
YKL037W	165.715	168.289	196.518	169.698	158.864	146.52	422.875	409.156	381.371	368.91	423.256	488.601	343.925	307.657	87.596	109.533	88.45	104.863	137.758	110.266	138.347	134.405	137.335	156.651	141.522	102.999	120.207	118.907	209.473	353.803	157.823	224.733	326.17	380.386	180.276	223.608	403.71	302.35	58.26	75.162	54.089	54.328	65.046	48.158	53.892	135.297	47.616	48.643	49.986
YKL036C	36.989	63.863	55.699	32.659	35.712	38.383	63.996	39.576	45.79	44.675	36.827	58.081	43.95	47.575	31.963	52.604	35.199	42.61	59.339	39.283	40.722	45.972	29.602	41.702	31.867	48.695	37.48	38.667	83.397	257.189	36.607	161.296	133.318	167.819	110.266	112.344	261.215	183.145	20.808	24.706	15.874	23.315	23.04	14.388	19.721	24.203	17.474	19.423	13.649
YKL035W	1848.13	1747.82	1713.77	1307.07	1362.12	1824.22	2990.22	2582.86	809.334	756.927	3050.8	2903.19	2043.74	2386.49	1966.21	1602.73	1500.64	1707.27	2188.01	2159.96	2517.06	1865.02	2455.93	2406.44	2664.63	1093.26	2546.6	2111.64	2367.56	2621.32	2621.39	2706.45	2406.98	2369.03	2605.26	2316.9	2259.06	2369	887.061	2128.73	944.558	554.409	2015.69	1477.94	893.973	2042.68	1918.64	340.755	953.293
YKL034W	375.709	244.566	254.44	559.214	558.119	607.75	541.271	426.26	298.247	249.644	517.589	529.201	402.574	505.527	556.011	457.066	474.537	442.956	529.44	529.356	621.058	450.218	527.116	552.025	618.572	605.481	701.264	494.091	778.973	1015.11	1054.28	1268.56	846.474	665.999	1136.91	867.723	875.682	1065.64	449.804	577.702	550.275	535.294	387.415	455.763	382.908	350.428	467.68	413.163	530.966
YKL033W	165.143	177.542	178.682	270.335	296.374	271.527	325.785	192.514	175.265	171.447	255.617	277.409	169.863	202.373	224.352	202.048	221.6	176.156	205.519	189.723	187.241	169.331	188.312	178.343	214.564	234.44	233.427	190.901	90.618	273.278	127.86	290.103	105.879	54.548	164.612	145.356	249.225	213.561	134.409	118.976	143.288	107.285	100.447	123.441	107.762	107.34	131.453	34.485	49.183
YKL032C	1249.28	1056.84	946.146	716.143	949.808	1146.88	914.007	617.715	509.303	864.265	1228.58	1028.05	616.298	748.596	772.228	654.351	669.414	914.824	879.634	947.326	1096.7	1052.81	873.198	1148.76	932.723	735.176	1029.93	998.902	1464.33	1588.55	1468.68	1375.96	1748.58	1304.84	1472.23	1156.33	1743.86	1372.85	559.357	1095.88	1261.19	511.711	799.676	689.686	1134.24	1151.04	669.944	715.758	665.96
YKL031W	184.391	266.611	203.486	160.816	135.163	137.727	494.882	351.746	414.935	564.639	434.738	513.332	430.516	385.841	103.907	119.405	109.949	174.551	150.617	104.994	142.065	113.93	99.513	202.964	138.799	107.601	133.944	132.815	282.837	206.07	207.305	147.089	451.921	141.697	197.899	115.793	380.119	125.443	96.953	125.908	121.392	92.839	106.419	101.485	109.745	207.687	95.319	85.57	96.757
YKL030W	52.424	74.175	76.378	37.716	36.754	35.975	58.609	49.336	47.067	108.149	85.948	85.509	88.28	108.776	45.843	51.23	46.09	66.865	53.686	41.108	55.687	54.469	54.401	56.059	47.887	55.568	77.418	52.739	80.443	62.891	73.536	84.31	120.081	32.626	62.413	27.319	167.702	30.673	35.71	44.027	33.915	42.087	36.952	35.262	49.516	84.486	30.533	46.64	71.788
YKL029C	2718.57	1936.76	1945.56	357.553	420.106	693.203	836.17	783.091	1557.07	2274.62	1667.91	1751.9	2439.79	2937.67	1663.28	1679.72	1683.05	1408.87	2143.21	1175.92	2009.15	1256.98	1226.97	2816.01	2476.86	725.765	1580.92	1381.68	875.878	1132.99	647.598	803.898	762.216	1017.35	970.06	641.805	958.425	655.009	2370.68	2049.89	2496.72	2378.22	1710.56	3152.84	4452.68	4365.65	2576.64	2067.57	2009.66
YKL028W	393.513	392.794	407.519	329.537	407.278	359.228	255.135	289.235	201.313	282.527	270.957	358.777	292.614	417.05	274.605	274.89	264.056	220.14	274.124	169.027	201.829	256.994	279.933	295.754	287.082	392.169	296.73	193.714	255.774	261.635	348.15	294.911	262.527	251.568	296.78	193.108	217.578	138.564	174.963	185.256	267.339	135.285	138.84	227.65	167.797	224.059	237.87	133.7	162.322
YKL027W	210.423	176.977	189.708	225.526	222.263	231.436	119.885	189.409	154.19	179.012	195.732	196.825	205.283	279.935	188.387	200.106	213.563	225.938	200.909	224.439	217.585	182.874	169.31	178.553	155.836	201.838	222.997	196.848	213.397	137.167	135.237	127.769	161.954	151.15	145.522	105.002	237.478	163.228	310.084	259.444	403.195	385.24	209.407	360.558	325.18	270.004	295.67	429.549	239.43
YKL026C	323.301	302.795	304.424	1391.72	1583.96	1475.2	1280.68	1408.59	577.893	903.24	362.099	450.327	417.937	426.077	180.926	256.815	207.434	132.808	198.774	150.815	220.818	223.388	181.802	167.451	147.064	92.626	203.799	220.592	2678.35	2097.11	2024.67	2174.75	2118.77	1490.97	1615.61	2100.32	1160.44	1420.39	327.026	696.63	346.014	682.019	855.626	420.311	256.583	241.604	179.696	241.405	448.591
YKL025C	260.338	207.943	152.87	214.029	280.346	345.752	601.894	894.377	239.338	367.031	442.163	687.691	333.629	466.074	346.434	410.331	407.323	383.315	462.913	368.023	515.913	343.417	286.527	310.3	315.024	312.934	511.967	500.177	236.486	138.793	197.846	259.596	217.126	203.042	233.814	297.074	214.097	171.731	396.82	495.261	746.133	566.368	355.165	696.732	502.874	592.114	444.049	394.241	404.313
YKL024C	1166.46	799.945	697.621	676.21	791.895	811.289	1519.62	1859.51	1686.55	2389.94	1339.61	1585.22	1591.6	1796.94	1447.76	1724.69	1395.9	2291.85	2208.02	1643.75	1803.86	1242.02	1095.4	1909.61	2036.72	1437.24	1717.78	2062.72	993.965	741.328	488.62	728.504	817.781	794.523	883.453	976.894	900.082	748.624	3650.79	3476.4	4848.11	4433.86	2061.72	3863.08	3932.91	3551.69	2662.53	3383.47	2657.65
YKL023W	95.56	75.415	57.323	68.718	106.477	116.347	121.02	179.044	70.218	104.782	108.73	154.136	91.776	92.272	80.924	97.753	68.416	128.19	117.301	79.435	86.147	89.096	66.7	110.614	95.33	72.347	134.384	143.156	88.247	94.385	94.045	113.766	58.29	117.525	108.13	114.627	139.053	57.374	86.399	119.422	159.154	131.348	69.59	152.369	59.115	89.29	77.96	45.792	75.922
YKL022C	113.161	77.775	72.392	96.546	97.48	153.716	86.282	135.734	79.501	70.43	141.612	192.77	127.737	180.163	111.946	125.701	108.795	151.626	150.212	101.237	148.238	134.76	116.778	117.708	134.822	93.499	178.492	178.791	102.919	82.486	77.151	106.462	87.897	112.751	93.049	83.877	135.738	53.646	238.399	194.882	263.64	197.239	118.828	154.084	230.73	224.589	184.452	294.13	262.514
YKL021C	158.428	146.54	124.848	122.003	140.374	226.949	82.719	93.335	104.334	113.14	138.292	147.345	139.204	194.083	146.096	102.659	99.517	125.599	143.268	134.043	89.486	135.607	128.801	157.175	136.221	113.495	151.645	139.853	40.904	48.553	50.088	58.497	40.6	38.569	30.343	36.91	62.595	41.289	347.659	469.753	366.332	308.918	374.331	370.737	560.078	383.902	380.914	499.953	277.563
YKL020C	125.199	119.923	113.902	173.891	173.852	241.365	215.632	243.641	149.823	198.231	217.603	346.683	176.983	216.386	279.647	254.991	192.969	219.962	294.718	345.011	341.884	332.38	278.785	289.826	240.29	347.311	357.355	307.325	237.967	241.02	275.419	303.037	302.407	287.052	297.364	236.881	368.743	291.379	136.312	149.628	163.289	131.273	137.49	154.064	144.248	159.922	177.103	100.437	158.554
YKL019W	547.733	367.774	380.017	478.039	518.215	566.32	304.595	341.376	294.24	304.073	260.15	321.997	266.517	369.934	536.656	473.62	432.378	660.919	633.778	622.221	718.474	584.858	552.623	563.527	483.352	610.27	901.461	764.451	292.81	294.765	251.18	264.189	157.537	169.012	290.36	200.956	324.047	325.652	611.265	628.978	394.771	555.878	453.144	301.646	579.877	598.349	425.671	582.994	569.4
YKL018W	155.745	136.141	130.584	198.011	199.521	194.658	154.822	176.238	133.501	132.13	172.695	228.07	146.098	204.464	138.856	114.718	134.886	156.909	172.993	178.419	173.447	126.806	131.12	148.791	161.977	190.227	174.018	163.394	155.998	115.959	146.114	154.989	117.409	111.474	125.471	129.239	148.012	169.474	289.358	247.623	277.463	369.987	271.778	288.169	280.991	229.493	259	288.435	364.301
YKL017C	209.926	182.311	174.155	248.72	299.961	301.394	220.468	278.618	231.21	209.785	218.794	233.755	146.458	180.447	277.873	269.65	251.229	319.879	263.528	310.609	270.22	260.735	219.885	252.652	236.633	317.95	250.161	300.002	277.722	261.603	195.253	205.383	295.423	171.688	226.583	178.648	313.497	235.886	297.492	318.147	332.581	510.692	283.562	312.691	288.718	238.73	229.674	559.754	504.036
YKL016C	946.233	681.178	676.558	1794.55	1842.78	1875.53	126.931	149.017	104.302	94.467	655.626	652.579	498.63	833.178	1079.35	834.574	840.061	960.597	871.851	1184.47	726.544	880.645	716.484	861.539	772.189	990.719	1113	868.162	968.514	887.651	978.161	970.301	764.749	760.051	904.413	817.326	995.848	893.074	970.521	600.639	1079.25	1373.35	630.049	758.665	665.481	381.565	734.038	1120.1	1266.3
YKL015W	153.536	131.12	118.444	184.461	225.684	250.34	78.369	110.605	83.37	86.097	98.386	125.555	109.86	157.159	249.408	172.958	213.474	148.146	244.182	297.824	295.748	332.564	272.516	268.195	224.782	311.587	210.309	289.772	86.603	58.975	145.58	124.659	129.182	133.544	100.801	68.578	106.087	96.485	167.274	161.006	251.32	258.019	188.01	193.363	182.784	159.823	210.935	257.284	200.206
YKL014C	136.746	141.347	126.704	134.638	168.786	245.187	59.433	70.527	155.824	155.585	134.099	156.456	147.991	210.36	442.739	315.113	426.573	280.049	334.821	427.614	278.128	420.369	326.441	389.786	311.307	397.974	339.86	306.254	173.021	228.994	176.451	183.357	155.246	262.994	243.14	215.052	228.64	192.237	555.565	857.604	838.088	593.884	635.411	525.287	930.216	723.207	608.105	1093.5	779.346
YKL013C	791.608	586.776	534.052	1198.06	1286.38	977.296	182.781	247.926	111.169	120.234	433.84	465.666	285.029	499.598	719.485	688.712	836.914	800.559	820.327	930.216	718.556	708.816	700.052	767.731	743.936	1274.15	821.353	605.236	913.218	937.393	1322.75	1259.56	1021.66	1031.56	1063.46	1003.94	979.927	1044.97	531.17	639.691	644.582	367.331	698.237	463.267	685.935	597.07	863.495	682.939	743.028
YKL012W	132.832	125.273	110.999	128.844	142.591	155.74	119.522	139.743	85.558	84.549	115.714	162.455	74.939	133.816	170.487	128.139	158.495	168.531	139.207	172.736	135.497	118.339	136.101	142.942	136.97	260.904	149.608	122.93	136.219	142.691	178.135	160.582	196.777	162.648	177.518	215.772	174.002	226.189	225.557	184.091	253.739	267.065	226.291	196.63	204.616	119.614	215.572	330.036	224.657
YKL011C	54.443	52.767	41.408	72.734	89.297	72.034	69.336	78.105	66.731	64.843	57.003	104.972	48.258	54.295	52.993	51.418	61.658	66.997	77.395	72.033	40.453	46.921	56.463	38.729	46.041	93.249	61.613	56.521	64.79	59.912	49.712	73.103	48.622	168.263	56.85	81.141	84.183	107.922	74.391	64.448	87.798	93.783	71.645	82.378	64.378	54.308	93.931	63.861	84.809
YKL010C	295.19	194.442	191.467	329.971	338.199	545.578	474.981	463.235	269.82	270.729	314.542	502.301	336.525	402.87	577.064	316.761	434.892	353.616	382.916	400.686	401.346	424.539	432.876	550.607	365.338	358.251	459.481	344.746	454.317	373.482	542.574	550.175	496.532	540.843	563.314	507.991	443.066	467.399	426.558	521.148	494.862	539.494	437.631	407.875	431.209	433.638	470.824	685.795	619.086
YKL009W	1181.8	1006.77	978.813	839.926	1037.75	992.745	322.348	333.639	811.035	796.345	563.808	592.364	682.299	885.668	1079.63	593.081	826.612	641.835	642.155	626.84	566.022	529.989	680.096	595.281	689.981	940.443	772.704	504.531	433.077	422.637	455.119	543.799	315.378	488.637	437.266	458.439	405.538	465.796	1647.29	1596.37	2324.64	1841.15	1466.69	2065.47	2449.29	2121.41	2264.77	1717.49	1586.53
YKL008C	314.327	228.823	274.231	212.138	237.676	250.592	351.34	386.255	319.952	317.915	336.274	357.659	256.385	341.588	447.658	288.289	404.159	300.874	384.289	357.807	405.938	368.151	459.83	337.762	416.101	639.499	380.852	238.748	583.8	608.14	413.849	533.686	287.933	528.335	599.131	405.228	433.808	555.507	151.162	616.627	260.355	124.126	541.174	284.521	380.914	421.456	437.206	352.32	300.643
YKL007W	783.293	715.81	674.612	876.023	1063.61	1050.55	380.433	360.993	163.717	177.913	493.243	442.673	309.14	550.922	976.262	736.588	849.823	738.311	846.539	811.86	737.497	670.464	946.627	732.774	877.803	868.832	944.622	611.656	505.114	470.425	489.25	553.558	495.555	515.762	545.983	608.283	494.085	538.789	687.159	636.202	1084.86	739.295	795.502	1095.82	769.037	574.121	1093.91	473.71	858.298
YKL006C-A	464.121	577.258	643.197	497.336	740.688	690.977	298.817	317.968	271.842	280.091	360.109	473.87	335.98	369.025	517.924	431.119	468.59	267.918	277.278	283.482	201.717	317.189	398.581	361.777	378.85	535.373	440.51	304.271	504.39	434.93	521.009	554.15	631.867	479.175	480.112	567.005	491.529	523.522	545.647	598.462	467.457	519.374	515.896	355.859	507.761	468.869	392.012	970.204	790.461
YKL006W	4175.23	3301.06	3379.8	4619.53	4672.81	4443.31	2319.22	2954.87	3808.72	3100.89	4159.62	3521.1	3365.33	4038.38	4932.29	3758.63	3284.8	3730.32	4372.01	4808.03	4404.86	4318.88	5774.71	4477.38	4512.74	6551.49	5414.63	3612.33	1867.05	1923.78	1697.29	1703.18	1801.96	2038.43	2003.1	1887.51	1801.66	2224.68	3047.29	3717.36	2971.89	2013.96	3975.96	3462.78	2547.64	3643.87	4156.7	2587.49	3157.06
YKL006W	8648.21	7718.98	7603.24	8962.3	9010.31	9005.31	5477.7	5883.92	7797.15	6307.16	7420.43	6943.78	6500.36	7721.67	7733.49	6968.13	6129.43	7134.2	7364.49	7788.64	7253.58	7267.55	9103.84	7234.92	8542.1	9581.7	8727.24	6543.43	4114.27	4272.79	4641.21	3920.87	5011.77	4457.46	4512.37	4591.13	3905.43	4569.58	7176.02	7735.27	7211.1	6706.48	7873.84	6559.9	6753.12	7483.43	7599.72	6071.26	6374.46
YKL006W	6988.12	6276.68	5983.84	7143.08	7164.83	7450.81	6561.21	6451.97	7529.67	7084.75	6533.78	6400.16	6968.49	7393.97	6759.64	6628.51	5811.12	5713.09	6211.92	6995.92	6107.81	6133.01	7715.63	5801.12	6599.69	8448.62	7657.23	6139.24	3897.25	4435.4	4416.44	4104.41	4792.47	4161.59	4714.04	4235.43	4380.47	4882.66	7342.88	7933.41	7401.53	7927.09	6764.84	6850.38	7426.11	7223.29	7700.82	7510.56	6972.45
YKL005C	154.738	168.044	171.498	186.871	216.566	231.502	563.594	441.9	413.85	346.942	361.772	323.378	249.875	353.423	241.343	215.042	200.098	232.848	241.78	229.35	179.465	193.954	218.572	234.774	217.429	247.236	316.293	249.932	328.499	511.026	465.324	633.046	433.798	397.495	467.437	469.639	366.362	461.806	179.049	158.549	195.475	198.044	141.66	167.939	143.596	128.821	152.363	111.392	116.331
YKL004W	943.218	921.306	885.383	820.714	992.466	971.504	1471.45	1378.12	1996.64	1309.84	1770.58	1560.97	1697.46	1912.76	1548.67	1176.27	1239.85	1140.26	1366.99	1372.78	1465.44	1407.23	1567.28	1399.23	1743.42	1754.42	1607.19	1087.4	1086.92	1442.33	1452.87	1737.22	1150.96	1103.03	1395.74	959.961	1170.66	1456.82	1470.11	2084.43	1198.91	1140.39	1326.18	895.932	1786.6	2191.5	1585.06	1140.42	1449.76
YKL003C	1579.29	1301.96	1258.09	1568.84	1749.95	1415.93	499.159	381.944	714.964	557.086	992.719	1005.64	626.62	763.231	952.891	753.608	766.9	718.696	763.335	797.932	617.21	717.067	803.68	625.54	757.162	940.482	1100.94	897.805	676.976	754.557	745.489	719.031	716.52	311.328	540.168	671.054	584.69	968.283	1120.83	865.318	911.885	1195.96	736.179	705.776	906.853	568.89	889.823	1080.89	1173.33
YKL002W	1117.44	930.187	905.578	1033.36	1289.04	1252.13	260.732	151.756	182.626	117.155	254.547	283.298	188.02	278.087	645.589	611.647	590.801	641.541	577.955	616.238	488.825	576.216	562.712	490.995	608.462	697.993	897.104	628.068	501.203	762.812	825.524	845.072	810.402	370.978	673.694	666.527	737.317	746.315	447.65	617.955	502.783	487.268	536.182	391.089	501.193	432.2	367.272	382.929	462.234
YKL001C	4666.95	3764.81	3473.64	3817.93	3948.99	3760.18	508.066	313.831	395.198	420.4	543.413	457.112	286.505	425.54	3297.31	2600.59	2988.28	2441.05	3034.9	2740.32	1831.48	2043.59	2245.48	2119.73	2119.27	3598.07	3824.7	2857.83	684.185	761.47	628.394	629.672	634.934	390.275	711.421	492.767	753.881	735.807	285.667	634.482	2342.7	533.169	719.606	1800.37	1010.74	552.284	1431.16	357.198	281.701
YKR001C	302.656	245.266	264.909	263.793	357.183	354.471	230.711	153.336	122.089	225.005	296.516	241.345	191.787	284.253	271.136	269.476	231.703	261.748	260.798	256.976	223.469	211.2	191.438	272.928	237.884	189.354	245.58	237.323	140.037	129.698	203.947	132.23	186.012	110.103	154.647	85.082	249.596	123.863	170.574	292.686	349.547	229.889	299.583	261.052	233.822	233.373	281.973	177.853	182.438
YKR002W	295.131	248.532	274.564	291.392	360.037	413.44	251.347	218.963	164.501	241.414	326.773	298.649	199.424	270.778	416.827	394.143	338.35	423.01	371.209	380.685	324.905	362.716	278.82	345.273	283.875	421.188	439.784	417.39	272.611	216.079	430.634	340.525	438.826	195.588	315.274	182.812	414.389	231.446	396.514	361.086	426	471.296	351.92	372.125	310.341	305.503	320.848	529.193	371.761
YKR003W	257.03	229.825	228.181	181.2	256.668	210.669	171.011	148.68	78.921	119.941	204.958	254.86	125.447	174.188	293.788	245.066	245.206	266.113	269.132	272.442	189.339	184.95	156.934	225.436	214.027	219.421	223.78	191.342	148.749	127.822	136.355	163.389	185.537	106.108	147.298	70.26	182.445	129.012	112.424	100.611	176.24	138.45	107.623	273.792	91.86	131.126	234.577	32.329	93.801
YKR004C	113.733	106	98.248	132.96	171.661	122.044	117.927	187.34	114.679	133.563	118.303	165.857	109.089	110.494	81.603	80.816	86.853	68.601	85.987	71.63	60.1	55.744	57.552	43.738	53.619	90.127	65.964	59.861	84.049	66.329	51.368	87.518	51.917	40.272	75.518	37.731	67.552	26.186	65.595	68.66	74.797	72.274	62.783	92.164	59.024	70.437	78.828	39.866	66.801
YKR005C	81.96	75.247	87.104	171.934	199.384	139.021	64.281	122.927	77.971	122.768	87.937	114.412	54.991	90.217	78.779	79.782	90.041	83.41	95.781	87.896	73.747	61.268	60.473	67.935	72.821	72.811	88.378	66.839	62.65	39.063	55.645	57.392	60.186	31.705	39.854	24.346	40.978	31.272	56.314	48.485	50.413	46.528	46.071	64.538	43.934	51.771	52.071	37.642	61.948
YKR006C	682.417	602.876	608.529	541.527	539.503	524.239	119.31	154.2	212.965	293.388	339.542	412.493	327.406	388.712	417.79	527.433	533.964	450.123	458.122	459.076	548.962	505.45	430.481	391.593	331.313	384.374	580.479	605.729	228.743	163.264	200.152	165.225	164.142	127.694	156.594	129.781	199.198	175.27	384.607	236.852	383.235	378.137	197.935	330.489	272.809	233.046	338.742	326.635	436.912
YKR007W	636.679	449.224	414.171	577.447	597.796	476.473	149.538	202.208	153.838	185.898	293.716	337.715	208.651	253.036	493.833	558.073	465.939	686.156	550.299	610.134	410.563	449.745	390.524	491.782	427.813	614.737	750.824	696.421	324.952	279.097	366.645	396.599	388.901	261.032	337.731	320.609	362.171	275.056	439.315	425.238	377.537	700.155	430.734	336.347	380.902	373.355	237.571	762.853	596.608
YKR008W	73.115	54.559	59.249	72.138	64.069	63.148	50.187	89.869	45.441	68.951	88.111	131.245	66.14	80.758	99.906	70.34	98.278	65.787	83.797	98.301	73.488	66.863	59.576	70.069	76.672	125.114	105.36	77.118	68.776	52.195	69.93	67.814	72.212	54.073	52.114	64.644	67.457	49.699	56.901	56.767	63.632	44.033	42.302	54.62	54.98	57.851	64.451	68.639	56.663
YKR009C	253.984	208.187	194.583	1981.6	1791.27	2773.11	278.364	361.864	227.579	283.265	469.67	324.364	198.706	299.988	280.73	288.495	222.522	215.543	218.63	210.84	261.736	220.684	196.984	386.298	264.332	206.014	282.315	249.746	2485.07	1976.54	4985.24	4339.92	4806.59	3449.67	3639.87	3191.06	2651.27	2736.6	197.856	232.242	195.962	173.082	168.368	222.053	147.252	158.177	213.501	136.846	253.892
YKR010C	192.625	189.482	192.897	153.914	178.289	178.917	431.589	445.05	291.681	315.164	395.079	486.417	271.872	244.447	230.006	175.695	159.617	250.005	209.461	216.941	170.435	225.239	160.548	145.026	146.006	321.773	234.734	286.013	92.011	61.852	104.925	91.374	112.206	86.697	79.905	78.787	115.407	78.417	202.872	144.322	224.803	145.165	104.712	128.22	212.575	234.731	130.065	206.99	179.792
YKR011C	283.116	267.023	227.78	217.34	236.828	302.554	59.391	77.951	39.754	38.881	104.842	118.162	57.519	82.693	186.902	180.719	142.809	135.372	143.001	108.196	142.214	160.897	166.418	199.072	168.28	288.477	164.739	152.281	222.898	198.572	236.165	268.146	187.558	152.893	279.631	225.733	200.787	182.975	81.446	110.396	103.99	126.992	118.048	129.032	36.522	57.888	121.907	22.132	54.879
YKR012C	105.754	79.16	80.849	153.221	171.337	155.558	63.17	94.584	49.821	64.349	60.762	79.945	40.614	47.054	47.407	54.8	39.305	58.453	42.041	43.141	64.831	41.289	44.06	52.554	44.369	66.882	65.363	36.506	43.704	37.925	65.698	41.145	59.767	27.572	25.428	26.885	61.364	33.437	80.605	52.602	58.512	199.757	57.259	51.509	48.242	46.827	36.53	265.391	200.826
YKR013W	866.966	742.781	704.533	764.485	809.361	1230.38	375.152	426.647	1094.1	1045.09	1411.55	1171.88	1086.11	1798.31	819.11	703.198	714.966	1406.02	1494.54	1424.33	1258.38	1391.52	1170.89	1758.38	1400.43	1142.05	2217.44	2128.74	73.398	117.898	80.223	56.494	74.753	69.196	76.168	45.87	143.53	59.234	2763.3	875.146	1772.91	2381.23	1268.1	2836.03	1888.02	1234.93	2178.37	287.498	736.271
YKR014C	653.184	619.812	609.46	728.116	914.135	1311.15	292.029	380.735	186.061	214.272	338.266	435.793	281.481	446.197	481.557	428.929	450.303	307.594	518.297	338.759	292.277	386.273	284.976	357.698	441.558	561.735	376.066	325.891	1149.48	977.516	1273	1373.4	722.071	752.462	847.095	719.444	552.991	601.591	609.912	730.808	795.141	292.658	469.659	310.395	568.147	481.42	668.066	541.707	607.227
YKR015C	10.738	21.134	22.399	14.791	17.076	14.117	15.432	19.408	11.287	15.04	15.259	30.747	14.008	15.657	12.71	13.905	13.085	17.631	12.883	15.98	13.652	11.45	12.129	12.975	11.296	12.537	13.807	10.601	22.399	24.163	12.447	17.371	17.826	52.022	13.774	16.341	25.644	18.612	14.937	11.831	13.901	23.569	14.593	17.577	13.243	13.067	12.019	11.116	11.064
YKR016W	180.122	148.471	148.868	278.79	317.534	379.507	74.033	83.885	53.881	48.474	128.239	155.654	109.479	186.575	199.03	157.947	185.597	152.991	160.344	198.081	88	148.077	115.542	146.934	156.349	149.981	194.506	182.09	149.651	192.125	152.988	156.967	100.196	147.863	174.293	137.869	133.477	161.923	296.94	206.845	290.431	268.064	179.637	178.297	181.071	117.45	234.671	180.287	225.005
YKR017C	41.925	39.707	35.076	54.855	73.538	81.72	26.386	31.031	24.397	23.256	30.963	38.638	27.324	39.093	76.664	48.735	64.227	55.886	61.171	65.337	64.661	59.593	53.368	55.632	56.124	54.201	57.978	68.626	50.775	43.374	136.055	136.945	105.899	110.345	77.999	68.358	57.999	60.612	35.532	47.876	37.834	38.846	34.693	29.438	37.646	34.361	39.995	34.611	39.801
YKR018C	349.112	323.576	295.97	366.208	415.789	506.175	136.621	136.099	143.373	103.176	167.299	198.332	155.859	212.101	288.926	259.599	307.176	316.024	332.37	307.279	345.169	299.93	278.183	367.169	335.476	211.086	271.085	300.099	467.344	457.423	507.925	550.707	401.968	395.718	531.166	544.289	470.223	563.968	19.231	24.526	20.981	16.964	27.693	23.431	19.497	28.173	28.002	17.266	28.626
YKR019C	62.468	74.607	70.653	51.94	52.511	51.706	55.403	55.428	52.631	46.94	42.853	74.415	39.544	50.457	112.377	121.766	132.944	102.002	101.258	97.231	116.204	89.964	76.643	133.906	135.835	142.282	81.683	88.63	48.408	84.928	36.499	55.268	69.639	77.585	60.822	66.006	97.057	55.479	92.347	72.993	72.302	67.089	79.897	59.139	83.471	68.491	54.222	74.107	67.446
YKR020W	34.918	34.698	29.44	45.032	50.542	56.714	34.416	32.502	25.964	25.883	25.826	54.41	24.757	28.155	35.996	33.172	40.259	37.276	32.021	31.969	34.982	25.28	26.569	36.62	33.671	38.887	34.948	33.769	30.223	55.211	30.152	39.533	46.047	131.938	38.866	55.323	74.216	73.118	32.931	28.324	40.671	30.892	35.773	38.483	33.397	26.143	39.505	36.81	37.705
YKR021W	257.894	210.239	205.166	312.028	343.103	406.345	168.859	150.459	121.477	134.823	135.203	177.965	137.503	230.86	326.932	346.473	414.074	263.361	230.17	314.341	404.186	347.083	339.744	405.513	294.069	356.176	283.255	297.948	246.651	193.872	201.169	218.102	137.719	262.624	209.045	150.377	168.925	209.994	357.493	505.098	524.957	413.147	457.334	393.036	435.159	440.281	388.105	405.921	437.291
YKR022C	84.421	65.531	68.145	92.937	108.24	113.533	48.422	61.657	49.201	43.935	41.174	77.688	47.066	50.934	80.458	56.374	65.446	66.553	67.706	72.225	36.877	49.391	45.859	54.157	55.223	108.842	60.469	52.821	43.293	75.257	56.885	76.678	62.12	103.489	61.739	76.648	86.187	73.032	73.84	73.184	75.834	89.826	70.533	64.878	66.969	64.414	68.801	68.92	63.082
YKR023W	75.377	57.385	55.894	63.189	83.632	82.856	47.524	48.821	41.18	45.219	45.628	68.648	46.384	71.997	109.403	69.949	97.551	75.591	70.641	96.85	94.699	88.254	100.357	89.007	68.172	128.056	96.285	59.77	51.292	81.854	69.088	133.043	71.731	133.91	81.142	92.245	95.132	83.987	132.738	106.161	234.664	158.558	92.695	131.208	131.461	61.619	129.415	308.606	150.427
YKR024C	156.845	116.245	131.892	127.609	171.567	175.359	71.503	65.278	149.486	169.933	145.295	143.031	157.895	216.265	247.932	196.145	235.054	186.633	165.029	181.917	109.804	130.064	183.817	219.324	217.25	132.242	209.663	124.304	132.779	167.551	131.677	222.063	145.555	336.69	206.163	255.458	241.876	158.115	784.362	422.492	1152.53	816.435	324.409	987.348	1075.55	490.75	748.936	1504.38	791.599
YKR025W	185.13	162.746	170.857	127.837	192.604	241.511	169.186	173.166	168.497	164.877	164.138	296.969	200.325	271.171	183.232	168.812	179.043	237.963	182.747	197.762	181.808	186.269	211.279	298.542	271.406	231.625	194.596	188.449	222.408	295.962	240.643	303.982	174.585	410.938	327.922	308.003	384.14	251.519	742.192	457.039	882.433	921.145	366.755	746.904	828.978	483.367	557.714	1371.95	568.525
YKR026C	363.821	281.339	255.79	197.951	280.524	376.784	322.93	371.907	425.265	437.475	292.86	286.798	315.656	422.752	287.082	231.634	295.463	280.009	286.577	256.634	269.83	224.94	339.716	272.444	287.187	270.927	363.88	236.901	218.533	277.353	165.265	240.593	151.403	331.737	247.349	217.386	342.523	317.995	508.194	632.071	738.266	554.507	496.652	634.264	658.984	668.695	692.228	618.241	537.188
YKR027W	346.982	334.873	355.603	325.387	347.681	337.475	625.146	640.307	622.942	720.432	563.39	741.625	460.219	491.891	446.935	339.228	317.661	345.098	341.748	367.191	348.682	277.562	367.526	352.896	313.352	355.649	452.642	322.153	438.837	390.415	242.094	273.109	471.735	612.684	344.19	379.831	631.193	399.121	319.459	429.456	280.71	447.85	359.313	252.03	338.957	481.157	247.204	529.531	527.995
YKR028W	371.285	341.648	330.509	320.585	426.255	507.455	528.362	468.207	392.216	457.881	518.17	397.568	436.519	569.356	622.784	540.654	596.958	494.91	493.954	625.587	466.165	455.958	650.864	649.398	571.652	458.73	711.573	548.722	472.965	452.318	496.357	499.635	548.809	530.327	604.334	554.833	697.209	604.51	305.027	348.53	380.135	358.157	292.098	339.035	360.621	369.371	399.978	298.324	430.101
YKR029C	306.121	236.663	243.112	359.396	449.321	441.689	370.019	271.694	231.184	274.437	263.11	286.455	228.327	267.276	320.043	289.968	275.276	234.826	259.745	320.466	205.346	260.522	312.819	254.884	281.028	410.435	358.601	263.56	282.785	279.74	243.138	380.711	368.482	354.42	334.541	339.49	368.814	385.982	228.98	221.875	297.78	313.804	200.585	210.085	256.893	169.729	219.81	333.981	251.27
YKR030W	338.392	273.815	216.028	250.715	232.686	342.878	200.671	212.523	221.827	175.462	244.564	204.361	222.525	287.886	372.55	319.897	328.317	207.351	217.376	266.179	176.279	206.969	296.661	209.864	282.416	368.096	343.577	199.193	233.602	287.745	423.998	479.809	296.087	218.13	351.156	275.937	251.849	317.096	161.507	322.065	236.344	121.509	215.187	140.013	236.948	251.199	262.924	225.903	245.249
YKR031C	113.199	112.887	110.057	162.203	186.957	233.189	262.144	187.687	218.463	190.804	278.532	279.907	278.664	321.515	255.766	183.296	223.77	146.7	141.122	184.471	187.025	170.966	177.404	183.401	200.994	193.339	232.429	208.037	218.307	304.139	320.301	335.624	323.596	180.019	369.015	260.168	332.98	375.967	158.138	207.862	258.289	97.219	114.366	106.787	196.962	171.419	212.314	142.802	192.877
YKR032W	34.724	69.286	44.047	38.919	33.553	35.191	134.572	72.92	97.781	82.051	93.955	141.86	84.389	75.973	37.931	49.252	41.011	39.884	39.303	31.115	34.284	37.82	29.428	35.759	31.728	48.147	46.452	41.452	78.028	269.358	88.503	196.135	123.433	70.965	83.892	88.196	263.289	187.191	21.18	25.96	21.596	19.845	20.159	16.366	20.659	28.491	16.331	22.005	19.842
YKR033C	63.647	111.406	83.808	52.183	57.732	51.366	117.456	82.001	56.617	66.449	111.961	118.558	46.915	63.962	31.907	60.845	42.227	51.525	42.315	40.371	38.892	23.285	34.367	25.388	36.463	52.203	62.948	35.923	63.661	89.43	101.518	93.603	151.726	52.881	86.623	60.603	246.339	75.723	23.167	36.268	18.901	38.813	37.33	18.177	25.57	28.977	16.567	24.706	18.457
YKR034W	83.705	52.765	53.348	38.134	45.74	39.375	72.336	48.179	47.226	79.856	67.863	58.994	40.06	46.198	81.807	79.23	62.52	28.317	27.731	26.036	64.715	38.894	61.861	28.347	25.228	27.431	54.461	43.061	78.745	61.677	49.825	47.477	136.342	37.119	63.515	28.022	225.546	48.63	82.149	82.574	68.752	91.878	83.144	45.185	51.963	108.753	45.874	90.268	48.781
YKR035W-A	384.598	225.58	290.239	438.594	574.542	435.353	69.077	46.036	35.195	59.735	118.659	100.335	74.948	133.606	270.69	271.002	256.6	173.023	165.956	163.92	100.201	112.611	117.561	147.009	136.497	216.631	206.428	159.029	181.394	147.853	208.032	189.112	200.921	91.566	129.904	73.908	148.533	91.306	409.328	347.185	563.997	432.609	331.814	443.042	327.699	194.856	387.568	321.957	348.975
YKR036C	222.933	167.492	169.714	187.73	222.544	226.256	170.517	137.592	128.785	241.274	123.872	122.14	110.183	223.128	244.887	246.116	219.492	270.67	201.727	207.438	183.198	185.999	156.917	236.448	165.319	179.168	232.458	222.783	147.587	75.498	113.853	98.886	176.277	57.862	106.073	25.54	193.423	47.701	330.132	291.109	318.66	415.986	224.167	319.801	316.539	231.377	223.288	402.276	222.294
YKR037C	245.849	176.637	181.247	213.249	275.776	233.044	73.965	86.03	68.277	101.237	102.295	116.866	87.02	100.76	254.075	235.632	238.353	177.667	174.01	170.054	174.742	145.728	119.004	131.301	122.233	158.635	212.797	185.359	45.55	35.048	44.621	46.39	29.147	24.594	32.917	14.078	49.921	22.24	148.371	136.816	133.885	133.988	139.886	151.093	146.302	137.283	142.149	106.354	76.459
YKR038C	440.827	295.732	310.399	280.46	259.783	360.086	180.897	247.141	233.618	332.611	166.108	186.86	195.737	276.612	335.323	348.74	308.96	389.556	371.28	446.189	314.651	320.692	260.684	578.227	355.321	251.393	442.582	467.73	102.686	88.19	121.066	123.927	81.002	48.403	93.659	34.182	110.301	88.973	688.431	673.585	676.984	770.042	620.494	625.178	656.674	561.235	556.77	716.041	594.088
YKR039W	427.836	470.115	439.205	969.359	964.348	1363.52	810.455	965.392	1024.89	1283.16	1992.87	2009.13	1894.82	2025.55	216.009	440.508	357.917	126.17	116.409	110.985	428.785	363.482	341.393	343.15	345.849	116.694	219.695	146.788	805.157	750.896	1228.76	1527.89	610.437	643.291	806.825	600.448	619.6	526.988	576.562	2424.77	1228.42	517.593	2948.63	1628.42	1865.5	3925.46	1524.65	2130.51	601.293
YKR040C	96.964	201.602	140.471	86.66	75.63	71.904	167.252	274.808	210.503	239.187	238.704	371.705	229.843	212.486	52.672	59.299	57.037	86.086	72.063	67.34	110.534	83.281	75.902	76.166	65.111	70.947	105.643	81.212	80.898	40.535	54.657	52.372	57.556	38.357	46.871	46.169	71.465	38	45.628	58.369	52.886	52.135	50.171	43.161	53.908	104.113	38.576	59.937	50.684
YKR041W	18.127	46.63	57.037	18.53	24.438	20.662	27.853	39.047	31.382	29.142	39.134	66.151	30.616	32.634	14.716	20.002	25.545	22.2	29.795	19.223	34.936	23.257	16.99	23.709	30.217	28.024	33.817	21.678	32.252	38.577	19.34	25.976	19.345	25.552	15.822	15.824	32.949	16.033	10.828	12.661	10.864	11.317	11.33	11.485	12.204	15.022	11.284	10.961	11.373
YKR042W	6897.09	5651.73	4886.96	3312.8	3228.63	4332.36	6363.74	7403.66	6719.01	7342.78	6508.13	6171.32	6285.43	6720.29	4298.64	4441.48	3764.11	4326.86	5064.86	4501.32	5565.58	4921.04	4309.22	5654.56	5074.34	3000.59	4490.47	4703.81	2712.5	2576.02	2440.19	2518.47	2175.08	2846.45	2410.88	1936.04	2344.62	2189.66	3381.58	3393.55	3320	3700.7	3065.85	4596.17	1362.16	3625.73	4048.83	868.091	3444.13
YKR043C	1176.23	869.429	699.206	665.348	673.602	740.531	493.523	609.509	620.239	642.407	947.982	813.742	774.705	921.039	946.439	1059.53	820.23	1321.25	1454.7	1314.32	1410.65	1101.2	1036.1	1553.1	1263.44	1207.68	1295.78	1260.26	427.018	434.1	286.687	322.532	285.1	409.924	408.262	343.081	413.45	390.864	2139.81	2373.48	2622.41	2325.7	2287.62	2199.24	2615.69	2883.15	2197.13	2032.93	2006.54
YKR044W	142.92	116.925	121.131	114.592	92.006	128.316	155.453	165.675	164.577	196.212	105.682	129.55	102.714	181.921	160.51	165.089	118.33	145.26	163.993	143.582	175.321	130.967	123.324	185.487	158.084	96.32	153.542	149.691	48.894	39.427	49.897	57.272	36.272	44.753	42.42	29.989	54.414	46.435	704.495	446.712	492.38	704.132	529.358	477.536	680.97	438.686	383.01	501.074	471.28
YKR045C	102.371	110.857	102.094	72.034	58.344	82.688	135.068	180.967	113.842	135.556	143.259	173.371	91.362	178.638	106.042	85.882	73.374	144.785	150.102	108.098	135.449	100.099	102.527	113.448	124.557	111.818	139.542	122.593	94.483	126.76	117.5	97.709	98.969	98.609	102.135	63.761	140.733	79.332	224.122	219.341	223.505	159.421	194.741	195.705	286.878	245.835	161.925	288.184	232.557
YKR046C	680.212	571.906	540.002	3681.36	3663.47	5444.84	2572.41	2966.61	1275.11	1436.62	2794.68	2588.53	2486.44	3150.48	733.671	564.38	618.164	1512.41	1386.43	1445.84	1143.64	1047.59	907.043	2644.45	2248.23	749.745	1630.85	1300.38	3923.34	4088.43	2950.04	3252.35	2882.96	3808.64	3816.39	3461.55	2948.3	3447.57	3395.45	770.546	1459.28	493.812	614.082	389.373	1065.58	610.933	1837.99	558.74	1747.68
YKR047W	125.437	216.955	255.655	102.529	90.879	110.099	313.7	301.039	412.328	441.463	339.021	606.114	356.549	384.935	83.714	106.909	73.057	141.385	122.389	111.563	145.263	133.873	107.104	143.117	89.574	134.538	136.477	108.39	122.025	148.754	117.793	100.566	198.948	103.644	85.839	72.951	189.133	79.119	73.758	118.605	85.302	105.105	137.026	87.312	122.432	188.9	67.402	169.861	174.157
YKR048C	1495.14	1270	1223.52	791.639	828.244	1538.98	592.029	683.808	643.207	705.808	986.618	876.589	741.662	1074.34	976.87	991.662	906.577	1305.14	1088.53	1196.57	1675.73	1330.05	1266.45	1340.11	1211.32	909.764	1431.31	1522.67	706.714	862.345	663.809	891.362	648.217	973.458	860.056	681.852	764.374	779.882	2938.72	2842.87	2181.74	3374.43	2956.71	2264.24	3072.72	2330.52	1790.06	4383.77	3203.56
YKR049C	1143.44	779.621	782.133	2396.59	2542.08	2344.61	977.715	1077.17	357.806	404.463	723.825	686.393	413.932	656.682	709.695	766.737	673.024	592.274	594.649	553.744	768.718	636.046	527.505	482.313	433.133	253.98	580.215	659.431	3732.48	3204.15	3451.93	3774.46	3752.43	2897.19	2883.64	3158.78	2565.66	3199	825.256	712.163	626.703	602.154	801.659	602.443	546.917	431.756	575.727	316.244	825.204
YKR050W	59.911	75.721	70.473	93.323	104.852	117.794	153.398	209.301	162.893	110.333	158.206	155.689	146.996	194.251	99.453	75.904	82.219	124.151	120.656	116.486	145.938	121.916	102.898	161.453	118.296	83.338	102.639	106.7	228.139	202.149	234.511	263.815	210.654	262.284	238.693	162.822	224.662	226.07	179.372	147.904	236.796	246.622	198.603	240.937	225.513	158.708	251.656	158.723	149.832
YKR051W	140.253	116.41	121.702	147.388	133.045	158.204	66.88	83.451	39.783	41.521	78.805	104.08	43.919	74.8	172.393	150.713	162.35	163.427	170.191	162.533	224.213	230.315	195.925	144.439	134.725	189.072	192.587	193.42	116.891	149.166	152.855	166.276	108.923	173.003	109.418	110.085	137.33	112.056	148.553	259.815	178.406	162.494	220.105	129.864	168.22	174.165	121.655	190.721	183.569
YKR052C	261.795	258.112	222.229	201.381	255.346	302.779	218.729	252.525	175.514	181.593	240.68	288.498	184.505	248.748	218.673	218.695	213.687	278.738	303.317	245.103	269.894	187.903	186.463	283.159	248.921	528.265	192.759	191.118	352.165	368.548	281.871	370.755	268.398	399.912	324.072	317.904	311.711	296.563	115.291	185.842	82.567	90.003	192.313	97.301	116.107	160.697	124.098	33.772	110.345
YKR053C	864.987	822.462	807.54	114.89	116.012	169.23	106.92	120.401	115.139	116.791	159.942	198.199	85.653	178.439	1494.92	1420.54	1563.15	378.821	472.409	314.1	670.105	466.819	517.69	1318.94	1103.86	359.504	135.643	245.171	119.672	84.772	129.09	86.313	121.073	172.398	98.827	93.132	150.806	95.982	147.008	141.583	102.886	87.438	113.914	85.194	147.615	158.251	110.438	102.875	125.85
YKR054C	396.147	315.029	308.812	255.135	267.332	410.502	186.818	196.497	242.084	244.411	396.221	328.084	305.918	452.972	661.682	490.732	589.978	455.41	547.102	453.781	601.778	592.058	536.169	585.891	471.875	355.217	502.665	461.108	331.822	319.993	323.495	339.443	272.118	479.071	502.457	364.058	327.5	451.465	345.026	400.514	282.147	219.9	281.658	226.141	475.321	476.265	419.531	167.021	246.149
YKR055W	165.461	165.489	160.166	203.082	237.262	232.93	99.269	95.63	62.155	66.374	128.597	138.599	109.069	132.45	164.234	132.327	158.001	110.304	112.059	112.974	172.549	155.454	164.928	143.392	132.811	218.051	146.293	129.926	111.486	92.783	99.046	115.643	88.248	140.925	93.801	133.713	94.541	90.048	61.094	87.636	92.07	35.603	60.363	52.288	77.017	115.557	88.291	31.021	72.006
YKR056W	357.47	321.72	321	475.608	516.723	424.46	295.818	286.938	465.372	435.901	529.869	530.697	522.301	663.002	635.275	370.307	512.561	441.56	469.729	478.59	508.336	419.25	449.451	453.347	508.515	704.89	448.982	334.811	413.655	414.153	515.736	559.082	353.481	533.009	450.967	468.842	451.071	470.797	1078.58	724.649	1437.23	1022.28	553.984	937.633	1327.86	816.425	1048.2	1274.66	982.51
YKR057W	13578.7	13171.9	12989.2	14901.6	15340.2	15732.5	11010.8	11382.8	11001	12312.5	9937.46	12673.1	11407.5	12089.8	14744.6	12829.6	12692.3	12272.7	11756.3	13033.3	11784	10172.2	11556.9	11210.3	12281.5	17507.1	12585.2	9640.8	12887.9	12294	12163.2	12131	12261.9	10572.5	11422.3	11620.3	10408.7	12569.2	15493.9	15160.6	14459	13987.2	13645.5	13892.1	15435.4	14430.4	14030	10589.7	12545.3
YKR058W	150.9	123.422	120.918	179.142	212.548	250.143	222.374	227.347	113.824	100.368	107.741	115.093	68.6	87.233	140.316	130.388	136.884	172.703	181.099	172.524	124.666	168.733	168.176	258.326	243.498	164.622	156.614	128.642	193.479	229.836	257.238	275.26	145.489	246.729	200.214	158.798	234.804	259.02	73.712	303.76	80.328	87.917	252.947	57.931	109.041	58.687	34.893	108.801	96.466
YKR060W	163.056	137.934	116.976	197.35	236.245	253.17	136.915	137.792	182.945	174.046	156.198	212.47	154.779	198.153	162.466	102.518	138.674	129.882	151.381	174.907	81.597	104.886	140.329	153.122	188.969	209.503	114.241	110.535	120.315	169.143	107.722	192.463	94.128	228.261	178.223	177.229	271.371	238.501	345.88	301.968	393.199	283.47	263.353	375.906	364.69	435.315	349.899	366.13	343.192
YKR061W	269.754	202.391	224.181	380.87	410.004	348.119	777.656	987.296	856.206	870.776	350.743	353.651	252.358	406.075	244.372	199.082	200.381	353.51	331.875	335.702	347.441	382.485	435.114	304.113	320.742	138.627	844.345	468.655	115.955	133	102.202	139.053	91.072	176.772	111.652	113.494	223.675	143.35	878.687	494.167	850.282	1782.21	625.635	1021.71	734.482	378.504	893.231	574.28	1486.4
YKR062W	66.695	35.404	43.866	63.877	78.885	85.967	57.183	56.562	54.089	46.934	54.944	58.446	75.297	72.467	75.496	68.264	70.554	70.235	76.483	94.892	73.57	78.472	75.534	93.534	90.894	166.991	88.399	62.855	102.493	218.85	108.637	201.795	94.854	114.681	106.063	115.682	170.816	163.268	138.55	102.562	142.437	151.228	89.574	123.203	93.655	77.199	125.967	121.109	131.351
YKR063C	154.927	133.287	135.75	126.588	172.497	180.002	99.461	83.767	123.202	111.882	102.905	74.793	112.748	132.168	214.727	216.012	224.185	143.436	127.992	207.928	96.631	122.058	167.994	177.142	179.711	239.369	165.695	135.028	181.391	231.429	164.085	238.77	175.175	232.241	177.364	156.672	329.528	236.198	313.021	211.971	370.491	355.892	168.807	274.268	286.217	134.249	256.586	386.293	431.517
YKR064W	84.341	84.751	72.144	94.067	92.336	97.732	142.094	180.812	121.751	124.606	144.254	170.113	110.312	151.645	198.385	182.637	194.999	136.151	140.551	152.829	179.341	172.632	156.427	174.653	141.448	231.697	169.115	175.25	164.538	234.266	150.705	271.327	220.407	202.198	181.424	177.53	279.52	238.179	98.201	105.302	135.004	113.275	83.733	95.061	101.616	105.404	107.523	109.192	94.208
YKR065C	550.621	428.756	371.337	608.62	679.047	790.456	283.489	238.181	289.368	279.16	513.012	585.65	450.072	550.062	484.205	399.102	414.075	465.027	541.675	529.248	602.127	435.823	561.469	610.471	780.326	524.112	730.314	704.227	603.892	699.327	577.521	715.967	611.96	405.224	604.07	472.084	602.673	667.61	727.091	704.024	685.562	424.568	474.676	351.402	762.596	502.391	580.889	729.818	1000.28
YKR066C	692.538	568.098	524.355	578.454	560.308	950.055	471.705	389.391	302.979	233.595	791.47	759.53	593.727	855.956	465.225	488.781	417.941	577.445	582.837	594.038	748.793	614.586	758.307	820.33	812.181	395.64	781.73	625.167	1141.82	1563.14	1186.42	1405.22	1054.63	1151.51	1496.8	1294.45	1163.72	1544.02	611.162	649.239	585.84	378.046	456.372	457.798	561.754	516.912	503.643	398.98	584.652
YKR067W	574.574	554.336	420.849	1286.99	1310.24	1876.67	878.383	516.13	417.272	347.149	792.471	1107.15	523.02	753.978	672.569	591.359	625.855	460.913	632.277	544.744	410.836	562.064	546.812	517.761	725.165	344.684	724.176	503.356	916.018	1187.07	1496.06	1833.5	1224.92	940.509	1622.95	1502.05	999.092	1203.74	360.997	461.539	316.905	376.872	349.611	214.331	260.302	296.879	207.363	254.92	335.768
YKR068C	1200.71	1026.3	962.691	1306.88	1490.73	1239.96	458.765	359.943	290.078	471.545	739.139	536.819	624.902	628.096	654.313	867.223	720.105	586.464	656.967	637.482	491.759	412.533	431.336	708.845	589.081	936.294	534.378	604.281	690.23	584.756	1342.72	1045.5	1113.48	682.127	1018.4	1212.92	830.65	846.225	548.338	553.485	479.203	600.535	648.542	598.118	467.667	551.056	699.435	300.19	460.438
YKR069W	2016.49	1865.28	1870.36	1658.84	2063.35	2281.68	1644.63	1449.47	1639.7	2271.18	598.091	511.597	467.805	551.862	1129.76	1274.82	1113.13	1307.54	1276.76	1147.31	1077.1	1002.52	836.745	1504.19	1206.69	1009.8	1341.22	1470.39	455.112	514.351	416.644	411.662	443.002	271.938	437.404	267.539	559.222	315.236	523.936	466.464	1341.3	769.41	502.919	1493.54	442.479	389.567	732.29	259.672	311.497
YKR070W	207.34	156.881	153.945	137.728	203.659	198.761	135.989	122.062	96.207	141.473	166.899	143.218	103.672	185.699	220.611	204.86	198.334	151.992	173.693	173.024	160.386	152.008	127.934	172.671	126.268	181.377	185.838	153.1	194.632	90.949	125.018	134.719	149.872	68.394	130.521	55.255	208.296	97.175	146.114	205.191	243.461	203.634	247.963	278.101	226.481	163.666	279.587	151.191	272.729
YKR071C	496.906	380.305	411.955	793.195	861.315	736.283	307.644	364.812	240.264	301.176	459.378	493.76	368.445	452.162	328.723	332.328	321.617	355.955	324.28	336.129	286.587	276.212	225.655	456.392	365.521	666.904	431.748	330.42	293.703	220.39	449.848	511.488	303.934	160.559	323.057	177.713	198.876	179.532	543.154	322.673	433.547	618.742	302.839	567.282	482.288	462.355	597.383	344.38	305.904
YKR072C	291.196	244.89	246.913	192.167	203.084	267.805	524.99	560.69	478.107	569.328	588.815	510.428	546.272	585.654	228.16	269.057	254.705	310.195	343.305	318.908	330.051	313.69	246.713	388.96	326.947	216.494	340.399	313.821	281.968	294.087	285.399	250.61	225.092	216.323	266.014	158.038	209.936	181.85	405.954	429.698	787.004	257.269	253.774	433.897	502.632	311.418	554.497	660.878	436.356
YKR073C	69.509	126.538	111.606	68.901	56.12	67.23	186.754	175.17	186.246	210.92	205.764	269.002	215.411	194.554	48.897	69.226	51.596	67.12	81.877	69.262	85.306	77.002	72.723	92.04	68.462	50.801	110.465	89.473	99.765	69.567	64.769	56.299	76.725	59.828	65.295	53.614	78.301	56.974	37.89	41.797	41.812	32.708	36.855	43.19	31.982	67.353	31.664	21.904	38.757
YKR074W	1304.97	966.179	969.033	1163.76	1157.33	1002.39	445.359	560.66	339.548	389.779	456.445	469.589	469.41	566.448	1067.78	992.153	956.951	738.401	843.835	695.079	792.413	682.385	710.167	604.714	605.272	989.592	1045.38	851.902	419.332	320.671	578.025	499.214	498.01	446.835	372.474	345.873	396.677	438.421	650.92	859.193	801.741	794.322	906.768	835.128	743.901	686	704.684	567.813	930.798
YKR075C	173.492	164.269	174.407	639.869	623.02	597.549	145.438	282.124	358.871	377.125	168.892	326.05	209.909	226.608	215.633	192.954	189.786	265.158	290.822	359.661	158.089	143.042	104.84	556.598	459.724	370.387	114.024	127.267	2064.55	1405.55	972.652	899.902	597.449	238.76	716.705	696.302	386.173	657.988	192.586	314.399	149.197	285.456	188.213	123.505	157.522	65.818	81.677	133.392	99.765
YKR076W	150.198	113.716	117.896	351.137	361.421	540.126	135.82	160.941	121.299	140.905	206.918	229.76	181.93	224.802	229.855	225.733	195.361	118.042	139.563	135.133	222.029	186.392	161.032	165.778	115.832	116.675	201.532	184.363	959.195	638.266	893.581	753.313	864.499	594.288	769.152	660.757	737.125	771.72	250.413	206.363	430.379	326.37	291.837	448.865	194.7	116.493	290.669	199.815	293.156
YKR077W	129.201	140.616	128.336	160.616	155.304	223.243	67.99	103.898	71.772	76.487	159.215	172.655	90.488	110.428	103.983	97.287	90.039	155.557	152.71	165.954	160.021	129.656	111.12	181.677	153.703	214.63	162.358	141.446	27.305	28.274	26.775	26.45	20.254	16.664	18.453	19.499	34.106	27.517	248.669	134.909	224.271	333.886	100.032	202.21	121.628	152.622	123.398	334.876	235.401
YKR078W	110.669	109.991	103.738	108.518	117.324	143.103	78.674	98.718	107.189	95.682	97.66	151.741	86.685	98.025	107.069	132.96	107.167	143.924	105.671	119.387	87.527	113.353	94.374	114.1	95.536	160.386	158.195	128.559	82.25	77.409	92.133	108.183	103.212	70.258	66.702	78.808	87.809	46.899	183.864	238.892	213.816	298.413	156.524	171.083	200.513	125.122	144.61	514.574	318.756
YKR079C	57.109	41.004	39.625	45.007	47.11	62.832	47.539	71.775	67.791	70.702	63.343	76.701	52.143	84.241	76.713	47.132	69.283	50.322	57.253	70.182	66.152	72.978	85.268	81.689	65.988	136.796	98.366	72.123	38.976	37.634	62.372	42.967	43.18	33.62	48.411	44.235	48.23	49.332	126.935	99.114	201.32	115.982	89.947	174.135	160.801	90.759	190.697	154.953	153.958
YKR080W	1917.54	1620.29	1501.81	1032.83	1072	1164.98	416.921	483.968	414.769	400.863	548.083	607.884	634.629	878.597	786.407	972.54	760.696	829.149	869.446	909.174	841.47	1099.99	983.424	1266.05	1079.98	959.418	1048.49	1032.92	400.262	331.524	489.398	443.581	319.234	290.765	318.702	285.033	258.633	299.138	813.165	595.428	1168.69	942.594	429.366	892.923	613.71	477.651	867.996	545.068	556.999
YKR081C	1045.07	902.238	844.825	1041.12	1144.23	1269.38	382.705	471.892	925.964	1090	706.757	750.6	991.991	1468.98	1296.35	955.887	941.365	1036.88	1031.8	1175.38	882.247	1135.32	848.682	1090.9	943.157	1305.68	1039.07	886.079	674.474	701.417	690.853	684.605	497.803	531.643	507.853	512.206	558.461	472.986	4120.5	4633.11	4482.62	4022.57	3196.47	3509.51	5238.65	4058.05	3394.37	7056.9	3540.99
YKR082W	164.364	129.71	123.779	159.98	183.759	239.659	127.11	153.185	170.972	178.584	241.8	179.869	155.71	294.082	358.744	208.305	271.21	247.227	267.966	320.651	214.697	250.211	224.392	225.412	235.742	209.714	267.273	263.464	103.252	88.169	116.713	117.74	56.515	48.844	123.692	61.581	63.918	87.647	471.83	434.855	558.568	478.199	422.29	504.445	560.013	376.987	432.085	710.092	507.065
YKR083C	71.979	73.269	78.874	74.654	106.43	108.443	37.933	44.523	36.676	34.511	40.617	73.341	35.551	49.208	64.393	71.847	90.198	71.168	62.18	68.039	46.748	72.495	61.237	64.459	57.947	135.652	71.775	76.905	55.696	64.736	58.427	59.306	66.519	48.419	47.794	39.715	68.403	35.225	93.197	75.141	101.344	113.208	61.957	71.264	86.285	65.514	62.73	197.515	104.795
YKR084C	111.022	83.076	78.785	97.858	114.352	109.935	66.672	109.505	71.624	74.538	106.864	155.738	86.518	124.821	128.861	131.905	129.036	130.315	139.195	137.285	145.915	139.408	125.822	121.402	129.35	152.472	103.028	134.807	85.943	91.792	105.677	118.121	92.301	85.112	82.686	71.072	62.628	100.606	106.567	121.475	107.095	49.881	80.372	52.849	112.988	137.686	145.425	105.082	109.034
YKR085C	1170.51	929.771	902.561	862.948	1161.66	875.568	147.762	233.965	224.686	226.682	420.343	394.547	255.508	351.413	652.395	607.82	577.142	636.583	598.181	692.305	660.189	584.171	548.413	527.466	535.244	811.536	766.442	727.12	339.263	305.034	313.58	374.658	247.72	306.943	325.547	286.835	254.632	320.057	849.706	436.02	462.021	740.138	286.368	339.117	491.71	306.366	444.357	740.604	762.525
YKR086W	97.015	98.014	95.552	98.346	137.898	124.583	137.853	179.512	219.831	205.155	128.329	151.795	180.496	249.129	152.506	141.773	155.122	127.088	129.015	127.932	135.539	178.204	147.498	127.944	127.144	153.838	108.262	173.424	99.584	146.171	87.725	100.685	87.689	230.887	110.832	96.474	127.845	106.379	126.524	128.087	103.267	106.136	112.435	104.813	124.445	137.57	112.159	108.586	97.892
YKR087C	86.207	66.956	56.937	182.608	190.497	243.822	75.897	100.613	79.26	84.534	73.667	95.233	62.661	98.595	89.621	73.042	90.972	99.101	105.672	117.72	74.527	92.69	80.514	130.497	111.086	105.789	86.797	74.361	195.25	171.87	288.176	267.573	176.296	144.04	211.197	153.785	129.744	128.851	195.661	139.26	173.576	237.495	142.605	183.532	181.531	127.296	165.649	162.291	141.702
YKR088C	330.659	318.352	290.529	391.889	418.938	431.13	206.801	231.358	161.621	179.885	281.855	260.758	227.206	307.766	413.219	328.105	366.308	261.266	309.674	290.397	366.55	330.625	322.952	276.108	319.569	338.561	308.793	245.634	508.99	440.413	550.664	518.885	302.372	376.899	419.55	352.966	344.199	606.161	432.42	738.14	464.963	423.57	694.446	373.435	631.121	651.177	549.308	555.945	534.296
YKR089C	97.251	118.609	122.392	97.789	133.669	184.295	297.991	324.933	152.029	149.488	216.747	283.357	135.37	144.43	165.871	118.864	139.199	313.352	253.491	277.237	290.219	269.821	261.922	379.318	236.947	176.59	289.546	238.263	380.881	406.01	430.74	418.834	455.801	501.74	435.681	357.002	576.097	426.92	255.654	337.908	255.742	366.009	366.689	183.24	291.233	264.938	152.727	426.476	329.285
YKR090W	107.825	104.877	107.016	82.828	67.091	134.46	110.127	116.552	102.951	113.82	168.514	227.257	113.156	157.88	212.782	133.458	175.043	189.801	215.826	186.703	249.302	234.887	244.894	185.284	178.721	128.678	232.206	167.444	74.281	90.701	73.124	83.734	73.794	186.608	118.984	91.837	114.772	143.223	219.878	192.926	287.961	234.162	174.545	195.092	307.514	177.943	228.764	266.678	276.455
YKR091W	145.222	108.976	98.754	121.233	127.438	200.111	576.046	572.367	228.608	235.225	227.301	292.638	129.211	174.511	329.575	202.977	253.903	249.266	285.185	293.764	345.663	286.419	349.103	536.146	452.182	94.805	414.141	249.86	110.936	143.007	121.063	177.358	101.529	168.99	160.288	122.471	185.753	152.611	318.498	332.899	357.484	406.194	566.467	417.632	544.556	233.247	471.777	146.571	498.999
YKR092C	1480.57	1266.78	1146.04	670.573	825.128	870.427	703.726	632.391	770.358	838.536	746.484	904.644	868.12	990.385	515.06	352.812	511.092	502.775	502.144	462.989	352.101	535.574	537.862	490.767	689.777	650.085	573.877	496.132	389.24	444.007	239.139	360.298	216.479	500.339	409.803	274.531	295.706	287.671	737.005	547.857	906.477	473.46	447.055	833.416	1120.47	1072.98	925.361	332.906	421.186
YKR093W	263.378	340.152	275.048	99.1	111.363	134.563	609.48	575.957	409.096	510.082	603.309	757.661	492.428	390.887	1469.3	847.562	1253.55	616.959	757.49	563.13	1505.67	1210.35	1483.02	1311.13	1488.68	2313.07	2162.7	2216.61	288.523	492.818	263.853	583.647	314.562	555.849	417.708	391.549	514.14	467.397	130.57	355.879	169.486	157.069	261.091	222.594	171.798	807.918	288.981	161.1	303.632
YKR094C	2285.73	1778.77	1724.53	2044.24	2288.92	1980.23	1064.41	1348	1611.45	1768.21	2152.06	1929.55	1975.15	2337.12	2805.71	1949.99	2033.05	1822.69	2473.54	2175.22	2190.55	1665.78	2676.35	1956.22	2372.49	3069.24	2433.76	1573.37	755.195	931.338	546.123	817.155	595.544	919.167	859.712	871.452	754.636	988.571	2365.26	3645.23	3177.39	3058.19	3018.63	2529.4	2841.52	3578.17	3110.97	2021.66	1495.17
YKR094C	4061.93	3331.23	3404.91	4523.03	4462.26	4491.44	2131.51	2186.62	2365.72	2508.24	2479.46	2610.26	2276.11	2698.41	4982.71	4351.12	4342.92	4082.34	4247.73	4806.2	4393.25	4302.03	5314.26	4150.94	4587.6	7004.16	5416.65	3603.77	3715.31	3602.65	3636.04	2946.1	4195.26	3032.13	3285.45	3179.29	3618.11	3715.99	4607.48	5821.92	4854.54	5420.26	4827.06	4212.16	5235.79	4930.87	4281.59	7020.48	5908.44
YKR095W	272.121	261.084	229.088	287.709	317.066	368.642	446.841	372.214	331.47	367.336	419.014	496.454	313.135	346.923	395.951	309.071	350.226	331.659	351.209	362.802	197.864	383.637	378.347	326.328	423.746	357.086	469.61	395.605	238.304	285.694	199.374	277.502	231.446	371.556	237.643	185.427	323.359	247.273	331.279	355.093	303.288	297.374	338.675	308.832	306.206	373.48	305.977	230.777	191.611
YKR096W	117.171	110.79	117.75	168.48	249.408	253.236	382.466	317.18	172.871	196.1	366.287	314.832	283.612	330.513	233.682	211.813	213.256	172.669	287.7	232.39	207.243	210.625	242.627	258.782	366.595	260.26	236.595	221.926	532.233	687.23	541.861	653.302	762.748	661.115	694.023	474.74	722.789	702.071	396.594	359.025	298.951	420.791	238.079	215.75	301.045	280.873	194.551	268.581	212.128
YKR096W	22.158	22.905	20.964	51.142	62.965	81.245	53.921	46.802	30.023	24.278	36.14	60.956	37.063	50.964	49.742	52.134	48.289	36.515	44.482	44.011	40.132	42.926	54.468	58.092	93.185	50.022	42.758	44.995	152.758	234.979	197.531	234.736	187.283	159.825	195.32	124.162	215.636	173.914	110.36	99.401	86.586	134.183	71.982	63.735	97.701	60.652	68.444	83.913	67.409
YKR097W	687.619	534.299	509.408	483.483	517.581	716.388	434.478	323.817	292.105	240.476	159.09	157.405	157.811	171.533	548.902	456.358	463.78	85.247	99.153	69.824	142.759	128.96	123.314	116.523	140.724	122.771	142.525	104.16	6544.59	6345.45	8274.64	7529.99	5518.16	3664.36	6153.85	5259.14	4706.83	5870.8	88.735	59.963	59.102	93.694	63.862	66.819	52.356	60.604	69.701	38.362	87.222
YKR098C	139.373	122.554	99.183	143.852	155.314	168.543	284.208	196.086	132.813	80.912	222.704	216.724	103.466	151.065	239.175	175.559	203.313	333.844	374.196	393.392	179.577	222.457	201.553	293.594	353.663	456.795	202.615	182.052	401.238	427.473	507.089	554.82	365.927	286.769	403.712	329.511	421.194	521.149	139.817	276.29	276.467	133.345	218.208	155.125	264.796	121.716	212.251	251.033	274.034
YKR099W	105.132	92.15	86.22	145.174	144.506	132.24	177.205	109.583	228.797	141.111	220.479	212.484	148.345	295.774	140.223	124.326	117.387	169.498	110.61	144.791	115.092	94.464	104.366	131.06	167.047	169.975	132.408	100.927	196.289	291.503	339.854	360.042	298.88	159.64	282.427	277.096	273.737	366.629	392.358	225.469	492.891	367.031	154.428	351.317	418.616	261.74	249.806	515.898	311.229
YKR100C	448.082	289.375	283.446	372.601	378.939	389.074	497.686	328.642	367.326	590.709	482.556	376.077	429.167	420.633	238.077	300.907	250.052	260.385	384.59	299.804	176.699	303.907	226.996	273.523	262.903	290.097	354.821	337.762	286.557	239.658	322.693	223.839	339.918	129.329	251.608	127.968	371.574	136.418	133.53	162.691	153.575	132.273	181.872	163.568	149.82	195.969	205.22	155.275	123.174
YKR101W	83.393	43.822	48.623	115.49	106.492	122.555	96.832	64.121	55.226	92.395	71.51	59.612	34.473	77.964	65.27	86.258	63.539	48.058	59.904	64.995	49.382	54.941	53.182	50.469	37.335	51.031	92.907	60.737	24.698	15.556	61.899	35.149	43.354	13.266	31.063	11.079	54.85	19.677	64.467	43.545	56.807	123.533	49.135	58.342	34.596	36.415	49.301	47.874	41.755
YKR102W	80.847	73.946	80.334	72.927	66.975	88.104	273.587	273.126	185.861	308.439	157.67	149.108	94.258	121.671	54.906	90.372	60.527	522.275	657.784	620.227	353.331	611.921	273.967	72.377	73.075	78.455	2673.57	2262.19	44.763	43.585	47.733	57.071	50.912	21.489	33.043	18.331	88.102	22.8	63.588	78.737	52.886	75.401	75.81	54.752	61.261	60.834	39.512	61.247	53.57
YKR103W	18.303	30.301	26.353	24.076	21.389	23.934	118.653	88.026	92.782	126.587	67.964	82.308	44.395	50.546	27.099	30.553	26.254	24.183	28.312	27.916	32.872	33.608	24.441	23.798	28.036	30.087	54.396	36.536	22.174	16.036	12.084	15.656	24.672	13.837	12.993	8.755	18.369	12.241	16.509	19.036	18.636	17.167	15.29	16.997	16.612	21.988	16.712	19.214	16.806
YKR104W	62.429	75.046	89.456	72.812	74.069	86.887	416.767	450.721	327.531	508.704	107.294	127.632	105.497	130.075	78.802	104.136	83.018	92.974	104.838	87.164	91.443	99.361	81.595	86.986	80.58	103.508	124.308	109.023	65.593	25.668	24.738	45.962	36.866	24.647	17.562	14.554	43.071	13.129	89.353	91.792	88.805	91.338	78.203	99.768	76.786	112.617	89.077	77.538	82.065
YKR105C	15.353	20.874	19.354	13.357	15.21	14.091	26.077	26.711	23.378	32.329	36.566	54.959	31.817	28.952	16.792	16.289	16.336	19.025	17.091	15.39	18.858	14.167	14.812	16.882	14.17	17.153	33.243	26.366	23.911	13.258	13.434	12.901	12.997	18.915	13.4	16.335	15.569	12.98	16.323	18.585	17.188	13.954	15.716	16.378	17.159	26.118	15.332	16.198	16.863
YKL200C	50.372	65.412	64.503	98.611	93.008	110.244	64.735	91.267	49.456	54.27	73.506	103.836	81.783	88.967	33.291	39.192	28.519	32.205	52.4	36.298	46.777	42.048	37.024	35.845	50.337	53.598	62.492	35.549	61.606	65.145	51.722	74.35	46.167	54.702	55.312	29.701	59.53	35.384	17.059	16.855	20.897	18.636	16.907	20.243	16.901	28.694	17.362	22.023	23.43
YKL162C-A	65.772	62.631	65.5	69.681	82.289	46.399	56.274	101.594	69.575	59.869	62.555	92.243	47.005	54.434	48.492	52.11	52.636	39.423	36.318	31.317	48.028	42.814	33.411	30.552	32.712	37.585	87.761	35.153	42.239	42.109	33.489	37.578	48.552	48.663	41.774	42.015	55.158	32.437	20.137	20.653	18.33	27.444	20.296	23.137	14.602	31.665	20.852	13.942	21.886
YKR035C	308.424	350.523	377.922	268.653	296.416	288.21	217.056	220.15	259.41	222.173	233.313	345.21	257.246	273.914	253.127	207.755	210.179	207.915	158.541	170.206	170.603	181.7	142.894	169.45	134.321	222.932	254.031	202.041	128.521	99.244	84.038	99.273	119.373	139.195	80.234	76.7	95.862	54.997	181.191	177.244	219.625	187.291	176.492	223.003	197.326	270.725	189.609	224.443	238.738
YKL201C	179.972	192.263	159.963	299.701	281.495	502.329	211.921	249.412	243.742	236.739	204.581	214.035	296.637	385.317	101.808	100.416	99.958	67.976	147.112	95.697	112.758	149.601	91.184	160.003	173.089	252.987	121.31	127.913	493.68	610.1	498.964	564.215	327.095	419.451	573.994	447.385	397.349	472.628	217.399	93.803	144.483	204.284	87.869	128.001	82.399	65.829	157.118	119.338	83.235
YKL199C	58.547	85.957	87.038	38.546	34.348	50.074	210.63	249.015	162.187	175.782	151.309	200.382	112.042	150.036	59.726	55.986	55.396	95.717	103.473	78.673	146.877	98.332	91.178	229.19	151.653	90.3	150.029	103.489	880.374	1320.6	746.982	879.857	1010.16	1335.68	1063.58	897.363	1180.82	820.494	98.435	119.717	101.999	113.735	131.083	104.671	136.438	147.165	123.577	88.605	116.15
YKL198C	145.122	202.817	184.69	78.642	68.435	106.301	600.233	682.966	491.621	513.212	457.202	516.888	368.727	391.526	101.543	99.352	77.027	139.416	192.64	121.486	225.212	167.952	135.54	373.756	217.491	152.264	162.18	151.923	1226.39	1782.76	1016.45	1130.19	1104.22	1816.6	1317.53	914.192	1234.9	992.49	120.931	148.012	115.42	96.4	101.848	108.473	147.028	159.31	116.434	122.009	115.193
YKL033W-A	506.746	397.11	426.624	492.601	570.825	441.336	121.868	155.121	145.457	134.194	199.577	300.398	258.513	325.192	427.166	431.991	386.99	326.671	403.098	455.944	469.697	387.165	411.11	446.399	365.666	648.712	469.64	479.052	159.386	155.983	192.064	230.299	122.777	150.756	163.333	182.493	149.442	133.562	165.556	173.115	174.484	140.918	259.411	272.547	141.637	205.72	340.669	188.222	148.132
SNR64	12.156	26.956	22.296	13.964	19.276	16.357	23.162	21.777	13.735	15.47	18.741	25.342	15.27	14.828	27.459	23.777	23.668	30.106	21.658	25.759	28.788	18.664	16.673	24.214	12.33	23.513	18.03	15.562	117.681	163.983	97.155	135.143	273.915	202.693	199.96	281.848	337.462	338.552	10.962	12.95	10.727	11.918	10.254	9.068	11.515	9.76	9.076	12.892	10.164
SNR38	37.608	66.551	40.928	28.482	28.738	33.98	148.654	111.007	134.765	113.275	177.302	152.114	120.094	113.772	52.926	61.313	51.993	44.098	56.358	52.28	63.422	50.845	66.42	50.175	39.237	61.118	41.249	33.095	317.108	493.972	395.329	648.584	979.014	830.993	856.938	809.586	966.667	1118.21	18.95	52.616	24.598	23.387	36.825	15.237	47.376	45.919	18.006	98.412	44.885
SNR69	85.377	117.506	88.818	130.765	160.903	143.83	372.772	203.381	274.708	230.28	394.758	450.546	297.74	257.267	83.281	96.743	80.171	123.511	94.799	96.136	119.426	103.691	88.665	121.608	102.571	93.492	113.607	87.569	712.235	504.582	500.461	457.742	1236.36	411.614	827.978	1422.17	1600.5	1905.16	104.174	78.879	68.984	77.63	59.285	47.987	70.107	88.487	46.863	55.279	65.55
SNR42	35.85	53.218	47.032	43.467	46.963	50.332	129.949	131.558	103.943	84.538	79.169	134.632	76.766	71.664	43.983	52.394	34.408	51.272	44.591	39.182	52.223	46.947	37.158	39.515	31.595	41.07	78.927	40.326	125.706	297.042	87.232	205.893	120.017	141.967	149.397	96.221	266.66	220.495	33.954	36.185	32.429	31.227	34.444	26.428	34.231	28.697	27.506	33.453	34.427
YLL065W	139.616	173.874	153.722	82.624	73.984	82.514	454.065	302.021	397.981	377.967	349.15	377.219	262.58	267.523	59.313	79.122	59.256	106.719	79.589	75.962	149.374	78.676	100.869	69.149	56.957	59.478	117.134	85.878	183.537	104.133	151.932	157.644	287.325	164.904	192.848	101.716	370.097	184.56	62.924	102.831	59.844	187.821	137.419	61.076	82.444	107.524	45.273	111.095	82.652
YLL064C	950.774	747.782	710.013	244.071	295.239	300.273	1025.24	759.666	574.719	814.43	452.469	426.577	349.975	390.637	1340.62	1353.29	1304.42	464.518	745.881	386.537	572.428	500.425	481.39	2315.32	1397.14	516.015	439.477	411.331	302.372	306.212	244.714	267.672	359.676	125.086	292.878	112.334	428.525	222.394	394.806	738.341	331.744	345.994	715.896	354.424	709.221	893.49	375.251	382.674	507.343
YLL063C	48.805	72.29	79.885	34.269	43.979	38.019	695.295	554.573	597.524	778.861	243.958	224.867	190.998	191.912	26.523	29.627	24.498	41.8	51.79	36.514	30.318	21.317	32.66	33.335	30.56	30.715	56.129	39.608	102.321	76.341	113.285	78.465	92.988	54.715	75.622	39.02	167.36	53.906	128.674	110.244	103.03	142.879	73.335	66.321	93.347	139.613	46.986	124.47	101.128
YLL062C	382.068	268.897	290.077	292.906	340.252	379.135	188.172	174.536	143.687	212.392	110.326	125.106	66.974	82.142	293.485	300.601	328.734	119.356	120.207	128.09	182.823	133.958	159.372	75.222	68.2	69.062	225.576	126.379	157.571	111.769	118.611	120.422	132.587	49.128	82.643	44.586	171.047	86.24	75.725	109.356	251.988	117.498	92.345	165.922	114.19	57.12	205.557	159.438	85.566
YLL061W	445.495	418.295	415.245	1029.95	1004.17	1062.08	89.721	119.653	166.022	233.665	107.841	123.83	89.63	158.202	416.264	403.912	409.888	165.962	177.777	171.967	260.251	237.765	193.964	136.756	99.518	57.442	248.509	214.759	287.381	291.762	293.15	337.422	196.683	141.606	249.823	89.826	242.147	171.767	100.612	181.074	250.059	175.749	81.303	185.642	197.37	92.844	256.847	295.236	93.708
YLL060C	359.296	201.591	216.782	233.932	298.317	269.396	578.824	596.402	456.437	633.159	97.215	130.068	98.253	136.058	224.658	276.874	231.494	107.212	128.818	99.265	126.403	129.944	115.984	176.91	141.121	167.747	149.542	144.471	174.842	113.102	179.102	162.141	73.763	50.161	115.14	68.08	112.654	95.642	432.095	448.114	271.835	287.211	187.95	208.357	263.515	331.052	267.997	187.08	232.271
YLL059C	24.911	24.913	28.405	45.794	62.327	43.437	49.142	79.214	35.318	60.631	22.151	24.62	17.053	25.157	28.342	26.74	22.627	35.546	21.165	23.49	25.763	25.379	23.459	33.336	38.389	35.211	38.411	21.276	35.525	18.043	18.48	25.878	13.934	15.47	16.05	15.153	20.709	14.137	12.354	12.259	12.681	10.505	12.013	13.587	11.037	14.171	12.667	12.794	13.23
YLL058W	71.609	67.55	65.623	67.451	60.444	71.813	105.35	130.261	80.187	88.776	73.286	98.014	62.228	74.913	76.215	64.033	72.129	62.887	50.834	52.035	83.019	65.546	61.564	162.698	115.988	65.442	64.267	59.529	107.774	74.306	82.348	75.435	73.802	83.593	77.271	69.019	118.653	72.023	30.778	35.263	39.452	23.421	31.512	34.545	33.872	40.231	43.438	38.471	55.462
YLL057C	53.489	47.082	46.172	48.128	47.688	52.029	60.237	86.698	97.867	93.789	55.805	86.146	53.952	60.181	26.405	29.618	26.709	34.048	34.224	23.947	54.766	45.647	44.908	45.284	51.514	32.284	42.995	34.176	29.98	16.13	28.318	28.927	27.766	23.183	17.399	16.646	20.993	21.479	50.85	47.597	37.776	45.493	45.803	53.093	34.086	36.419	48.328	20.431	39.98
YLL056C	87.862	72.128	74.489	87.395	93.936	132.158	372.447	448.729	293.769	325.371	96.75	155.765	86.682	115.283	123.235	131.386	90.448	120.468	142.678	104.81	161.117	118.287	116.309	166.231	135.312	90.276	155.452	139.364	504.135	386.021	503.699	402.278	501.173	325.975	520.017	392.175	441.643	441.205	196.18	134.339	154.823	250.66	116.62	134.342	87.376	109.978	80.893	125.207	149.971
YLL055W	356.727	373.204	345.48	459.514	558.098	538.437	162.82	217.939	224.25	161.295	160.415	226.848	125.996	113.69	191.659	181.692	174.86	134.491	141.516	127.325	216.64	207.334	175.095	165.26	186.634	158.61	283.148	242.11	472.7	306.352	343.762	311.284	236.61	198.249	204.993	173.843	228.727	190.525	53.577	99.977	66.649	75.568	62.469	71.05	45.786	85.906	45.654	44.403	78.697
YLL054C	101.357	112.266	109.421	73.75	97.072	72.453	162.295	235.954	231.397	227.112	125.516	165.252	113.667	137.93	112.953	98.784	91.016	161.364	149.47	108.794	133.874	95.407	102.513	114.171	98.985	142.994	180.918	150.367	59.144	67.951	80.619	83.111	52.394	63.469	70.997	50.874	74.193	45.37	31.878	26.145	25.496	22.455	23.093	33.834	24.35	39.479	43.572	26.201	27.303
YLL053C	430.523	371.437	395.498	3155.11	2925.77	3221.22	2027.79	2161.32	1595.5	1730.69	536.173	779.293	634.599	931.938	243.372	223.561	188.315	399.245	388.193	263.741	387.196	265.872	307.989	581.312	530.498	681.872	286.454	322.151	3457.78	3451.76	2733.37	2632.18	2473.9	3349.48	2929.2	2251.91	2598.35	2926.92	2713.9	422.967	386.343	3117.76	329.924	510.373	363.775	458.482	219.745	345.978	744.172
YLL052C	245.498	256.637	271.627	2023.29	2038.6	1819.64	1272.72	1437.55	1057.41	1148.38	433.537	458.028	452.627	502.197	114.463	150.504	117.591	194.559	228.844	172.159	246.648	231.082	218.371	422.357	327.099	442.196	176.665	200.921	1473.47	1544.89	1158.69	1162.56	776.331	1453.95	1195.4	1090.22	887.932	1161.83	175.674	73.514	64.783	98.163	82.307	85.778	66.2	110.181	66.319	60.412	88.637
YLL051C	135.009	128.145	140.043	159.84	179.769	174.734	165.965	263.032	200.902	195.68	136.432	158.969	118.996	120.463	178.678	120.535	150.291	152.911	153.489	155.371	169.592	130.36	153.996	184.434	168.758	233.498	101.186	127.673	218.885	185.555	180.524	234.724	154.8	210.674	194.443	155.566	222.463	182.006	118.665	133.401	140.665	137.359	141.398	161.809	125.636	102.491	180.386	74.287	125.145
YLL050C	5236.64	4760.11	4385.21	5218.37	5210.23	4825.69	2622.59	2985.44	2568.83	2864.08	4460.49	4091.07	3380.77	4148.7	4152.74	4011.3	3807.53	4284.9	4160.12	4494.75	3920.07	4349.71	3906.01	3679.66	3850.75	5032.96	4014.23	4626.49	3668.18	3855.57	3537.12	3739.26	3310.16	3226.21	3849.18	3400.11	3465.88	4001.43	2959.73	3669.25	3179.54	3151.15	3840.55	3223.4	3383.42	4270.82	3915.6	2703.62	3405.22
YLL049W	130.436	85.309	85	182.343	222.299	148.197	124.547	149.72	140.309	125.161	133.773	136.63	94.174	155.064	151.763	130.103	142.22	166.407	145.329	198.204	175.31	141.6	148.316	183.645	158.211	444.397	161.504	123.092	207.545	131.924	381.944	333.607	252.36	201.578	252.297	212.957	171.502	193.04	198.248	150.701	173.012	312.422	208.848	169.465	155.825	152.479	177.841	149.779	191.714
YLL048C	564.906	530.622	473.931	663.691	643.069	811.2	957.763	946.123	870.59	901.612	1042.08	1003.69	916.472	1230.12	1212.99	1110.57	1181.38	975.488	1033.56	1056.04	1410.4	1256.26	1099.3	1078.46	977.828	1189.74	1318.34	1078.65	1070.7	1269.99	1186.25	1412.28	996.49	1149.79	1448.89	1135.67	971.634	1225.81	1626.38	2084.92	1925.27	950.678	1432.87	894.223	2369.68	2091.17	1651.35	2369.27	2290.25
YLL047W	25.071	42.347	35.166	25.596	30.168	26.03	77.506	87.753	77.697	72.215	94.614	135.434	66.173	49.941	23.217	22.694	17.257	22.263	27.093	24.966	32.369	32.922	27.104	24.595	26.552	27.254	21.552	33.106	39.279	43.032	24.165	31.769	30.06	74.533	31.925	32.971	37.953	36.29	21.786	25.287	23.272	34.155	26.812	25.82	23.446	28.796	17.8	33.715	21.357
YLL046C	39.344	61.982	46.714	27.163	42.673	34.567	118.588	139.955	139.694	133.034	129.832	173.923	87.817	63.219	31.74	32.418	35.656	35.654	30.535	23.68	35.142	35.746	34.667	35.295	45.114	28.863	25.369	39.252	48.052	61.477	30.659	53.21	49.771	64.129	39.463	69.016	80.424	49.486	27.795	20.003	20.416	62.44	34.702	45.062	19.192	29.401	16.711	16.562	19.902
YLL045C	3215.69	2834.07	2729.17	3323.8	2661.73	3364.63	3856.06	4450.66	5286.94	4561.18	5074.83	5191.58	5030.72	5829.82	3082.56	3418.86	3307.28	3410.16	3688.62	4065.35	3797.58	3470.35	3804.02	3844.34	3271.98	4898.31	3799.15	2283.8	1686.33	1895.18	1257.21	1487.66	1100.38	1623.11	1631.45	1604.12	1341	2057.7	3179.33	4357.95	4031.78	3016.25	4282.93	3739.56	4896.88	4528.08	4264.46	3296.38	3365.03
YLL045C	3056.47	2471.87	2511.04	2943.57	2832.52	3328.73	2093.64	2303.3	3107.14	2786.95	3465.69	2606.3	3354.48	3938.74	4163.88	3809.52	3806.03	4247.07	4564.26	5154.4	5102.55	4314.64	4894.27	4618.74	4223.1	5346.97	4578.82	3230.64	1826.98	2007.08	1734.75	1761.14	1878.91	1875.54	2257.18	1959.39	2002.27	2402.75	4878.71	4980.06	4919.24	4887.94	5308.45	4166.42	5278.58	5570.57	5162.03	5876.14	3895.67
YLL044W	81.068	61.067	66.092	76.914	95.393	79.958	56.657	68.371	58.87	62.946	67.052	89.111	70.62	109.549	55.093	56.351	75.526	101.188	38.858	109.385	97.495	116.156	92.646	72.974	64.163	124.324	74.827	56.77	27.354	41.843	21.521	26.921	24.989	102.778	23.837	42.225	53.701	28.45	47.954	76.526	50.403	90.459	80.291	40.447	96.755	86.009	48.672	38.713	91.141
YLL043W	700.621	443.342	448.408	465.497	460.459	621.19	1142.55	1187.26	708.783	710.522	753.16	767.912	634.211	784.237	799.676	503.624	670.646	667.037	697.832	561.239	674.159	629.444	700.096	775.251	793.967	577.023	710.949	408.255	833.622	819.184	747.36	984.463	728.871	971.404	939.534	790.062	766.569	740.885	1390.17	1379.31	1898.77	1669.67	978.263	943.067	2047.83	1254.18	1308.24	2652.59	1412.58
YLL042C	694.282	510.64	532.757	507.65	604.97	436.562	233.579	239.784	207.801	231.003	185.515	292.297	206.429	237.878	479.136	336.016	397.011	387.722	439.707	378.157	377.333	303.564	359.041	251.958	269.262	408.45	445.217	341.346	317.104	334.632	335.202	442.883	322.072	450.568	280.363	306.4	343.956	327.228	222.338	165.17	145.57	225.734	256.463	157.119	164.672	160.922	166.996	185.618	236.181
YLL041C	3695.97	3399.5	2990.9	5867.93	5776.19	6857.76	1046.01	1051.75	270.981	321.453	2390.66	2152.68	2366.81	2814.69	3045.9	2646.86	2888.1	3023.29	3298.88	3215.09	2874.58	2731.65	3075.42	2453.61	3013.59	1460.61	3663.69	3010.46	4275.71	4514.59	4374.82	4452.11	3221.7	3919.47	4095.87	3954.81	2944.73	3999.6	1637.04	805.843	565.691	1070.81	918.203	830.611	493.134	742.009	642.797	184.869	596.306
YLL040C	275.56	180.436	188.366	357.04	382.86	545.818	676.807	651.393	321.274	372.49	708.549	666.084	556.589	714.706	552.483	572.183	576.954	584.559	651.832	624.366	823.22	790.933	870.102	695.94	627.06	541.459	896.4	827.94	1117.23	1032.36	913.017	941.965	1065.45	1071.21	1240.43	1089.79	1204.84	1244.11	884.925	618.381	1076.35	1244.72	705.713	866.249	805.345	530.386	639.577	1249.46	1367.13
YLL039C	1009.31	1193.16	1067.63	1136.89	1452.62	1693.46	2265.13	2456.67	1919.75	2171.34	1720.79	1849.48	1602.91	1798.68	1705.77	1329.24	1370.11	1635.22	1620.67	1420.28	1521.42	1280.67	1486.81	1605.37	1859.03	2056.17	1640.47	1229.33	2758.86	2460.92	3049.3	2898.26	2598.85	2449.7	2560.62	2980.84	2395.75	2864.45	806.856	495.567	552.034	919.126	834.088	915.759	194.59	279.51	899.604	227.953	938.629
YLL038C	70.479	125.667	102.231	59.152	77.059	65.371	185.174	158.016	104.592	134.163	127.57	181.201	131.404	113.78	107.607	86.939	94.477	81.812	122.88	83.515	119.701	106.161	117.404	104.438	108.336	105.626	71.848	105.175	128.084	208.639	64.856	180.113	129.801	157.976	108.122	124.903	186.119	172.091	20.069	25.851	21.593	18.776	22.288	24.129	22.369	34.439	27.105	20.374	19.489
YLL037W	27.412	28.192	31.213	26.007	32.67	32.253	96.386	75.226	73.008	78.251	56.075	73.631	57.484	64.474	23.694	31.903	32.53	28.823	25.211	38.194	33.469	25.772	27.967	34.534	20.567	45.19	24.299	23.959	55.015	96.91	33.51	90.149	55.75	121.831	49.899	47.468	112.207	131.347	26.333	31.07	28.678	41.667	28.191	24.677	31.682	33.504	23.893	58.338	40.774
YLL036C	301.598	234.822	241.22	285.309	339.072	370.46	255.443	271.408	205.066	236.339	270.79	274.94	275.387	307.29	278.102	284.322	291.3	284.439	289.326	331.022	315.92	312.039	301.125	268.757	312.858	261.709	399.543	325.012	256.25	313.457	220.571	261.446	284.533	342.453	312.974	240.233	340.511	394.777	591.362	600.042	720.404	830.003	555.73	544.105	716.562	556.778	547.76	1340.51	704.267
YLL035W	113.039	149.821	122.43	108.654	142.429	137.733	204.452	164.786	204.422	162.749	211.168	200.806	220.129	238.284	146.274	132.828	132.314	154.737	158.564	159.204	164.897	148.788	157.966	196.168	272.554	197.377	191.928	146.822	125.826	207.214	81.53	179.465	165.155	161.128	95.739	110.15	183.875	198.755	160.071	125.117	190.463	142.464	95.394	196.252	187.104	201.871	261.552	102.354	142.698
YLL034C	354.647	344.799	336.513	331.141	360.664	446.725	397.159	277.138	680.87	432.388	458.087	407.835	379.797	546.992	387.627	312.058	341.199	315.764	261.327	298.353	290.097	287.111	350.062	333.943	410.862	321.209	436.215	263.595	315.124	448.88	382.462	464.914	360.768	369.696	393.913	320.445	354.991	350.865	821.572	720.145	1370.51	725.862	482.129	975.023	1479.66	765.666	950.618	1585.12	969.969
YLL033W	46.22	44.795	39.426	67.699	67.12	67.415	77.34	42.578	66.215	52.044	57.92	105.5	71.704	51.998	48.444	42.122	43.734	44.525	50.728	50.117	34.341	39.817	34.642	38.833	44.576	85.639	47.919	32.362	55.026	155.526	96.396	174.305	78.359	110.644	113.561	109.386	122.505	136.215	52.848	37.595	38.618	43.933	36.316	36.475	34.318	28.726	39.111	40.27	39.357
YLL032C	60.331	68.159	69.225	71.812	75.373	60.995	111.165	56.443	56.612	99.558	129.584	136.165	54.026	61.404	49.847	72.207	57.406	46.477	65.772	69.768	58.872	71.687	64.083	57.26	61.042	62.917	90.111	67.066	52.796	49.616	48.228	31.228	140.252	35.958	37.29	24.167	227.213	28.903	34.795	76.803	67.543	43.936	76.711	46.968	58.546	70.197	48.462	38.852	43.817
YLL031C	507.247	440.58	421.219	458.204	544.567	591.931	438.007	289.514	318.72	489.167	555.582	497.417	426.282	447.395	403.109	485.528	408.777	389.223	396.753	427.202	510.91	419.328	395.051	465.239	372.279	436.908	423.317	455.056	258.244	204.862	398.777	312.283	388.973	160.878	348.428	140.361	392.78	182.682	305.457	307.356	392.703	268.262	322.911	374.28	343.745	406.492	336.836	118.461	255.397
YLL030C	14.84	19.582	17.655	14.24	13.151	12.911	26.444	20.974	21.976	35.165	47.371	41.566	19.532	23.53	11.154	14.188	12.787	14.984	14.813	16.413	15.459	12.972	13.896	14.033	14.459	17.799	32.072	21.744	24.914	15.998	15.026	18.443	34.213	13.612	19.024	11.309	64.964	14.038	11.081	12.009	10.17	9.239	11.191	10.921	10.874	14.164	9.332	11.204	8.846
YLL029W	358.391	273.659	275.073	370.35	382.99	518.343	467.473	477.616	229.23	346.442	535.331	419.628	381.322	510.701	528.096	500.989	543.884	582.058	599.766	531.142	465.029	425.941	387.969	594.999	499.637	559.029	623.64	553.979	1143.19	1040.26	892.296	995.135	802.868	982.099	1222.11	964.87	989.817	1020.38	495.113	620.054	426.618	539.75	530.691	435.948	406.99	374.771	410.844	418.829	476.938
YLL028W	377.529	350.388	394.204	364.903	411.26	416.672	818.809	995.038	348.735	434.865	779.361	731.718	595.277	788.777	369.561	494.713	390.754	252.037	551.692	209.519	517.983	561.628	386.097	365.558	438.755	338.946	528.235	507.581	1102.66	1340.59	857.056	1023.07	586.116	1087.25	1073.52	935.543	872.525	784.903	490.761	262.677	174.396	504.403	265.207	255.261	212.269	384.598	305.369	227.675	219.685
YLL027W	750.953	608.784	546.472	736.332	754.444	949.957	321.814	402.544	575.546	772.387	297.278	391.966	306.219	482.728	739.28	733.008	621.061	852.164	823.356	809.984	778.073	778.245	588.32	1093.43	880.243	582.313	828.483	868.189	622.09	542.342	707.102	538.716	606.313	375.024	619.332	579.783	482.939	649.477	1401.74	878.029	721.781	1341.38	707.349	654.759	723.302	816.173	517.529	781.2	619.985
YLL026W	1001.4	893.535	828.517	1648.39	1602.2	2324.71	957.599	1386.66	553.068	665.748	1052.96	1202.22	961.752	1169.29	1137.7	1238.82	1095.09	1158.23	1202.69	1374.02	900.399	1062.17	794.685	1350.03	968.869	601.592	1296.13	972.778	932.458	751.369	3556.61	2726.37	2222.02	1802.24	2356.92	2180.09	1819.31	1512.8	753.644	1780.45	2083.19	1278.5	2224.47	2190.67	471.098	488.393	1428.09	429.649	1293.15
YLL025W	210.765	164.276	175.573	133.229	131.945	189.624	404.736	549.455	384.674	469.582	211.139	278.425	196.983	192.446	477.078	267.518	346.51	164.454	221.503	136.917	216.107	220.893	182.627	1182.92	616.888	179.394	186.773	296.211	166.41	116.779	132.601	116.533	144.364	96.181	122.416	78.056	108.175	112.639	103.024	115.14	89.775	158.904	147.553	111.079	116.973	135.595	103.776	86.328	112.788
YLL024C	6564.76	6311.29	6863.37	4777.53	4820.74	7010.47	9850.41	10183.2	7022.02	7889.26	8890.18	10204.8	8190.33	8853.85	8322.51	7004.9	7552.2	8322.5	9252.39	8599.24	9470.45	8536.05	7584.8	10869.5	9250.82	8175.74	9090.46	9177.19	1343.9	1283.93	5076.27	5170.73	2862.3	1884.12	2695.93	2670.42	1985.54	2113.41	7922.43	2759.45	14822.4	9495.91	3473.24	14672	3433.32	2650.5	11863.2	1268.2	8533.27
YLL023C	538.694	420.909	388.329	646.605	641.084	819.59	899.718	942.545	485.517	469.681	661.985	729.282	731.518	914.23	361.53	399.087	299.376	429.503	480.542	428.627	484.109	409.829	331.128	493.697	445.443	663.637	433.007	381.543	1856.21	1238.41	1715.17	1427.89	1683.43	1686.71	1459.15	1167.66	1697.74	1397.26	295.246	733.859	425.833	158.433	316.67	294.992	308.378	549.362	486.353	212.047	534.77
YLL022C	418.576	291.862	264.774	303.658	291.985	407.219	144.344	215.008	231.611	196.188	197.712	261.778	229.68	290.757	191.163	174.316	161.683	213.428	230.417	215.362	336.185	291.61	234.951	263.79	228.758	138.417	329.19	332.226	48.343	50.595	100.865	76.079	54.732	37.851	67.042	39.023	86.59	66.447	667.486	499.89	575.974	672.561	495.431	558.565	751.123	476.923	468.28	734.829	484.799
YLL021W	129.429	92.862	83.443	96.975	101.668	146.872	33.941	47.301	58.955	60.066	60.646	76.5	60.339	85.274	160.993	108.468	83.256	115.943	131.815	115.596	83.624	135.341	97.198	99.878	111.079	147.596	142.76	160.992	19.85	28.662	44.559	40.271	32.554	31.897	24.175	20.77	29.352	23.938	346.994	289.12	393.57	409.6	216.595	300.513	417.005	215.372	276.326	596.286	251.497
YLL020C	1000.39	1186.29	1132.37	1772.98	1721.7	2051.65	1753.73	2064.97	1877.01	1806.79	1594.75	1934.56	1626.59	2246.63	1352.97	1591.82	1482.03	1125.63	1272.13	1351.74	1521.98	1601.35	1217.24	1693.83	1434.53	677.66	1661.28	1415.81	4216.05	4783.47	3883	4949.19	3691.8	4983.01	5419.16	4377.84	4245.59	3501.02	367.992	260.188	361.782	418.702	162.237	557.641	241.954	312.423	479.161	176.53	344.725
YLL020C	140.251	107.946	93.136	176.072	176.689	222.439	171.794	344.692	260.577	317.066	218.813	319	271.565	367.016	115.235	91.286	129.009	116.351	101.668	116.125	152.105	123.834	141.415	189.82	111.675	123.662	139.446	112.549	321.283	223.982	311.889	230.604	272.338	219.029	232.839	296.382	261.51	267.632	62.429	49.202	71.496	73.805	40.299	77.835	67.308	64.948	81.202	71.608	64.627
YLL020C	1405.23	1240.88	1149.23	2041.08	2010.93	2605.91	1296.06	1372.45	1183.7	1382.67	1106.54	941.131	1063.27	1567.09	1320.03	876.647	939.088	1120.27	1087.98	931.454	1047.3	1006.43	798.58	1379.46	1266.91	396.883	961.99	1022.56	3806.54	2964.36	3578.04	3616.77	3571.27	3522.2	3811.65	3604.13	3035.45	3291.76	367.29	268.295	339.867	443.933	206.816	535.204	229.569	338.218	529.868	185.452	414.328
YLL019C	108.752	75.061	68.908	169.342	194.627	228.475	143.861	176.283	140.409	126.238	139.572	130.177	126.023	133.163	108.238	96.105	97.788	94.601	87.271	103.064	121.475	152.296	120.653	150.927	119.089	53.033	100.326	128.416	195.419	162.813	215.848	196.984	192.651	209.459	186.355	154.645	184.644	163.226	22.403	19.157	20.816	22.504	18.147	39.546	14.904	23.429	48.59	13.869	34.014
YLL018C	2331.73	1816.16	1709.4	1128.47	1237.2	2132.99	2702.33	3125.86	2811.72	2709.6	4833.27	4246.02	3356.81	4750.7	2484.98	2184.71	2487.92	3353.57	3570.1	3357.91	3944.84	3243.2	2920.22	4127.65	3711.8	2966.6	2762.73	2824.04	2923.8	2902.73	2400.86	2209.58	2641.44	2828.23	2825.24	1922.71	3042.4	2505.91	2163.12	3739.02	2672.52	736.956	2194.64	978.444	3048.22	3541.75	2901.39	1179.53	2814.27
YLL017W	26.483	38.6	33.769	33.683	37.115	25.797	46.259	72.852	54.608	51.553	52.95	102.878	44.763	45.009	32.153	27.095	27.648	36.295	29.063	28.482	35.841	52.986	33.614	27.644	33.084	29.447	20.705	51.116	25.376	40.162	22.896	34.995	39.984	55.687	34.466	48.722	44.896	30.937	15.108	18.24	16.137	17.086	17.699	15.937	16.699	20.451	16.487	15.971	20.772
YLL016W	20.765	22.414	19.785	29.614	37.286	32.242	31.254	39.262	23.821	33.3	22.832	28.007	19.155	23.444	23.883	18.076	27.439	22.184	21.351	21.544	17.799	23.118	19.624	21.121	21.475	24.244	18.174	24.648	24.169	24.505	19.724	42.135	24.798	54.193	27.118	28.045	25.36	33.035	21.327	18.603	24.001	27.98	18.831	22.079	19.617	16.55	24.661	19.949	21.101
YLL015W	150.542	148.773	129.961	237.58	243.798	313.668	205.626	249.453	144.746	173.778	189.631	220.021	139.954	247.029	171.081	122.628	162.025	134.058	123.303	163.469	162.752	132.178	135.248	213.308	208.992	172.553	130.23	126.135	348.053	355.392	326.265	450.213	338.156	340.774	354.593	393.129	299.574	392.315	384.865	435.619	493.139	431.347	422.603	389.79	419.326	287.74	348.451	745.152	582.694
YLL014W	1796.52	1591.85	1412.04	1490.18	1366.59	1040.79	500.267	545.398	592.436	631.906	875.377	758.032	786.861	1067.01	1258.96	1358.74	1416.16	1256.55	1166.46	1118.34	1246.91	901.976	998.428	1130.02	961.755	2269.75	1181.88	635.302	1194.08	1149.59	1857.82	1988.04	1532.73	1336.29	1466	1245.66	1306.73	1329.68	795.2	722.174	772.354	628.971	907.608	951.707	711.143	862.244	1327.48	384.272	941.555
YLL013C	11.316	15.638	11.962	12.136	12.711	13.275	25.686	39.51	39.233	29.721	28.431	47.102	34.738	34.791	15.521	13.312	14.354	21.886	21.591	18.599	18.201	12.901	14.08	15.112	21.391	21.709	21.813	30.031	30.947	36.095	24.295	54.865	25.104	179.494	44.027	52.101	71.553	56.41	12.73	11.577	13.118	12.487	11.359	13.468	12.391	11.997	12.761	13.11	14.526
YLL012W	225.129	169.22	186.875	219.359	233.662	344.89	304.843	314.893	341.478	341.389	112.276	163.71	114.178	173.388	570.715	301.626	463.077	839.039	778.054	918.222	605.848	444.092	586.597	928.029	770.506	1005.91	656.388	490.062	132.807	169.239	84.109	106.59	96.653	199.682	133.306	119.648	171.543	147.287	839.604	273.506	728.496	880.948	248.021	576.338	595.309	235.283	635.484	433.896	368.766
YLL011W	426.569	298.887	262.375	348.62	435.713	494.703	177.654	184.129	393.654	356.687	377.442	500.514	382.478	465.733	594.406	326.257	421.187	404.585	341.561	431.036	298.488	392.271	409.808	376.5	378.708	657.121	370.716	329.458	259.415	306.031	261.342	372.383	255.307	367.919	352.475	364.044	243.38	293.642	1469.47	878.107	1851.98	1579.33	421.781	918.807	1476.21	881.214	1133.24	2987.71	1173.02
YLL010C	40.041	39.771	38.563	21.862	26.313	27.933	65.23	50.796	48.939	56.867	53.506	85.929	64.016	65.328	40.384	31.598	36.711	38.98	57.025	52.352	63.471	48.099	44.756	64.715	97.561	51.666	46.313	47.599	57.629	77.105	31.987	71.041	43.348	63.736	65.385	61.575	89.876	63.741	18.907	42.526	31.377	20.174	23.038	24.249	40.299	31.842	26.707	49.106	30.972
YLL009C	1742.49	1436.69	1484.75	1073.83	1446.16	1101.64	118.318	105.173	225.459	225.889	578.907	545.616	283.062	473.526	1128.65	1144.44	1134.39	775.37	835.201	798.161	560.395	871.35	1024.47	595.472	792.89	1174.44	1142.08	786.8	525.342	529.557	516.599	544.922	744.453	456.509	604.633	708.866	654.834	607.507	1317.84	545.737	942.032	1547.88	543.119	694.811	616.917	184.617	922.092	1708.12	1503.88
YLL008W	177.307	87.725	91.587	86.78	124.024	152.05	91.632	97.202	132.973	151.22	113.724	151.701	158.146	197.954	145.991	132.716	140.083	105.259	117.106	148.982	93.59	103.144	126.333	119.324	157.543	112.429	157.876	104.566	122.584	184.755	72.88	173.478	107.023	196.827	132.255	128.816	185.009	128.969	302.046	369.035	619.903	365.119	283.978	505.612	571.712	289.107	543.332	845.215	507.648
YLL007C	35.296	34.296	33.172	31.348	40.415	43.686	41.056	57.674	32.299	36.876	37.688	70.127	38.816	53.742	54.138	75.237	57.88	64.449	64.175	66.789	63.316	68.008	54.66	49.585	52.334	76.831	63.353	73.24	63.544	111.445	41.228	139.486	84.148	165.924	101.416	114.025	190.814	148.866	28.572	47.846	30.14	32.232	39.972	32.196	31.039	45.211	45.009	33.047	39.245
YLL006W	107.988	110.271	108.5	145.746	165.411	169.855	256.998	251.265	171.089	161.424	195.71	187.22	201.7	311.267	168.952	172.952	161.669	111.766	170.366	143.374	178.108	184.844	208.85	146.9	155.183	199.704	161.241	200.236	166.3	162.817	177.014	225.696	187.625	222.398	197.234	175.955	232.973	190.11	147.933	229.24	212.454	181.464	154.266	165.629	154.297	129.988	167.698	175.047	183.698
YLL005C	56.898	33.549	40.755	31.373	44.539	32.407	41.434	32.703	31.152	31.642	37.229	39.169	31.102	39.402	48.363	55.256	43.328	32.155	24.543	33.507	38.759	33.059	26.114	30.306	29.53	32.032	35.374	33.525	29.006	66.198	32.262	99.149	52.714	170.627	40.245	54.494	125.295	120.973	27.244	31.142	29.876	39.595	38.479	34.346	31.546	23.757	27.064	31.521	28.971
YLL004W	150.369	125.068	119.048	134.04	167.21	130.817	73.408	69.322	96.985	86.48	107.02	113.375	113.677	155.145	160.702	149.438	136.018	120.72	110.291	106.32	87.255	124.299	138.523	81.216	107.968	151.055	183.876	133.008	91.979	128.856	74.896	172.77	71.989	123.935	81.708	81.848	145.661	121.678	348.439	189.474	345.957	408.218	145.538	241.697	293.808	191.139	237.081	519.491	279.197
YLL003W	243.431	226.259	204.527	297.944	364.128	328.924	495.831	423.145	441.767	388.986	454.617	416.204	304.856	247.91	243.06	211.222	201.993	170.827	177.719	183.105	136.811	222.635	164.996	133.026	156.524	251.364	242.189	245.396	285.904	380.489	293.942	361.952	334.637	284.628	333.18	237.452	466.923	409.504	391.289	327.041	451.843	531.714	311.236	352.2	362.219	274.804	295.874	460.754	426.418
YLL002W	161.101	191.892	150.676	171.443	188.061	218.433	122.7	81.688	119.828	93.636	141.447	159.371	99.805	134.875	142.894	119.301	113.862	122.995	123.53	134.449	121.485	147.352	146.446	71.844	106.956	183.93	161.829	138.664	61.367	187.245	65.308	140.51	83.023	106.032	61.695	69.389	137.863	122.095	260.378	226	227.353	163.337	157.39	169.795	277.315	200.112	176.339	165.282	120.24
YLL001W	113.227	131.026	116.818	199.904	170.579	198.888	110.24	72.704	64.335	66.228	168.173	177.313	88.787	137.279	185.71	172.95	168.418	143.237	133.606	144.337	133.505	143.068	149.872	140.272	156.153	135.054	212.533	184.151	91.138	149.297	142.457	183.021	129.903	105.947	149.397	101.563	206.731	161.722	76.963	100.604	130.99	65.397	86.71	103.571	84.619	68.627	82.22	42.473	59.62
YLR001C	407.567	377.662	424.344	851.267	826.413	765.267	953.948	572.081	425.553	717.036	912.372	732.428	452.245	474.878	510.429	543.526	507.805	457.148	413.353	455.937	464.865	622.839	441.676	486.738	343.741	457.395	567.491	550.751	757.803	438.568	806.071	602.702	1139.94	446.19	590.639	365.198	1123.35	420.107	475.179	499.939	492.995	773.07	465.36	421.537	396.408	552.434	363.801	476.528	562.495
YLR002C	157.326	158.722	163.913	160.893	177.28	167.338	206.563	149.903	222.376	376.395	249.428	213.989	190.061	233.283	157.092	170.685	176.816	167.522	139.45	169.054	127.116	136.496	139.619	161.189	140.515	170.119	241.99	169.727	161.056	135.89	134.056	128.201	197.425	80.949	133.717	88.979	255.981	128.273	373.845	445.17	609.786	651.633	416.174	503.249	599.131	427.197	357.467	1142.94	618.129
YLR003C	316.799	185.54	191.498	306.679	354.94	298.428	219.035	169.147	239.511	360.396	224.722	169.289	243.429	304.022	229.589	234.91	232.786	170.056	172.375	170.963	102.246	135.741	127.94	131.843	140.998	318.578	222.19	178.813	96.545	63.909	113.957	118.139	104.589	63.247	93.96	54.59	164.845	81.974	318.259	369.678	529.183	457.946	395.812	639.544	358.295	312.657	486.874	235.053	188.52
YLR004C	147.574	150.044	164.549	186.071	187.659	162.705	122.401	109.054	134.292	196.45	90.954	114.832	81.124	108	137.476	190.63	180.485	75.81	86.763	92.275	111.639	95.247	84.484	63.694	60.953	88.323	187.69	148.905	1459.55	1300.43	1485.37	1489.47	1111.03	976.529	1258.26	1096.24	1177.06	1516.97	88.981	78.632	88.871	126.281	92.049	105.351	84.508	104.045	84.045	105.363	122.534
YLR005W	875.418	791.782	795.127	991.642	988.339	994.117	720.071	776.889	522.411	696.357	578.053	572.596	561.758	698.218	722.722	672.129	656.888	636.364	667.295	691.216	590.67	561.897	441.903	690.086	581.595	632.851	670.746	607.112	488.648	486.604	677.772	597.748	541.977	437.952	576.836	517.858	519.204	631.983	566.182	674.39	599.919	752.17	525.323	569.877	603.567	648.94	628.24	329.239	302.557
YLR006C	309.214	319.061	310.632	164.175	181.062	182.243	653.005	788.322	330.569	383.581	420.229	466.866	328.792	424.721	400.881	438.315	368.161	467.92	506.903	468.313	649.764	498.81	374.315	736.039	435.46	254.206	606.413	503.116	192.969	221.618	207.962	199.312	189.685	173.24	196.904	158.639	283.944	208.161	154.983	236.461	157.318	167.923	217.711	193.507	181.886	151.699	160.427	157.005	212.779
YLR007W	364.769	271.305	285.938	407.59	494.982	391.875	143.065	225.394	157.556	198.4	184.142	210.139	137.312	168.057	301.958	237.234	266.524	291.148	257.798	266.638	209.185	214.612	162.01	289.021	215.476	290.78	213.387	217.638	208.908	144.082	407.877	313.818	323.906	126.112	210.93	293.162	186.036	180.567	533.343	365.99	488.149	665.644	371.301	422.905	415.268	281.578	354.041	597.272	582.045
YLR008C	1130.77	758.478	657.508	741.841	740.988	694.559	299.127	331.456	755.829	801.287	671.061	852.363	698.592	800.05	828.15	742.721	738.807	592.855	578.583	584.554	521.034	676.731	532.418	709.714	580.318	711.965	837.101	793.877	290.092	233.369	270.254	239	187.527	187.318	197.468	196.862	229.082	242.057	765.773	413.797	698.398	651.723	477.949	793.675	549.246	464.738	941.747	560.213	487.918
YLR009W	525.971	408.534	376.592	494.015	501.544	472.087	245.456	351.81	543.736	442.461	362.242	463.558	505.344	660.012	621.643	523.972	475.024	355.072	392.606	452.215	304.468	400.165	330.468	407.64	384.549	582.508	461.706	376.814	211.759	243.736	231.046	204.722	122.73	118.129	169.146	117.679	128.651	172.505	1356.58	1201.03	1641.54	1171.47	976.638	1501.38	1213.5	1088.61	1427.44	1711.47	998.832
YLR010C	58.982	64.81	61.578	73.142	102.021	74.8	39.515	69.795	121.274	62.617	34.695	69.813	31.142	38.16	48.707	40.355	41.582	29.289	34.792	30.553	28.889	30.634	28.287	30.922	31.971	41.939	40.182	28.245	80.771	62.125	165.836	144.416	85.959	90.499	90.274	64.818	59.249	67.393	40.361	49.447	59.41	64.016	45.884	54.478	46.347	34.203	49.943	58.082	68.205
YLR011W	201.864	133.256	124.089	213.93	226.718	190.939	95.721	125.907	102.12	85.365	77.892	143.649	64.333	88.515	131.864	118.767	96.097	126.677	145.764	143.092	120.402	143.6	113.09	99.844	101.35	141.813	192.458	197.437	36.188	38.118	56.01	53.57	33.584	39.89	46.466	46.921	64.962	49.593	150.162	153.937	166.882	171.454	162.279	158.815	138.321	135.61	139.976	134.286	167.05
YLR012C	25.999	17.557	16.986	18.127	24.198	22.947	21.832	30.881	18.097	21.616	23.498	41.757	19.477	22.904	12.784	13.562	16.245	15.285	13.877	13.747	14.375	13.14	16.325	14.532	12.66	20.227	28.038	22.765	16.132	13.282	21.493	31.096	17.665	26.729	13.417	18.457	20.561	16.459	12.385	12.84	12.586	14.513	12.776	13.272	12.485	13.866	11.189	11.671	12.872
YLR013W	16.777	30.127	21.622	14.993	19.479	15.494	34.563	41.625	20.793	27.226	32.439	75.126	27.248	25.248	22.393	22.53	21.945	20.052	17.76	13.222	17.529	14.521	18.759	13.754	14.981	17.747	25.844	20.818	17.227	19.841	12.239	14.277	14.977	18.732	14.057	13.078	18.525	17.081	12.965	10.392	10.743	13.119	11.707	13.31	11.816	15.055	11.896	11.703	12.324
YLR014C	164.925	108.312	106.536	117.023	149.215	149.694	173.574	177.266	274.374	307.409	121.724	147.685	140.107	198.503	195.844	148.776	144.136	167.77	143.735	156.558	141.602	159.827	129.027	142.51	118.254	205.737	149.708	142.556	76.051	46.274	70.311	64.798	52.864	39.544	71.694	42.421	49.572	56.047	163.161	104.194	154.829	164.398	105.963	196.575	148.738	151.443	189.946	124.321	195.336
YLR015W	69.057	59.786	56.252	73.555	98.241	98.596	50.151	65.697	47.09	56.172	58.094	59.569	50.152	66.333	76.604	72.932	79.2	70.464	69.605	75.233	58.095	70.147	61.856	68.843	82.384	79.257	72.2	77.706	44.344	39.104	52.825	47.138	42.619	35.569	44.111	43.96	51.043	30.56	98.51	69.987	131.083	102.024	56.34	88.332	99.158	56.207	89.799	221.771	133.333
YLR016C	269.011	204.837	196.261	191.069	252.067	212.058	118.671	134.774	193.354	161.902	118.371	124.978	100.092	155.692	142.488	141.814	191.034	172.015	176.193	147.782	153.404	127.738	120.775	163.999	177.158	314.987	160.944	147.563	286.025	219.599	259.083	239.804	183.411	147.311	261.207	159.919	220.532	153.666	278.213	222.741	202.773	346.837	203.034	186.886	243.757	158.648	204.532	284.009	251.217
YLR017W	483.606	382.112	335.622	526.23	533.57	567.66	217.614	247.405	322.661	321.48	331.478	389.488	359.785	434.92	444.955	449.144	436.533	582.146	517.141	470.924	544.679	487.639	456.533	515.231	535.887	552.079	519.128	568.28	494.562	436.933	411.797	423.68	424.288	490.202	511.642	427.697	478.592	476.891	778.641	789.61	956.048	786.395	638.499	848.835	1235.4	717.673	843.014	853.297	818.292
YLR018C	538.323	260.76	281.289	520.727	564.189	514.506	225.546	232.148	213.096	201.015	267.775	283.736	182.777	353.802	269.441	258.745	230.585	335.572	257.124	321.528	393.471	332.923	257.934	307.09	330.317	499.184	324.893	341.639	264.212	194.877	206.889	266.694	201.841	338.875	266.734	264.278	158.263	377.3	468.177	442.596	551.74	605.712	335.523	404.46	547.73	475.33	397.465	768.903	570.749
YLR019W	255.684	257.213	234.211	191.806	198.245	249.463	186.43	264.424	169.542	174.108	294.153	329.676	281.319	386.116	232.433	196.687	224.243	252.755	286.906	298.207	445.617	408.616	379.179	270.855	268.274	270.682	293.025	329.516	427.704	440.854	360.591	366.503	279.049	514.849	397.537	329.326	379.483	344.217	167.849	95.768	97.874	136.045	119.578	136.576	135.574	130.572	158.181	60.485	92.16
YLR020C	162.118	142.896	131.255	114.321	118.836	140.444	131.883	141.73	112.885	127.849	126.106	167.248	128.718	156.092	190.878	175.758	186.945	172.629	154.542	208.909	141.989	139.331	147.803	113.265	150.126	182.763	193.202	154.725	65.161	86.766	82.344	104.167	69.556	164.5	73.891	104.213	74.115	104.281	139.788	147.143	175.862	126.772	132.64	190.494	171.35	174.491	205.449	160.131	160.923
YLR021W	339.816	269.655	259.353	361.075	338.809	366.989	222.536	220.848	241.624	246.778	191.765	180.221	165.418	252.537	359.32	352.948	349.607	402.584	443.395	477.075	338.056	358.303	360.762	277.374	292.813	422.953	397.438	304.451	96.254	89.6	114.308	113.512	93.011	264.674	76.875	119.561	92.498	118.447	640.92	784.354	624.434	786.537	901.171	553.341	922.854	744.419	590.202	1064.06	843.059
YLR022C	169.214	129.97	155.74	156.62	164.321	163.959	106.467	131.838	143.602	146.784	109.539	141.931	123.045	154.143	245.212	161.378	196.472	233.24	231.197	233.912	175.305	164.716	171.287	207.081	165.711	582.866	224.743	190.735	154.608	143.127	73.737	114.086	136.035	300.172	114.966	118.715	176.558	136.677	532.317	391.296	613.963	666.966	367.743	392.201	623.58	412.89	489.826	1100.13	696.099
YLR023C	1286.95	972.859	978.507	665.146	776.541	977.16	506.676	609.048	533.954	522.896	612.848	900.366	794.434	1184.5	1989.4	1271.33	1497.57	1897.89	2169.72	1844.32	1170.27	1110.23	1208.8	1662.28	1949.04	1580.74	1132.55	852.018	514.349	547.99	436.605	554.857	305.319	836.621	576.765	543.542	389.115	512.951	245.059	200.945	200.761	212.78	154.369	270.691	225.566	221.016	274.809	205.119	183.5
YLR024C	58.208	74.368	66.802	60.785	71.429	92.682	68.486	69.175	71.828	71.483	89.165	123.016	94.047	105.625	149.139	76.498	114.577	71.235	89.937	69.615	99.838	98.576	107.595	113.204	133.101	72.188	89.509	96.857	41.169	110.848	71.106	83.861	47.077	214.733	117.889	97.264	131.01	109.001	106.944	97.967	133.911	112.952	69.312	74.54	128.027	77.769	92.249	140.592	117.296
YLR025W	544.714	511.807	539.132	596.359	734.277	787.352	359.809	414.891	211.717	219.592	312.417	467.587	267.807	370.429	522.678	454.736	538.232	466.576	422.015	433.485	383.767	425.509	500.899	455.755	491.54	453.199	517.834	472.56	473.111	649.974	682.979	791.285	522.811	718.814	697.943	658.865	523.786	630.462	1240.11	1135.29	1078.1	1045.24	889.563	857.251	995.239	833.286	773.423	1585.27	949.513
YLR026C	116.389	88.182	90.578	103.187	145.891	109.386	145.435	143.593	111.381	135.086	128.793	196.399	97.836	116.343	172.216	131.149	157.073	140.156	144.501	149.595	160.519	132.867	191.579	171.249	173.583	140.47	189.954	157.221	126.97	182.313	98.223	133.223	105.85	289.383	141.947	150.712	320.992	173.607	144.46	119.845	153.525	138.431	126.762	175.48	138.518	142.804	169.965	105.425	121.769
YLR027C	1761.67	1321.23	1193.48	1621.32	1610.9	2386.76	1621.13	1814.73	3153.79	3521.5	2055.54	2004.02	2157.22	2599.43	1802.63	1574.31	1531.49	1917.06	2285.46	1779.28	2025.7	1772.05	2314.22	2508.62	2939.97	1648.62	2350.7	1776.51	2814.21	2781.98	2476.28	2494.26	2171.6	2608.5	3041.32	2572.02	2490.78	3316	3631.49	2171.62	2341.59	3792.06	2766.28	3427.07	2020.08	2087.44	2848.48	1114.17	1623.77
YLR028C	1015.24	919.696	879.187	910.159	1049.47	1559.21	827.676	754.46	508.882	501.661	856.527	806.954	805.2	987.668	966.414	823.763	680.404	825.286	896.266	826.777	945.474	929.692	1210.48	1068.33	1228.67	850.25	1088.46	981.857	1012.15	1143.63	926.659	873.789	898.042	1098.64	934.467	901.557	924.546	956.135	1312.91	1305.2	1492.16	1712.07	1190.52	1341.02	1378.96	1000.05	1417.54	923.73	1350.79
YLR029C	2124.52	2329.45	2334.51	2054.76	2517.36	2063	2287.69	2208.86	3331.82	3150.93	3614.34	3406.32	3417.68	4171.14	3676.3	2984.6	2720.72	3024.94	2710.96	3205.34	2736.53	2854.3	3573.56	3224.19	3236.19	3677.87	3445.97	3271.33	902.51	1104.34	666.043	924.857	903.61	954.518	1067.23	1005	1106.58	1130.3	3090.7	2665.68	1758.94	2524.6	2369.22	1568.73	2257.21	3249.27	2512.58	1001.68	2138.82
YLR029C	5810.69	5822.24	5450.34	5058.7	5754.62	5636.47	1885.81	1944.71	3895.55	3234.48	4209.92	3881.22	4238.06	4793.3	6735.69	6587.45	5972.27	5951.43	5896.41	6474.53	5748.73	6288.09	7677.26	6237.91	7048.72	8777.54	6883.27	7139.51	2308.62	2888.35	1845.02	2102.7	1829.45	2242.77	2657.64	2394.26	2344.08	2823.91	4200.18	3360.14	3008.45	3322.52	3089.58	3000.79	2575.68	3871.01	4069.76	1241.23	2773.94
YLR030W	50.18	54.426	50.866	67.806	96.674	77.698	105.764	101.299	83.449	65.78	71.471	98.105	57.649	28.681	45.546	41.965	37.573	33.968	40.571	33.186	33.093	24.904	27.065	24.576	28.568	26.089	50.008	33.409	61.589	152.573	51.542	137.443	97.428	115.718	66.921	73.794	118.586	135.268	18.166	14.987	12.963	16.89	16.178	14.614	14.017	15.653	14.757	12.439	13.446
YLR031W	36.89	39.801	32.318	52.401	56.229	71.025	194.115	141.258	90.072	65.665	56.905	76.293	38.511	37.889	45.015	33.422	38.263	46.585	35.124	40.921	30.314	28.105	27.489	39.386	33.266	47.086	41.015	29.918	28.797	98.283	40.513	98.921	48.567	68.861	42.48	47.335	119.181	73.902	59.27	40.483	45.737	102.309	38.337	41.622	28.978	20.303	34.549	31.328	49.773
YLR032W	140.454	185.613	144.662	115.127	118.598	163.251	217.184	117.422	139.879	100.92	240.179	275.821	128.329	194.83	140.465	212.584	160.82	177.621	174.008	143.4	107.398	145.19	114.167	165.644	159.076	168.09	203.819	102.901	59.368	171.918	85.081	119.182	99.476	84.646	94.122	64.584	165.186	132.582	236.589	157.741	278.785	173.41	116.994	223.887	263.562	144.934	125.751	197.466	146.453
YLR033W	216.525	167.287	157.512	212.676	294.823	211.246	292.617	137.542	113.767	245.802	271.691	182.449	102.897	102.443	192.756	178.363	179.747	149.653	145.578	143.32	88.289	122.786	103.233	125.722	122.049	219.441	182.566	141.796	181.148	117.578	242.128	147.371	278.565	98.163	189.89	96.98	320.397	116.562	112.748	176.905	272.566	188.848	154.293	196.489	178.325	154.265	195.484	162.706	138.052
YLR034C	1095.18	752.56	954.486	876.896	951.098	957.72	1496.39	1072.25	821.827	1179.76	1258.86	990.224	910.656	862.501	724.914	684.317	865.898	680.795	719.689	785.376	550.968	495.273	407.436	769.866	524.858	1357.69	755.521	567.43	742.984	605.474	910.665	934.269	917.966	558.871	573.904	580.145	717.884	582.998	506.119	615.237	473.613	533.214	569.453	540.493	311.901	604.74	533.001	191.854	541.169
YLR035C	56.434	47.392	59.623	49.349	58.192	49.899	106.945	75.09	56.376	96.887	112.494	95.435	44.578	85.468	77.254	91.073	73.044	81.854	77.236	77.499	74.506	63.753	71.721	70.457	80.129	62.259	123.081	91.294	72.795	64.991	59.925	87.564	74.431	34.551	58.597	14.42	113.612	26.863	98.618	67.637	92.365	107.39	74.935	103.122	73.53	55.075	78.42	83.897	92.549
YLR036C	79.079	46.607	53.756	75.917	79.421	69.327	206.754	203.055	160.929	274.083	143.465	147.505	93.148	165.692	51.564	59.213	56.904	55.155	56.867	45.574	46.919	31.816	32.658	35.15	38.717	62.921	59.063	48.046	116.538	66.763	110.421	130.125	69.203	35.936	67.284	29.605	62.59	50.827	160.767	148.588	160.235	152.372	180.109	202.229	147.424	182.578	203.213	106.572	165.448
YLR037C	737.484	636.292	610.658	472.99	576.288	581.745	1777.84	1766.8	1274.3	1805.51	566.262	527.127	535.62	553.112	2098.65	1433.44	1794.01	762.16	1312.9	790.383	973.925	1020.24	794.306	4319.4	2110.79	486.878	976.53	2021.87	362.522	342.565	311.707	329.283	261.352	277.763	307.516	162.491	260.496	228.104	399.733	462.666	351.873	538.468	551.208	443.897	379.49	505.45	425.981	220.881	360.85
YLR038C	3061.91	2865.77	2696.94	6526.3	5509.91	6723.64	2425.44	2548.03	1629.81	2083.23	3742.68	4678.74	3785.1	4804.62	3675.69	3204.21	3577.82	2874.28	2965.52	3282.32	1322.8	2113.61	1502.69	2236.99	2074.13	2998.52	3332.59	2508.3	6049.76	5878.56	6175.67	6170.63	5382.91	4687.15	4975.76	5579.88	5000.1	5303.19	2690.6	2037.18	3027.31	3037.95	1911.29	3310.87	1766.25	1501.1	2304.89	1314.5	3111.41
YLR039C	96.168	72.56	84.916	108.744	103.486	112.936	83.205	126.802	82.37	82.628	123.031	136.158	89.137	112.571	169.296	130.812	126.579	119.519	111.582	110.238	92.583	94.526	89.893	96.124	92.76	97.33	75.112	113.56	83.359	85.639	74.058	73.905	92.586	54.313	80.544	63.477	89.906	71.616	127.645	131.01	199.705	164.85	126.266	208.076	128.15	115.476	164.518	180.091	225.41
YLR040C	104.521	90.58	102.388	96.291	61.091	71.842	349.581	437.021	776.763	907.834	517.501	569.975	635.372	794.05	101.385	91.714	108.945	109.982	111.572	103.172	99.048	89.918	90.076	33.934	28.602	53.782	161.497	121.263	69.122	37.068	37.207	22.77	28.241	23.47	26.706	27.129	38.819	28.894	139.673	171.417	161.139	642.88	559.214	576.24	181.648	181.129	233.583	94.761	170.697
YLR041W	19.359	19.969	17.65	21.158	26.846	26.37	13.662	25.055	36.533	15.533	16.242	31.279	14.897	18.748	17.336	16.003	17.598	16.491	15.867	14.198	18.769	14.585	13.052	14.237	11.363	15.301	24.078	14.972	18.308	13.147	15.704	20.351	12.857	15.91	15.496	14.507	15.707	12.406	15.407	16.441	15.046	13.499	14.578	14.813	15.341	14.539	17.32	13.682	15.754
YLR042C	186.062	150.203	135.431	146.097	192.301	153.53	47.837	72.615	134.432	78.947	62.041	131.023	64.213	91.385	245.077	164.1	175.28	225.136	254.695	249.976	523.546	488.349	357.646	50.171	54.309	900.698	1087.76	1078.42	22.443	15.575	19.808	30.366	19.889	24.266	14.891	19.924	26.054	17.037	38.936	50.777	59.093	71.262	53.641	82.985	50.423	41.933	48.991	48.769	57.657
YLR043C	5321.94	4329.32	4021.57	5362.49	5295.76	5192.67	638.089	813.776	1118.8	770.878	2149.59	2597.99	1828.1	2255.82	4902.74	4587.27	4280.54	4011.37	4315.09	4820.5	4745.39	4118.95	3950.98	3094.66	2925.55	6510.66	3536.09	3055.56	2891.42	2379.89	2765.34	2524.4	3200.64	2441.07	2718.36	2473.8	2938.65	2921.82	1776.94	2940.17	2205.65	876.287	2315.26	1257.39	2119.09	3544.26	2680.37	1248.89	2545.44
YLR044C	5368.89	4193.38	3991.92	2988.75	2858.63	3910.88	5450.25	5933.91	6129.02	6470.45	6020.03	6131.89	6175.4	7212.76	6672.92	6114.17	4931.29	8890.23	9488.83	9129.59	8895.55	8730.84	8355.39	11112.6	9997.26	8530.39	9923.48	9473.78	5118.36	4905.97	4822.29	4450.7	3924.93	3783.24	4722.35	3315.54	4904.05	4437.67	5872.89	6660.29	7188.26	6297.65	6842.69	7147.21	6596.46	6129.47	7984.67	5154.97	7146.54
YLR045C	307.092	251.486	231.862	208.827	259.217	289.581	112.029	134.168	168.55	192.583	269.435	338.176	241.755	314.768	259.294	282.987	240.814	253.849	225.369	251.812	281.643	244.939	231.346	271.708	205.842	206.518	282.872	289.238	91.484	61.904	60.734	39.8	65.158	49.948	42.09	64.046	81.949	56.407	371.217	363.943	448.753	208.732	297.373	259.651	426.205	354.187	263.326	207.895	241.054
YLR046C	54.72	40.784	32.002	53.31	55.121	63.314	123.205	168.966	87.95	100.579	67.882	112.831	75.221	89.835	68.959	53.613	73.999	76.354	62.1	79.46	61.915	57.843	48.227	76.125	65.715	108.886	49.629	53.009	150.142	88.971	209.593	110.637	129.149	123.232	115.998	100.425	126.887	106.15	77.43	74.554	67.505	95.243	69.666	82.049	78.802	61.114	82.862	75.265	82.398
YLR047C	42.933	53.192	50.505	29.215	43.399	39.128	124.783	142.32	47.501	77.879	49.154	96.862	42.66	55.062	45.564	41.869	44.63	37.386	60.765	58.818	47.387	50.131	52.919	45.706	65.798	62.355	40.699	36.275	40.999	43.022	41.554	76.093	33.288	47.302	47.327	27.732	39.992	22.86	17.386	21.165	18.258	16.068	16.719	18.194	20.917	18.343	21.39	16.068	17.199
YLR048W	2233.22	2166.91	1757.61	1510.49	1509.71	1476.2	1351.29	1583.93	2014.91	1927.29	2301.15	2165.32	2135.82	3098.84	2641.06	2272.25	2451.91	3022.95	3343.05	3686.95	3287.1	3171.88	3000.55	2525.56	2748.86	3953.4	2808.22	2934	509.374	729.243	403.288	581.401	460.967	788.301	626.566	669.705	543.545	624.837	283.735	214.018	137.451	154.169	461.277	263.863	146.8	479.022	664.578	136.95	264.676
YLR048W	9502.21	9677.54	9364.89	7773.65	7677.04	8288.56	9634.18	9638.47	10649	11043.4	9937.46	11246.3	10520	12405.4	9529.79	8666.15	8886.77	10865.8	10944.6	11738.1	11118.5	10337.5	10043.1	10272.5	9756.62	12480.7	9270.87	9942.44	4460.03	5262.04	3759.34	4195.09	3750.07	5882.44	4469.96	4722.44	4625.75	5611.9	2782.01	3251.39	1658.24	1463.3	3337.2	2735.11	2413.78	6407.61	4300.46	624.045	1959.39
YLR048W	9879.13	9165.76	8757.87	9477.14	9428.41	10224.3	6491.3	7279.51	8142.3	8791.21	7464.04	9021.57	8365.17	9295.06	11734.1	10077.1	10138.1	10931.1	10397.5	11943.1	11396.4	10612.1	10324.7	10392.1	10049	13651.8	10295.6	9502.61	5863.3	6475.66	4994.4	5601	4509.28	5965.71	6006.73	5414.34	5407.31	6741.22	10106.3	9817.49	10238.7	10569.5	10232	7670.36	10492	10509.9	10221.8	13148.4	11468.3
YLR049C	134.553	116.582	88.796	120.773	119.467	139.846	64.756	75.52	65.23	79.907	117.428	126.322	83.813	113.502	134.847	92.347	147.63	76.057	103.375	126.924	128.547	150.152	142.562	85.449	88.398	177.919	106.296	123.57	17.233	29.572	27.134	33.875	30.051	47.303	30.413	35.033	28.749	44.621	123.768	106.835	173.824	118.698	111.242	144.692	142.865	93.289	154.406	128.962	151.077
YLR050C	1407.98	1209.33	1165.36	2272.05	2369.43	1932.92	764.264	846.901	579.267	578.196	962.65	1034.72	703.6	950.197	1630.29	1552.24	1556.87	1651.56	1457.26	1530.05	1758.85	1098.07	1270.96	2135.19	1971.52	2353.63	1328.15	1090.61	233.267	151.121	284.67	256.567	225.17	272.592	185.943	188.163	243.527	245.991	1376.39	535.042	970.101	1109.7	639.544	1172.21	885.187	707.44	1447.28	436.825	1041.31
YLR051C	275.723	245.872	244.334	304.844	368.384	343.318	238.242	213.619	186.366	197.844	214.461	244.426	216.832	322.293	240.996	223.799	295.676	167.747	181.931	183.015	100.06	151.531	135.937	169.504	190.848	409.997	133.272	142.334	119.21	135.364	118.233	146.893	83.32	192.104	97.51	144.546	87.305	102.134	793.017	747.833	1117.25	675.929	476.683	655.972	1044.12	590.281	853.417	1400.86	693.207
YLR052W	103.072	82.135	72.342	108.355	106.554	134.076	72.735	82.546	45.971	45.449	79.508	99.382	78.955	113.358	113.35	92.342	87.195	112.043	131.067	127.488	128.076	122.459	142.428	121.571	112.099	140.631	108.842	102.727	99.359	108.024	82.766	84.629	61.01	156.835	90.471	77.809	89.006	80.342	255.008	260.783	417.203	338.491	258.823	281.018	366.312	235.755	324.043	504.088	372.255
YLR053C	43.358	58.66	53.124	276.913	310.427	191.24	53.89	53.537	42.325	36.07	58.49	81.52	37.978	34.605	54.008	48.588	44.209	93.273	88.873	100.662	49.109	54.908	60.038	143.305	126.548	46.547	56.201	55.253	2008.08	1602.3	1669.17	1359.38	1295.14	909.117	1028.2	1178.12	883.069	1021.34	51.499	39.766	40.537	79.952	38.766	32.218	32.846	28.118	23.515	28.487	40.72
YLR054C	82.214	95.858	103.888	70.726	81.125	85.35	66.19	50.46	52.213	54.859	50.994	105.135	52.087	51.053	136.95	94.503	108.231	70.234	51.277	58.54	94.025	71.761	88.525	58.777	50.01	52.411	64.913	54.192	77.379	107.129	61.056	83.879	71.033	163.178	90.995	89.012	145.824	77.229	108.615	133.219	87.889	102.724	138.75	96.821	72.244	53.825	69.525	55.76	62.002
YLR055C	244.162	215.555	197.29	129.838	148.121	264.364	275.649	244.254	368.932	394.413	351.997	360.035	325.579	383.485	183.1	168.843	175.29	366.471	305.394	289.861	343.975	308.85	360.695	390.555	363.279	198.634	352.006	298.304	345.6	428.261	292.331	416.428	325.065	596.564	475.252	398.222	436.128	436.67	307.447	231.254	244.552	270.386	236.755	270.457	258.524	307.536	203.49	266.923	231.763
YLR056W	5948.1	5358.59	5400.43	6949.98	7690.47	8518.1	4646.91	5054.25	5172.41	5363.4	3874.94	3738.75	3954.46	4875.84	7755.9	6153.36	7685.84	8450.99	8632.64	8123.89	6883.58	6244	6994.93	7438.15	8905.13	8661.25	7719.47	6449.18	1927.05	2048.03	1535.72	1751.87	1175.77	2048.99	1759.39	1594.38	1492.24	1737.12	4407.93	3061.36	2728.04	3752.57	2216.6	3135.57	2597.7	3520.04	3169	891.715	2192.69
YLR057W	156.417	110.082	128.738	137.133	191.287	172.619	120.334	114.318	139.43	99.017	161.575	216.645	101.89	216.468	198.377	150.991	205.319	162.157	172.316	157.84	90.941	150.644	189.819	175.681	215.32	169.707	190.884	121.45	120.033	197.591	80.012	174.191	137.438	270.505	129.624	130.163	235.919	198.047	590.803	658.911	762.236	737.679	496.987	617.553	721.472	373.002	480.501	1318.48	804.399
YLR058C	2270.93	1756.2	1673.03	867.717	1034.07	1634.1	332.893	323.651	880.679	865.992	924.096	819.175	980.695	1328.71	2101.57	1976.42	1533.62	1264.53	1864.99	1673.9	2119.85	1815.49	2480.31	2350.15	2742.76	814.817	1906.94	1186.6	972.29	961.357	757.01	708.327	770.171	800.973	750.815	664.032	889.784	869.555	495.364	530.998	1550.55	626.469	441.719	1294.55	887.744	515.775	1305.5	355.015	385.99
YLR059C	543.15	436.537	544.981	487.816	462.887	580.174	852.624	851.997	785.368	796.85	1100.96	1012.54	932.482	1248.39	551.695	423.983	362.915	515.448	798.165	465.487	580.882	546.736	649.636	375.18	511.817	518.848	681.025	569.569	508.501	484.601	412.977	404.099	443.146	463.649	431.768	447.519	653.677	594.512	1016.39	834.829	760.119	909.798	900.171	696.457	876.31	1305.22	740.932	486.964	815.123
YLR060W	5181.37	4831.23	4683.28	3992.04	4081.61	4211.93	4137.96	4015.81	4131.37	4515.75	5367.2	4552.07	4888.13	6374.89	4551	4113.82	3669.67	4058.45	4340.14	4037.16	3403.95	3106.63	4040.44	3652.03	4815.74	3669.09	4693.54	3993.66	3303.84	3959.76	2325.34	2919.42	2713.23	3614.23	3936.58	3252.55	3221.49	3967.91	7334.18	8322.36	8494.44	7198.6	7663.84	6982.07	7963.65	8562.23	7928.4	7813.24	7537.17
YLR061W	8866	8033.95	7527.04	8668.62	8296.21	7934.79	9321.03	9681.98	10218.2	9171.68	8803.5	11104	9579.91	10283.3	7532.73	7521.03	7083.5	8598.04	8428.77	8620.07	8245.15	7482.99	8918.45	7100.83	8801.04	10568.3	9236.01	8400.22	4603.95	4722.74	3013.51	3817.34	3855.54	3511.12	4441.96	4080.02	4258.06	5438.11	10991	11712.9	11591.6	10770	10126.5	10077.1	11684.9	12824.7	10812.2	7786.66	8790.86
YLR062C	81.094	118.504	99.959	93.746	104.788	76.024	139.066	74.555	90.05	95.097	131.226	141.895	127.448	143.858	71.326	94.305	68.363	95.149	81.145	90.972	123.431	117.724	95.893	75.213	63.982	122.296	110.474	62.853	82.754	177.023	69.394	173.872	144.882	170.377	78.173	86.48	213.265	141.882	61.335	98.645	44.124	132.624	97.502	30.43	117.274	107.626	34.382	78.554	230.808
YLR063W	53.992	65.603	58.01	68.273	59.555	62.741	192.041	115.573	158.542	110.458	174.931	206.72	110.285	163.018	57.281	42.423	42.759	62.685	86.127	65.018	62.551	46.018	50.428	60.844	91.797	64.922	60.503	47.148	75.101	315.9	66.634	199.593	89.976	125.387	85.64	65.528	184.815	130.77	46.2	33.745	63.402	31.686	34.042	76.728	43.172	56.842	84.472	26.071	53.226
YLR064W	861.913	798.836	746.352	871.465	933.238	772.945	1882.75	1494.44	1124.34	1172.01	1802.75	1405.24	800.247	1039.15	698.716	589.822	586.412	631.849	768.955	655.523	752.715	569.068	557.044	771.408	859.34	583.324	847.371	717.875	1149.72	946.936	1102.32	988.772	1121.32	990.097	1068.28	666.714	1167.74	956.373	491.2	703.372	863.796	810.719	775.189	781.433	646.393	707.815	920.816	369.929	571.02
YLR065C	2984.32	2306.8	2058.22	2166.22	2576.58	1995.09	1496.77	958.795	1150.32	1683.3	1584.25	1162.38	1198.68	1069.45	1413.89	1482.1	1424.03	1218.29	1295.27	1092.63	909.217	1045.06	1001.88	1243.12	1071.09	1408.33	1369.59	1143.94	622.153	694.897	546.273	507.895	486.58	425.021	504.892	312.967	624.336	490.98	1557.88	2396.42	2439.01	1822.89	2009.49	2166.26	2301.24	2812.29	2402.75	1764.61	2049.88
YLR066W	655.327	483.354	490.445	795.746	784.424	693.229	198.734	164.871	165.966	277.828	422.247	297.584	252.497	439.422	578.594	644.058	652.974	479.578	483.375	506.782	450.083	458.328	429.716	455.845	419.29	834.401	739.569	475.169	289.953	236.622	350.589	331.405	336.621	133.375	228.924	103.025	297.921	233.689	844.832	1001.3	1210.43	1099.93	1076.11	1147.95	1012.75	775.521	978.666	1473.47	916.053
YLR067C	55.701	44.228	38.83	52.206	58.465	52.461	34.45	24.923	37.147	46.266	58.264	58.146	36.4	56.134	68.525	80.943	64.181	55.728	63.365	67.594	45.307	70.25	49.636	64.662	48.414	79.731	96.325	87.75	41.543	34.577	42.931	36.746	36.638	27.472	40.058	14.035	45.519	25.999	121.127	69.47	202.714	146.383	59.011	129.033	103.912	46.558	124.477	285.446	107.947
YLR068W	155.484	208.402	216.971	137.614	182.216	153.26	123.734	161.333	134.06	231.834	146.234	206.845	132.391	131.177	164.442	169.609	153.584	121.646	114.861	92.703	75.901	102.268	75.535	88.28	101.864	135.322	150.216	119.538	211.488	250.967	143.557	145.446	200.073	109.493	162.841	133.595	198.855	106.66	341.583	361.409	540.769	413.702	249.558	333.484	475.368	268.852	276.428	1154.66	411.269
YLR069C	740.675	616.508	608.004	710.887	69.683	991.135	240.37	272.256	348.56	475.231	772.173	812.845	544.824	722.671	455.209	483.688	458.046	412.182	475.247	460.586	403.583	584.483	419.306	440.48	396.762	323.744	681.157	646.771	389.852	417.536	303.481	319.042	264.496	334.875	307.348	295.803	275.947	315.363	961.502	562.999	959.124	1089.1	387.335	790.626	680.339	284.231	822.325	1307.48	1112.94
YLR070C	140.755	109.697	109.579	240.098	230.072	488.62	62.686	82.976	49.189	60.594	95.98	140.231	68.972	79.748	97.673	93.125	92.174	120.817	132.329	98.346	115.881	91.943	74.295	109.481	89.713	100.504	93.993	87.601	136.843	113.751	206.692	113.421	107.644	96.372	104.48	60.557	138.704	72.967	51.345	78.539	73.001	55.005	96.667	80.359	45.182	54.672	72.119	35.695	94.163
YLR071C	368.499	313.616	306.539	242.857	255.126	308.028	342.235	394.008	339.502	343.916	429.654	481.336	384.744	527.23	884.816	724.872	722.357	828.152	914.762	771.193	781.325	693.092	592.271	764.888	682.72	726.808	963.684	833.2	352.972	375.162	376.88	352.686	349.955	310.394	351.879	283.224	404.421	433.328	567.997	723.104	662.876	724.112	551.432	512.798	727.473	723.507	454.681	1199.67	680.826
YLR072W	213.893	262.225	259.906	244.262	241.378	359.544	145.43	175.432	173.179	143.842	153.514	193.835	128.035	154.78	157.571	132.833	135.721	174.932	165.364	140.974	180.23	159.76	140.674	179.803	166.295	127.383	197.652	188.732	191.053	184.976	181.725	178.705	191.133	142.52	126.329	151.428	190.623	117.823	233.097	178.288	221.328	292.295	164.024	165.005	174.63	139.486	141.375	347.201	324.34
YLR073C	164.902	141.206	137.01	93.03	104.639	80.733	618.193	691.409	833.373	795.032	401.064	437.864	382.979	420.36	229.028	201.998	208.893	340.913	360.193	294.016	363.338	252.854	234.382	257.755	250.996	349.047	324.747	312.436	98.081	103.238	87.486	79.422	114.736	84.817	77.442	89.693	140.81	57.245	418.672	261.351	348.234	417.937	212.724	395.902	251.482	359.778	385.782	312.314	330.304
YLR074C	455.094	379.286	327.543	429.928	340.37	392.211	456.626	549.008	727.218	691.196	422.781	500.161	597.526	740.728	318.25	335.699	298.719	591.116	569.029	526.969	356.05	388.624	331.675	571.442	572.081	440.61	485.492	539.917	471.34	502.429	448.019	466.685	334.515	407.291	538.584	604.204	264.981	436.985	2654.21	1764.36	2303.79	2311.51	1727.93	2603.17	2575.16	1552.63	1955.39	2144.63	2043.8
YLR075W	10004.7	8844.95	9236.96	9256.58	8840.72	9567.19	5858.59	6299.76	6558.2	7214.4	5905.22	7300.69	6347.07	7596.87	8536.47	7481.04	5905.32	8592.89	7968.89	8145.93	8161.7	7955.63	7163.4	7660.21	7384.77	10133.5	8282.77	8484.95	6457.72	6413.32	5594.65	6102.87	5444.13	5048.04	5289.72	5567.5	5394.1	5491.61	7544.44	7766.01	6183.19	7181.02	7686.35	6520.36	7325.78	8594.08	8037.36	5398.03	5616.27
YLR076C	149.044	121.441	97.342	133.433	194.912	126.626	127.482	180.955	143.033	148.196	163.573	257.245	165.122	207.297	49.767	42.466	54.714	78.004	51.639	81.547	92.852	105.066	76.125	68.9	46.405	98.979	115.405	55.831	38.088	25.114	30.82	27.553	31.97	22.764	18.708	23.006	32.669	21.79	54.663	74.725	59.211	92.285	65.539	47.877	84.802	106.23	47.363	86.744	132.259
YLR077W	548.985	418.687	472.796	468.608	470.16	556.339	162.33	202.62	184.308	195.925	293.992	326.992	245.942	345.03	480.681	433.074	345.9	435.997	372.828	433.543	306.363	466.12	344.822	512.385	395.323	346.609	484.613	512.294	213.721	221.448	173.988	192.513	102.89	142.503	224.761	100.522	153.906	152.863	460.211	458.153	622.818	598.68	415.768	536.674	495.901	347.144	401.541	855.15	753.232
YLR078C	392.395	243.065	274.608	350.644	398.999	469.97	275.635	371.75	192.305	244.904	298.927	348.446	251.374	377.098	288.613	216.931	255.595	309.492	298.766	342.482	221.032	304.819	249.995	263.904	266.214	259.497	312.988	314.009	184.172	158.907	186.583	210.603	177.387	124.423	174.554	213.686	174.547	189.477	744.548	671.508	785.966	937.29	669.081	659.834	811.552	570.593	919.327	1311.26	847.963
YLR079W	299.956	299.012	278.739	306.031	346.983	421.763	193.307	219.982	114.539	133.782	302.767	327.888	252.062	408.619	352.166	292.858	327.932	419.827	327.339	361.211	337.43	449.146	330.142	458.71	431.603	341.827	497.109	474.486	329.063	320.513	297.868	325.569	306.29	298.017	396.33	316.908	407.389	364.796	474.999	485.24	669.922	546.498	401.883	415.759	535.859	393.538	413.37	1060.84	689.119
YLR080W	56.576	47.322	43.798	92.17	96.764	107.264	48.956	71.343	25.198	27.507	42.586	28.857	48.252	52.906	53.267	61.39	68.021	51.484	43.462	45.538	63.961	60.939	52.29	53.919	43.09	47.533	51.219	54.047	118.975	95.07	178.791	202.475	155.721	86.164	138.339	112.246	71.463	68.216	47.09	55.762	63.306	67.6	68.742	61.014	31.05	31.12	62.261	28.249	70.703
YLR081W	55.866	124.507	104.247	66.293	65.239	63.253	5561.27	6138.08	4027.07	4356.98	5125.03	4817.26	4095.78	5135.66	44.335	53.711	42.28	59.648	42.991	53.289	53.676	74.948	60.077	61.094	46.198	64.864	58.272	80.274	292.659	312.733	277.217	324.268	350.765	408.675	309.545	327.277	297.835	241.827	38.989	38.798	37.242	32.278	33.486	30.799	35.043	70.209	30.114	37.536	40.697
YLR082C	117.852	101.646	63.663	73.844	83.997	94.249	55.204	72.376	38.497	45.98	67.088	89.667	40.315	56.634	84.051	69.91	77.281	65.264	59.914	61.665	54.265	63.797	62.843	46.451	39.155	49.255	50.79	63.199	32.071	53.541	37.94	61.702	41.367	57.712	45.912	42.01	52.322	48.129	42.425	37.508	39.322	29.141	49.308	58.548	37.78	45.595	50.704	32.114	45.989
YLR083C	781.333	736.043	601.689	581.724	527.219	686.617	624.768	742.73	861.137	959.894	1056.58	1002.66	880.525	1289.99	984.395	742.463	901.22	812.737	897.272	1050.71	1072.55	882.504	866.594	867.359	741.301	1037.85	806.413	645.116	427.834	387.469	488.842	575.803	334.501	514.346	475.684	457.183	330.977	511.67	365.261	578.835	297.254	253.504	664.314	361.117	436.745	1044.96	622.162	278.515	550.112
YLR084C	322.575	301.727	306.48	221.872	246.986	271.883	175.875	175.789	439.691	456.224	456.564	450.359	377.561	492.797	470.595	548.669	528.505	536.335	503.293	495.511	747.051	780.003	778.996	499.883	392.11	348.654	789.073	701.542	30.98	45.813	40.994	59.397	36.814	119.395	47.922	69.215	59.302	77.683	235.951	230.326	281.493	307.172	250.48	258.14	329.32	380.126	241.384	322.719	220.311
YLR085C	308.684	295.002	301.966	345.869	371.174	428.653	357.749	368.162	257.345	225.605	216.666	194.236	184.656	212.821	272.826	241.748	252.011	310.099	268.946	244.899	253.521	201.38	205.209	260.151	227.301	265.997	229.825	188.147	164.341	153.223	172.352	160.021	155.46	204.271	149.013	129.48	178.962	125.4	484.089	417.84	380.17	303.577	320.61	163.824	420.768	384.958	291.038	651.037	548.236
YLR086W	31.169	34.868	33.702	23.038	26.102	34.799	44.953	45.679	38.223	41.209	43.136	48.865	34.628	46.291	46.435	38.435	40.792	34.366	41.35	43.404	31.624	38.24	40.57	38.796	41.953	39.13	39.278	34.127	32.771	60.94	29.959	38.465	29.164	200.4	33.061	69.676	98.031	71.957	41.047	56.212	60.47	30.165	39.761	36.76	61.39	40.55	52.745	45.011	45.343
YLR087C	53.753	72.229	67.942	91.195	79.562	92.698	129.006	120.847	110.675	105.304	143.977	159.723	133.065	203.081	193.47	115.633	133.457	140.5	163.339	198.301	183.594	169.335	190.702	228.704	209.896	126.629	143.337	140.394	129.504	173.251	119.93	198.925	134.496	300.992	195.915	194.208	215.861	277.852	128.407	132.775	180.052	123.804	134.761	139.742	166.365	146.921	150.319	116.937	137.556
YLR088W	440.313	281.365	288.031	263.411	396.755	473.079	265.209	312.086	332.664	309.391	442.189	397.984	397.258	576.504	644.939	454.474	641.326	368.447	379.293	410.362	458.033	517.696	600.406	436.951	475.546	560.403	545.826	363.499	118.111	207.542	249.451	278.291	130.449	223.594	194.828	191.141	255.069	246.609	420.209	420.936	546.558	340.008	359.423	508.217	500.353	499.142	521.276	379.491	433.267
YLR089C	2861.79	3066.32	3022.42	1520.83	1684.56	2382.72	2094.66	2541.75	2272.88	2366.48	1623.68	1685.15	1557.11	1701.06	3421.04	3159.08	3060.98	2252.72	2303.42	2106.91	2469.05	2002.39	2361.25	5398.89	6029.19	2960.8	2104.43	1632.35	1397.38	1783.71	969.984	1150	752.336	1725.49	1375.69	1503.58	1599.32	1649.45	1263.39	1838.58	1378.81	1061.68	1444.09	1407.58	1473	1638.09	1301.39	615.761	912.929
YLR090W	714.566	621.154	642.572	231.587	338.361	360.221	454.662	503.884	501.179	601.824	414.198	509.286	330.731	358.195	511.669	478.062	459.722	388.6	376.758	371.567	436.894	358.492	455.761	549.374	527.356	427.347	446.469	302.878	220.086	244.395	130.206	218.912	176.113	329.833	188.968	201.546	308.498	260.995	163.373	124.809	202.609	196.28	106.996	275.269	141.083	132.508	260.665	145.393	195.664
YLR091W	83.657	93.257	77.82	80.805	82.957	83.491	186.851	160.325	162.514	183.711	177.362	316.361	168.657	113.894	74.442	73.357	76.857	84.614	88.222	83.02	72.509	64.589	76.012	122.978	115.045	149.777	77.477	100.716	114.898	185.394	62.219	160.598	93.224	199.99	119.321	167.442	194.621	142.711	62.826	51.123	34.92	52.562	58.598	44.396	49.805	62.323	40.515	30.458	47.845
YLR092W	834.13	722.641	743.198	477.514	538.478	662.242	137.183	130.134	111.518	138.104	125.954	160.524	117.672	145.691	1321.06	1055.42	870.759	1074.67	1308.1	1167.99	1184.1	1256.34	1493.51	1126.9	1452.25	1243.45	1457.2	1260.71	465.041	557.878	321.287	454.739	357.592	483.677	478.284	473.83	555.198	656.052	90.42	125.595	167.337	140.457	104.331	160.646	84.937	103.645	109.939	63.417	73.719
YLR093C	553.347	490.327	572.362	764.885	873.727	814.07	292.509	282.27	189.225	178.806	151.546	175.76	128.077	208.692	1022.01	695.007	658.092	392.587	454.166	490.021	354.634	498.68	553.492	463.802	520.906	549.797	676.035	558.975	468.253	667.419	510.778	788.195	430.322	478.788	631.414	617.963	579.105	675.905	321.14	302.579	274.928	305.685	226.731	298.559	242.938	209.883	257.468	174.031	264.109
YLR094C	165.55	117.244	126.319	75.546	81.774	122.01	209.611	204.402	133.5	126.587	164.932	198.795	108.144	148.262	222.859	234.616	213.052	424.852	399.065	368.101	303.688	307.143	334.942	682.917	644.025	192.821	325.321	338.969	125.547	226.181	86.339	178.066	150.828	236.989	180.853	117.2	234.852	186.696	52.472	117.325	50.889	68.038	50.018	35.4	81.572	79.216	24.896	70.933	72.322
YLR095C	606.266	517.867	536.871	491.642	512.373	680.913	827.553	701.92	542.359	502.016	981.564	914.746	619.412	572.296	663.098	596.949	479.4	771.051	675.779	825.506	777.762	789.246	655.724	643.769	691.671	538.442	790.174	706.212	367.067	583.546	246.105	462.455	464.671	382.464	393.015	360.019	560.46	556.446	1832.89	1045.14	1522.48	1096.76	845.168	1022.4	1287.16	1170.65	857.253	2255.67	1670.31
YLR096W	216.263	189.586	217.111	239.079	269.149	288.443	444.376	325.189	450.542	275.324	442.388	403.297	258.424	401.801	328.591	245.926	227.978	337.157	276.366	326.841	299.915	315.568	286.531	287.508	326.4	293.231	399.693	318.233	257.903	403.64	258.673	333.92	285.418	213.537	293.965	226.333	413.326	432.044	357.841	457.986	666.607	326.028	358.352	477.363	530.108	491.719	350.724	660.016	562.773
YLR097C	147.7	132.899	132.966	194.979	236.026	191.586	295.137	209.639	231.862	234	286.787	229.769	151.783	146.982	196.799	141.542	170.692	174.913	179.26	183.243	113.03	138.794	117.769	124.834	140.75	187.124	189.197	138.59	249.383	227.328	272.247	232.677	407.72	143.101	204.989	173.171	371.477	239.778	85.214	114.298	153.171	115.356	106.735	129.214	110.537	103.73	134.426	74.353	108.227
YLR098C	97.653	61.604	74.243	88.148	114.614	86.291	121.734	76.02	86.768	159.091	141.321	104.679	83.574	82.642	89.995	90.76	93.647	72.399	82.07	78.552	75.181	78.011	67.956	78.261	65.761	98.772	110.627	75.654	75.627	65.136	78.802	56.477	107.46	59.633	71.608	50.15	240.301	57.594	61.056	92.443	78.393	78.077	90.67	93.983	73.767	69.329	87.458	39.897	63.162
YLR099C	961.336	756.891	758.346	720.627	712.389	949.979	518.657	355.32	382.832	587.3	1092.47	776.303	674.842	735.363	716.739	765.811	848.445	1001.64	1103.25	924.143	819.856	917.871	829.229	2185.59	1760.62	542.29	816.387	689.239	1016.99	827.671	755.461	665.107	715.653	565.255	830.283	758.141	1063.63	1041.14	2166.14	2751.83	1669.62	2387.06	1782.67	1327.53	2972.63	2825.35	1592.72	1607.79	1193.74
YLR100W	1538.54	1550.82	1658.51	1694.24	2061.73	2040.83	1165.59	927.032	892.637	1228.38	1593.05	1434.05	1158.68	1725.38	1621.82	1743.58	1811.37	1566.89	1567.1	1624.23	1329.85	1215.54	1041.52	2435.84	2044.9	2078.01	1549.32	1184.42	868.859	766.002	701.332	796.3	739.272	780.461	846.937	647.429	836.66	760.72	3167.59	2304.22	3564.57	3678.3	2235.15	3223.8	2076.81	1893.38	3475.11	1784.53	2840.21
YLR101C	88.899	128.183	121.927	120.687	147.622	123.538	105.247	110.369	131.46	203.876	249.936	230.406	146.963	158.244	52.509	79.217	78.435	93.959	72.104	84.098	78.815	88.307	70.034	91.949	68.76	108.005	105.844	76.242	86.786	76.609	67.087	74.663	88.273	67.996	96.089	40.759	120.201	48.571	73.25	86.407	77.828	175.903	85.093	67.343	81.674	105.737	73.92	107.36	186.791
YLR102C	62.834	65.587	68.544	79.756	58.706	93.674	48.049	72.709	34.197	42.665	58.405	71.929	39.061	51.291	130.387	140.906	154.818	103.342	109.993	94.708	106.766	136.657	100.122	128.805	123.135	105.086	193.727	142.08	86.168	91.932	122.62	117.788	51.368	41.728	83.188	47.354	64.134	55.473	123.951	124.023	93.572	132.013	169.477	103.744	129.781	126.185	87.922	133.4	130.665
[truncated: 6,043 more rows]
[truncated: 1,421 more columns]
