# Supplementary material for: De-Novo Learning of Genome-Scale Regulatory Networks in S. cerevisiae
Source: PLoS One. 2014 Sep 12;9(9):e106479. doi: 10.1371/journal.pone.0106479 (PMC4162580; doi:10.1371/journal.pone.0106479)
Supplement: Spreadsheet S5 — Discovery metrics for all dataset, statistical approaches and gold-standard networks. (XLSX) [file pone.0106479.s022.xlsx]

## Sheet: Detailed Results
Dataset	Gold-standard network (GSN)	Statistical approach	Positives (number of edges in GSN)	Negatives (number of non-edges in GSN)	True positives (TP)	True negatives (TN)	False positives (FP)	False negatives (FN)	Sensitivity (Recall)	Specificity	PPV (Precision)	NPV	Combined Sensitivity/ Specificity	Combined PPV/ NPV	Combined Recall/ Precision	P-value	P-value adjusted
Holstege1	1	BIVARIATE_G_ALPHA	1083	61707	543	30011	31696	540	0.50139	0.48634	0.016843	0.98232	0.71586	0.98332	1.1024	0.80354	0.86649
Holstege1	1	BIVARIATE_G_FDR_AND	1083	61707	425	36397	25310	658	0.39243	0.58983	0.016514	0.98224	0.73306	0.98365	1.156	0.89009	0.933996
Holstege1	1	BIVARIATE_G_FDR_OR	1083	61707	477	33489	28218	606	0.44044	0.54271	0.016623	0.98223	0.72265	0.98354	1.1314	0.8759	0.926027
Holstege1	1	GLL_G_1_AND	1083	61707	41	58946	2761	1042	0.037858	0.95526	0.014632	0.98263	0.96318	0.98552	1.3772	0.88019	0.926377
Holstege1	1	GLL_G_1_OR	1083	61707	46	58337	3370	1037	0.042475	0.94539	0.013466	0.98253	0.95908	0.98669	1.3748	0.96919	0.996151
Holstege1	1	GLL_G_2_AND	1083	61707	41	58946	2761	1042	0.037858	0.95526	0.014632	0.98263	0.96318	0.98552	1.3772	0.88019	0.926377
Holstege1	1	GLL_G_2_OR	1083	61707	46	58337	3370	1037	0.042475	0.94539	0.013466	0.98253	0.95908	0.98669	1.3748	0.96919	0.996151
Holstege1	1	GLL_G_3_AND	1083	61707	41	58946	2761	1042	0.037858	0.95526	0.014632	0.98263	0.96318	0.98552	1.3772	0.88019	0.926377
Holstege1	1	GLL_G_3_OR	1083	61707	46	58337	3370	1037	0.042475	0.94539	0.013466	0.98253	0.95908	0.98669	1.3748	0.96919	0.996151
Holstege2	1	BIVARIATE_G_ALPHA	1083	61707	743	19016	42691	340	0.68606	0.30816	0.017106	0.98243	0.75974	0.98305	1.0318	0.68366	0.760585
Holstege2	1	BIVARIATE_G_FDR_AND	1083	61707	672	23128	38579	411	0.6205	0.3748	0.017121	0.98254	0.73137	0.98303	1.0536	0.64773	0.722915
Holstege2	1	BIVARIATE_G_FDR_OR	1083	61707	715	20402	41305	368	0.6602	0.33062	0.017016	0.98228	0.75069	0.98314	1.0401	0.75868	0.825726
Holstege2	1	GLL_G_1_AND	1083	61707	153	53248	8459	930	0.14127	0.86292	0.017766	0.98283	0.8696	0.98238	1.3047	0.36202	0.437463
Holstege2	1	GLL_G_1_OR	1083	61707	166	52516	9191	917	0.15328	0.85105	0.017741	0.98284	0.85972	0.98241	1.2968	0.36206	0.437463
Holstege2	1	GLL_G_2_AND	1083	61707	153	53248	8459	930	0.14127	0.86292	0.017766	0.98283	0.8696	0.98238	1.3047	0.36202	0.437463
Holstege2	1	GLL_G_2_OR	1083	61707	166	52516	9191	917	0.15328	0.85105	0.017741	0.98284	0.85972	0.98241	1.2968	0.36206	0.437463
Holstege2	1	GLL_G_3_AND	1083	61707	95	56008	5699	988	0.087719	0.90764	0.016396	0.98267	0.91694	0.98376	1.3415	0.71677	0.788672
Holstege2	1	GLL_G_3_OR	1083	61707	147	53281	8426	936	0.13573	0.86345	0.017147	0.98274	0.87499	0.983	1.3088	0.54797	0.626952
Gresham	1	BIVARIATE_G_ALPHA	1043	58407	625	22301	36106	418	0.59923	0.38182	0.017016	0.9816	0.73672	0.98316	1.0615	0.90448	0.943455
Gresham	1	BIVARIATE_G_FDR_AND	1043	58407	507	29167	29240	536	0.4861	0.49938	0.017044	0.98195	0.71744	0.98312	1.1092	0.83739	0.890859
Gresham	1	BIVARIATE_G_FDR_OR	1043	58407	582	25419	32988	461	0.55801	0.4352	0.017337	0.98219	0.71718	0.98282	1.0775	0.69023	0.764947
Gresham	1	GLL_G_1_AND	1043	58407	618	22595	35812	425	0.59252	0.38685	0.016964	0.98154	0.7362	0.98321	1.0641	0.92128	0.958131
Gresham	1	GLL_G_1_OR	1043	58407	624	22358	36049	419	0.59827	0.3828	0.017015	0.9816	0.73643	0.98316	1.0619	0.90418	0.943455
Gresham	1	GLL_G_2_AND	1043	58407	541	27591	30816	502	0.5187	0.47239	0.017253	0.98213	0.71416	0.98291	1.0943	0.73461	0.804518
Gresham	1	GLL_G_2_OR	1043	58407	621	22619	35788	422	0.5954	0.38727	0.017056	0.98168	0.73427	0.98311	1.063	0.88468	0.929709
Gresham	1	GLL_G_3_AND	1043	58407	96	52026	6381	947	0.092042	0.89075	0.014822	0.98212	0.91451	0.98534	1.3398	0.96838	0.996151
Gresham	1	GLL_G_3_OR	1043	58407	294	42411	15996	749	0.28188	0.72613	0.018048	0.98265	0.76857	0.98211	1.2165	0.29825	0.371226
M3D	1	BIVARIATE_G_ALPHA	1070	60973	972	6332	54641	98	0.90841	0.10384	0.017478	0.98476	0.90083	0.98264	0.98678	0.11561	0.163625
M3D	1	BIVARIATE_G_FDR_AND	1070	60973	963	6881	54092	107	0.9	0.11285	0.017492	0.98469	0.89277	0.98263	0.98758	0.11201	0.159172
M3D	1	BIVARIATE_G_FDR_OR	1070	60973	969	6556	54417	101	0.90561	0.10752	0.017495	0.98483	0.89746	0.98262	0.98703	0.10152	0.147551
M3D	1	GLL_G_1_AND	1070	60973	396	41160	19813	674	0.37009	0.67505	0.019595	0.98389	0.70878	0.98054	1.1653	0.0011576	0.00264793
M3D	1	GLL_G_1_OR	1070	60973	418	40141	20832	652	0.39065	0.65834	0.019671	0.98402	0.6986	0.98046	1.1543	0.00053855	0.00142247
M3D	1	GLL_G_2_AND	1070	60973	60	58926	2047	1010	0.056075	0.96643	0.028477	0.98315	0.94452	0.97167	1.3546	0.00013381	0.000398593
M3D	1	GLL_G_2_OR	1070	60973	95	56998	3975	975	0.088785	0.93481	0.023342	0.98318	0.91354	0.9768	1.3357	0.0018767	0.00411767
M3D	1	GLL_G_3_AND	1070	60973	60	58926	2047	1010	0.056075	0.96643	0.028477	0.98315	0.94452	0.97167	1.3546	0.00013381	0.000398593
M3D	1	GLL_G_3_OR	1070	60973	95	56998	3975	975	0.088785	0.93481	0.023342	0.98318	0.91354	0.9768	1.3357	0.0018767	0.00411767
Gasch	1	BIVARIATE_G_ALPHA	1060	60568	585	28175	32393	475	0.55189	0.46518	0.017739	0.98342	0.69774	0.9824	1.0796	0.14698	0.202534
Gasch	1	BIVARIATE_G_FDR_AND	1060	60568	455	35792	24776	605	0.42925	0.59094	0.018033	0.98338	0.70221	0.98211	1.1358	0.10141	0.147551
Gasch	1	BIVARIATE_G_FDR_OR	1060	60568	527	31499	29069	533	0.49717	0.52006	0.017806	0.98336	0.69511	0.98233	1.1034	0.14446	0.199628
Gasch	1	GLL_G_1_AND	1060	60568	40	59261	1307	1020	0.037736	0.97842	0.029696	0.98308	0.96251	0.97045	1.3665	0.00073614	0.00180655
Gasch	1	GLL_G_1_OR	1060	60568	59	58433	2135	1001	0.05566	0.96475	0.026892	0.98316	0.945	0.97325	1.356	0.00059159	0.00152229
Gasch	1	GLL_G_2_AND	1060	60568	40	59261	1307	1020	0.037736	0.97842	0.029696	0.98308	0.96251	0.97045	1.3665	0.00073614	0.00180655
Gasch	1	GLL_G_2_OR	1060	60568	59	58433	2135	1001	0.05566	0.96475	0.026892	0.98316	0.945	0.97325	1.356	0.00059159	0.00152229
Gasch	1	GLL_G_3_AND	1060	60568	36	59334	1234	1024	0.033962	0.97963	0.028346	0.98303	0.96625	0.9718	1.3702	0.0028398	0.00593357
Gasch	1	GLL_G_3_OR	1060	60568	59	58433	2135	1001	0.05566	0.96475	0.026892	0.98316	0.945	0.97325	1.356	0.00059159	0.00152229
Smith	1	BIVARIATE_G_ALPHA	1077	61464	848	15651	45813	229	0.78737	0.25463	0.018174	0.98558	0.7751	0.98193	1.0046	0.00090299	0.0021635
Smith	1	BIVARIATE_G_FDR_AND	1077	61464	764	20918	40546	313	0.70938	0.34032	0.018494	0.98526	0.72086	0.98162	1.0236	0.00034813	0.000961795
Smith	1	BIVARIATE_G_FDR_OR	1077	61464	818	17492	43972	259	0.75952	0.28458	0.018263	0.98541	0.75475	0.98185	1.0108	0.00078793	0.0019141
Smith	1	GLL_G_1_AND	1077	61464	210	53471	7993	867	0.19499	0.86996	0.0256	0.98404	0.81545	0.97453	1.2639	2.208e-09	0
Smith	1	GLL_G_1_OR	1077	61464	241	52053	9411	836	0.22377	0.84688	0.024969	0.98419	0.79119	0.97516	1.2463	9.6998e-10	0
Smith	1	GLL_G_2_AND	1077	61464	210	53471	7993	867	0.19499	0.86996	0.0256	0.98404	0.81545	0.97453	1.2639	2.208e-09	0
Smith	1	GLL_G_2_OR	1077	61464	241	52053	9411	836	0.22377	0.84688	0.024969	0.98419	0.79119	0.97516	1.2463	9.6998e-10	0
Smith	1	GLL_G_3_AND	1077	61464	174	55879	5585	903	0.16156	0.90913	0.030214	0.9841	0.84335	0.96992	1.282	2.3004e-13	0
Smith	1	GLL_G_3_OR	1077	61464	225	52589	8875	852	0.20891	0.85561	0.024725	0.98406	0.80416	0.97541	1.2558	9.7477e-09	0
Yeung	1	BIVARIATE_G_ALPHA	1079	61462	899	7338	54124	180	0.83318	0.11938	0.016339	0.97606	0.89628	0.98395	0.99771	1	1
Yeung	1	BIVARIATE_G_FDR_AND	1079	61462	861	8492	52970	218	0.79796	0.13816	0.015995	0.97497	0.88521	0.98432	1.0045	1	1
Yeung	1	BIVARIATE_G_FDR_OR	1079	61462	889	7645	53817	190	0.82391	0.12438	0.016251	0.97575	0.89315	0.98405	0.99939	1	1
Yeung	1	GLL_G_1_AND	1079	61462	268	47741	13721	811	0.24838	0.77675	0.019158	0.9833	0.78408	0.98098	1.2357	0.02882	0.0502026
Yeung	1	GLL_G_1_OR	1079	61462	284	47101	14361	795	0.26321	0.76634	0.019392	0.9834	0.77296	0.98075	1.2266	0.013893	0.0255981
Yeung	1	GLL_G_2_AND	1079	61462	42	60356	1106	1037	0.038925	0.982	0.036585	0.98311	0.96124	0.96356	1.3608	6.1389e-06	2.47765e-05
Yeung	1	GLL_G_2_OR	1079	61462	61	59448	2014	1018	0.056534	0.96723	0.029398	0.98316	0.94404	0.97075	1.3536	5.0057e-05	0.000164019
Yeung	1	GLL_G_3_AND	1079	61462	42	60356	1106	1037	0.038925	0.982	0.036585	0.98311	0.96124	0.96356	1.3608	6.1389e-06	2.47765e-05
Yeung	1	GLL_G_3_OR	1079	61462	61	59448	2014	1018	0.056534	0.96723	0.029398	0.98316	0.94404	0.97075	1.3536	5.0057e-05	0.000164019
GPL90	1	BIVARIATE_G_ALPHA	1063	60731	957	8742	51989	106	0.90028	0.14394	0.018075	0.98802	0.86185	0.982	0.98698	1.5483e-05	5.57143e-05
GPL90	1	BIVARIATE_G_FDR_AND	1063	60731	947	9620	51111	116	0.89087	0.1584	0.018191	0.98808	0.84865	0.98188	0.98785	3.826e-06	1.7441e-05
GPL90	1	BIVARIATE_G_FDR_OR	1063	60731	952	9127	51604	111	0.89558	0.15028	0.018114	0.98798	0.85611	0.98196	0.98742	1.0931e-05	4.17405e-05
GPL90	1	GLL_G_1_AND	1063	60731	503	36111	24620	560	0.47319	0.5946	0.020021	0.98473	0.66474	0.9801	1.1126	5.8677e-06	2.47765e-05
GPL90	1	GLL_G_1_OR	1063	60731	509	35679	25052	554	0.47883	0.58749	0.019913	0.98471	0.66467	0.98021	1.11	9.4304e-06	3.58977e-05
GPL90	1	GLL_G_2_AND	1063	60731	159	54729	6002	904	0.14958	0.90117	0.025807	0.98375	0.85615	0.97433	1.2932	1.675e-07	0
GPL90	1	GLL_G_2_OR	1063	60731	182	52869	7862	881	0.17121	0.87054	0.022626	0.98361	0.83884	0.97751	1.2815	6.8206e-05	0.000216982
GPL90	1	GLL_G_3_AND	1063	60731	60	59130	1601	1003	0.056444	0.97364	0.036123	0.98332	0.94392	0.96402	1.3488	9.2142e-08	0
GPL90	1	GLL_G_3_OR	1063	60731	98	57544	3187	965	0.092192	0.94752	0.029833	0.98351	0.90932	0.97031	1.3287	1.1592e-07	0
Hughes1	1	BIVARIATE_G_ALPHA	1075	61300	458	39671	21629	617	0.42605	0.64716	0.020736	0.98469	0.67374	0.97938	1.1351	5.6796e-07	5.16176e-06
Hughes1	1	BIVARIATE_G_FDR_AND	1075	61300	254	50945	10355	821	0.23628	0.83108	0.023942	0.98414	0.78218	0.97619	1.2393	1.5513e-08	0
Hughes1	1	BIVARIATE_G_FDR_OR	1075	61300	319	47706	13594	756	0.29674	0.77824	0.022928	0.9844	0.73739	0.9772	1.2038	9.5769e-09	0
Hughes1	1	GLL_G_1_AND	1075	61300	24	60391	909	1051	0.022326	0.98517	0.025723	0.98289	0.97779	0.97443	1.3802	0.036201	0.0609427
Hughes1	1	GLL_G_1_OR	1075	61300	38	59682	1618	1037	0.035349	0.97361	0.022947	0.98292	0.96501	0.9772	1.373	0.048202	0.0777881
Hughes1	1	GLL_G_2_AND	1075	61300	24	60391	909	1051	0.022326	0.98517	0.025723	0.98289	0.97779	0.97443	1.3802	0.036201	0.0609427
Hughes1	1	GLL_G_2_OR	1075	61300	38	59682	1618	1037	0.035349	0.97361	0.022947	0.98292	0.96501	0.9772	1.373	0.048202	0.0777881
Hughes1	1	GLL_G_3_AND	1075	61300	24	60391	909	1051	0.022326	0.98517	0.025723	0.98289	0.97779	0.97443	1.3802	0.036201	0.0609427
Hughes1	1	GLL_G_3_OR	1075	61300	38	59682	1618	1037	0.035349	0.97361	0.022947	0.98292	0.96501	0.9772	1.373	0.048202	0.0777881
Hughes2	1	BIVARIATE_G_ALPHA	1075	61300	556	35780	25520	519	0.51721	0.58368	0.021322	0.9857	0.6375	0.97878	1.0913	2.8719e-11	0
Hughes2	1	BIVARIATE_G_FDR_AND	1075	61300	349	46672	14628	726	0.32465	0.76137	0.023302	0.98468	0.71627	0.97682	1.1874	1.6281e-10	0
Hughes2	1	BIVARIATE_G_FDR_OR	1075	61300	423	42393	18907	652	0.39349	0.69156	0.021883	0.98485	0.68043	0.97823	1.1509	3.1005e-09	0
Hughes2	1	GLL_G_1_AND	1075	61300	20	60542	758	1055	0.018605	0.98763	0.025707	0.98287	0.98147	0.97444	1.3829	0.05243	0.0828344
Hughes2	1	GLL_G_1_OR	1075	61300	45	59748	1552	1030	0.04186	0.97468	0.028178	0.98305	0.95847	0.97197	1.3647	0.0010763	0.00251784
Hughes2	1	GLL_G_2_AND	1075	61300	20	60542	758	1055	0.018605	0.98763	0.025707	0.98287	0.98147	0.97444	1.3829	0.05243	0.0828344
Hughes2	1	GLL_G_2_OR	1075	61300	45	59748	1552	1030	0.04186	0.97468	0.028178	0.98305	0.95847	0.97197	1.3647	0.0010763	0.00251784
Hughes2	1	GLL_G_3_AND	1075	61300	20	60544	756	1055	0.018605	0.98767	0.025773	0.98287	0.98147	0.97438	1.3828	0.051339	0.0823536
Hughes2	1	GLL_G_3_OR	1075	61300	45	59748	1552	1030	0.04186	0.97468	0.028178	0.98305	0.95847	0.97197	1.3647	0.0010763	0.00251784
Hu	1	BIVARIATE_G_ALPHA	1075	61300	383	39553	21747	692	0.35628	0.64523	0.017307	0.98281	0.73501	0.98284	1.1748	0.47717	0.55297
Hu	1	BIVARIATE_G_FDR_AND	1075	61300	222	48943	12357	853	0.20651	0.79842	0.017648	0.98287	0.81869	0.9825	1.2628	0.36088	0.437463
Hu	1	BIVARIATE_G_FDR_OR	1075	61300	280	45647	15653	795	0.26047	0.74465	0.017574	0.98288	0.78238	0.98258	1.2297	0.3678	0.44136
Hu	1	GLL_G_1_AND	1075	61300	38	59923	1377	1037	0.035349	0.97754	0.026855	0.98299	0.96491	0.97329	1.3702	0.0054945	0.0110847
Hu	1	GLL_G_1_OR	1075	61300	56	59309	1991	1019	0.052093	0.96752	0.027357	0.98311	0.94846	0.97279	1.3581	0.00057041	0.00148751
Hu	1	GLL_G_2_AND	1075	61300	38	59923	1377	1037	0.035349	0.97754	0.026855	0.98299	0.96491	0.97329	1.3702	0.0054945	0.0110847
Hu	1	GLL_G_2_OR	1075	61300	56	59309	1991	1019	0.052093	0.96752	0.027357	0.98311	0.94846	0.97279	1.3581	0.00057041	0.00148751
Hu	1	GLL_G_3_AND	1075	61300	38	59923	1377	1037	0.035349	0.97754	0.026855	0.98299	0.96491	0.97329	1.3702	0.0054945	0.0110847
Hu	1	GLL_G_3_OR	1075	61300	56	59309	1991	1019	0.052093	0.96752	0.027357	0.98311	0.94846	0.97279	1.3581	0.00057041	0.00148751
Holstege3	1	BIVARIATE_G_ALPHA	1083	61707	825	14272	47435	258	0.76177	0.23128	0.017095	0.98224	0.80479	0.98307	1.0114	0.73175	0.802638
Holstege3	1	BIVARIATE_G_FDR_AND	1083	61707	743	18577	43130	340	0.68606	0.30105	0.016935	0.98203	0.76622	0.98323	1.032	0.83756	0.890859
Holstege3	1	BIVARIATE_G_FDR_OR	1083	61707	785	16724	44983	298	0.72484	0.27102	0.017152	0.98249	0.77919	0.983	1.0206	0.64774	0.722915
Holstege3	1	GLL_G_1_AND	1083	61707	156	52446	9261	927	0.14404	0.84992	0.016566	0.98263	0.86901	0.98359	1.3038	0.72488	0.796347
Holstege3	1	GLL_G_1_OR	1083	61707	174	51157	10550	909	0.16066	0.82903	0.016225	0.98254	0.85657	0.98393	1.2932	0.82716	0.883815
Holstege3	1	GLL_G_2_AND	1083	61707	24	60510	1197	1059	0.022161	0.9806	0.019656	0.9828	0.97803	0.98049	1.3846	0.28682	0.360838
Holstege3	1	GLL_G_2_OR	1083	61707	42	59416	2291	1041	0.038781	0.96287	0.018003	0.98278	0.96194	0.98215	1.3741	0.41178	0.488293
Holstege3	1	GLL_G_3_AND	1083	61707	24	60510	1197	1059	0.022161	0.9806	0.019656	0.9828	0.97803	0.98049	1.3846	0.28682	0.360838
Holstege3	1	GLL_G_3_OR	1083	61707	42	59416	2291	1041	0.038781	0.96287	0.018003	0.98278	0.96194	0.98215	1.3741	0.41178	0.488293
Holstege4	1	BIVARIATE_G_ALPHA	1083	61707	819	17816	43891	264	0.75623	0.28871	0.018318	0.9854	0.7519	0.98179	1.0115	0.0006463	0.00164309
Holstege4	1	BIVARIATE_G_FDR_AND	1083	61707	714	23367	38340	369	0.65928	0.37867	0.018282	0.98445	0.70862	0.98184	1.0392	0.0060635	0.0120935
Holstege4	1	BIVARIATE_G_FDR_OR	1083	61707	770	20637	41070	313	0.71099	0.33443	0.018403	0.98506	0.72561	0.98171	1.0233	0.00092733	0.00221345
Holstege4	1	GLL_G_1_AND	1083	61707	156	55334	6373	927	0.14404	0.89672	0.023893	0.98352	0.86216	0.97625	1.2982	2.0122e-05	7.2e-05
Holstege4	1	GLL_G_1_OR	1083	61707	186	54207	7500	897	0.17175	0.87846	0.0242	0.98372	0.83713	0.97594	1.2799	1.2149e-06	5.16176e-06
Holstege4	1	GLL_G_2_AND	1083	61707	156	55334	6373	927	0.14404	0.89672	0.023893	0.98352	0.86216	0.97625	1.2982	2.0122e-05	7.2e-05
Holstege4	1	GLL_G_2_OR	1083	61707	186	54207	7500	897	0.17175	0.87846	0.0242	0.98372	0.83713	0.97594	1.2799	1.2149e-06	5.16176e-06
Holstege4	1	GLL_G_3_AND	1083	61707	147	55557	6150	936	0.13573	0.90033	0.023344	0.98343	0.86999	0.9768	1.3042	0.00010792	0.000333991
Holstege4	1	GLL_G_3_OR	1083	61707	186	54240	7467	897	0.17175	0.87899	0.024304	0.98373	0.83705	0.97583	1.2798	9.2049e-07	5.16176e-06
Holstege1	3	BIVARIATE_G_ALPHA	2403	133533	1200	66135	67398	1203	0.49938	0.49527	0.017493	0.98213	0.7109	0.98267	1.1027	0.71174	0.7856
Holstege1	3	BIVARIATE_G_FDR_AND	2403	133533	938	80502	53031	1465	0.39035	0.60286	0.01738	0.98213	0.7276	0.98278	1.1564	0.76082	0.826773
Holstege1	3	BIVARIATE_G_FDR_OR	2403	133533	1045	74078	59455	1358	0.43487	0.55475	0.017273	0.982	0.71945	0.98289	1.1336	0.85325	0.904806
Holstege1	3	GLL_G_1_AND	2403	133533	93	128872	4661	2310	0.038702	0.96509	0.019562	0.98239	0.96193	0.9806	1.3731	0.17191	0.230747
Holstege1	3	GLL_G_1_OR	2403	133533	103	127905	5628	2300	0.042863	0.95785	0.017972	0.98234	0.95806	0.98219	1.3713	0.44705	0.522178
Holstege1	3	GLL_G_2_AND	2403	133533	93	128872	4661	2310	0.038702	0.96509	0.019562	0.98239	0.96193	0.9806	1.3731	0.17191	0.230747
Holstege1	3	GLL_G_2_OR	2403	133533	103	127905	5628	2300	0.042863	0.95785	0.017972	0.98234	0.95806	0.98219	1.3713	0.44705	0.522178
Holstege1	3	GLL_G_3_AND	2403	133533	93	128887	4646	2310	0.038702	0.96521	0.019624	0.98239	0.96193	0.98053	1.373	0.16431	0.222246
Holstege1	3	GLL_G_3_OR	2403	133533	103	127912	5621	2300	0.042863	0.95791	0.017994	0.98234	0.95806	0.98216	1.3713	0.44203	0.518038
Holstege2	3	BIVARIATE_G_ALPHA	2403	133533	1641	41907	91626	762	0.6829	0.31383	0.017595	0.98214	0.7559	0.98257	1.0323	0.65276	0.727361
Holstege2	3	BIVARIATE_G_FDR_AND	2403	133533	1494	50973	82560	909	0.62172	0.38173	0.017774	0.98248	0.72481	0.98238	1.0525	0.38207	0.456922
Holstege2	3	BIVARIATE_G_FDR_OR	2403	133533	1583	44982	88551	820	0.65876	0.33686	0.017563	0.9821	0.74579	0.9826	1.04	0.69085	0.764947
Holstege2	3	GLL_G_1_AND	2403	133533	306	119090	14443	2097	0.12734	0.89184	0.020747	0.9827	0.87934	0.97941	1.3117	0.0018845	0.00412234
Holstege2	3	GLL_G_1_OR	2403	133533	331	117814	15719	2072	0.13774	0.88228	0.020623	0.98272	0.87025	0.97953	1.3049	0.0017527	0.00389432
Holstege2	3	GLL_G_2_AND	2403	133533	306	119119	14414	2097	0.12734	0.89206	0.020788	0.9827	0.87931	0.97936	1.3116	0.0016857	0.00376934
Holstege2	3	GLL_G_2_OR	2403	133533	331	117816	15717	2072	0.13774	0.8823	0.020626	0.98272	0.87025	0.97953	1.3049	0.0017398	0.00387771
Holstege2	3	GLL_G_3_AND	2403	133533	142	126369	7164	2261	0.059093	0.94635	0.019436	0.98242	0.94244	0.98072	1.359	0.13142	0.183049
Holstege2	3	GLL_G_3_OR	2403	133533	229	122111	11422	2174	0.095298	0.91446	0.019655	0.98251	0.90874	0.9805	1.334	0.050948	0.082031
Gresham	3	BIVARIATE_G_ALPHA	2292	124044	1397	48341	75703	895	0.60951	0.38971	0.018119	0.98182	0.72453	0.98205	1.0567	0.54836	0.626952
Gresham	3	BIVARIATE_G_FDR_AND	2292	124044	1115	63001	61043	1177	0.48647	0.50789	0.017938	0.98166	0.71125	0.98223	1.1082	0.71674	0.788672
Gresham	3	BIVARIATE_G_FDR_OR	2292	124044	1275	55251	68793	1017	0.55628	0.44541	0.018197	0.98193	0.71025	0.98197	1.0774	0.45224	0.526488
Gresham	3	GLL_G_1_AND	2292	124044	1390	48592	75452	902	0.60646	0.39173	0.018089	0.98178	0.72448	0.98208	1.0578	0.58762	0.662134
Gresham	3	GLL_G_1_OR	2292	124044	1395	48405	75639	897	0.60864	0.39022	0.018109	0.98181	0.72456	0.98206	1.057	0.56204	0.640507
Gresham	3	GLL_G_2_AND	2292	124044	631	91923	32121	1661	0.27531	0.74105	0.019266	0.98225	0.76957	0.98089	1.2194	0.041942	0.0692998
Gresham	3	GLL_G_2_OR	2292	124044	1053	66190	57854	1239	0.45942	0.5336	0.017876	0.98163	0.71397	0.9823	1.1211	0.75833	0.825726
Gresham	3	GLL_G_3_AND	2292	124044	122	117708	6336	2170	0.053229	0.94892	0.018891	0.9819	0.94815	0.98128	1.3634	0.33636	0.411367
Gresham	3	GLL_G_3_OR	2292	124044	362	105123	18921	1930	0.15794	0.84747	0.018773	0.98197	0.85576	0.98139	1.293	0.24838	0.321703
M3D	3	BIVARIATE_G_ALPHA	2355	130413	2150	12937	117476	205	0.91295	0.0992	0.017973	0.9844	0.905	0.98215	0.98588	0.029016	0.0504189
M3D	3	BIVARIATE_G_FDR_AND	2355	130413	2131	14113	116300	224	0.90488	0.10822	0.017994	0.98438	0.89684	0.98213	0.9866	0.024217	0.0427144
M3D	3	BIVARIATE_G_FDR_OR	2355	130413	2142	13408	117005	213	0.90955	0.10281	0.017978	0.98436	0.90174	0.98215	0.98618	0.02874	0.0501878
M3D	3	GLL_G_1_AND	2355	130413	759	93809	36604	1596	0.32229	0.71932	0.020314	0.98327	0.73353	0.97983	1.1912	6.4765e-06	2.47765e-05
M3D	3	GLL_G_1_OR	2355	130413	800	91763	38650	1555	0.3397	0.70363	0.020279	0.98334	0.72376	0.97986	1.1815	3.8541e-06	1.7441e-05
M3D	3	GLL_G_2_AND	2355	130413	76	127573	2840	2279	0.032272	0.97822	0.026063	0.98245	0.96797	0.9741	1.373	0.00073408	0.00180655
M3D	3	GLL_G_2_OR	2355	130413	135	124812	5601	2220	0.057325	0.95705	0.023536	0.98252	0.94365	0.97662	1.3572	0.0006611	0.00166914
M3D	3	GLL_G_3_AND	2355	130413	76	127576	2837	2279	0.032272	0.97825	0.02609	0.98245	0.96797	0.97407	1.373	0.00071383	0.00177112
M3D	3	GLL_G_3_OR	2355	130413	135	124812	5601	2220	0.057325	0.95705	0.023536	0.98252	0.94365	0.97662	1.3572	0.0006611	0.00166914
Gasch	3	BIVARIATE_G_ALPHA	2332	130436	1283	57515	72921	1049	0.55017	0.44094	0.01729	0.98209	0.71756	0.98287	1.0808	0.81528	0.872449
Gasch	3	BIVARIATE_G_FDR_AND	2332	130436	999	73282	57154	1333	0.42839	0.56182	0.017179	0.98213	0.72024	0.98298	1.137	0.83668	0.890859
Gasch	3	BIVARIATE_G_FDR_OR	2332	130436	1175	64093	66343	1157	0.50386	0.49138	0.017403	0.98227	0.71053	0.98276	1.1008	0.68976	0.764947
Gasch	3	GLL_G_1_AND	2332	130436	56	128406	2030	2276	0.024014	0.98444	0.026846	0.98258	0.97611	0.97331	1.3783	0.0014783	0.00334695
Gasch	3	GLL_G_1_OR	2332	130436	80	127047	3389	2252	0.034305	0.97402	0.023061	0.98258	0.96604	0.97709	1.3737	0.0095669	0.0180055
Gasch	3	GLL_G_2_AND	2332	130436	55	128427	2009	2277	0.023585	0.9846	0.026647	0.98258	0.97654	0.97351	1.3787	0.0018941	0.00412916
Gasch	3	GLL_G_2_OR	2332	130436	80	127047	3389	2252	0.034305	0.97402	0.023061	0.98258	0.96604	0.97709	1.3737	0.0095669	0.0180055
Gasch	3	GLL_G_3_AND	2332	130436	51	128603	1833	2281	0.02187	0.98595	0.02707	0.98257	0.97823	0.97309	1.3796	0.0019738	0.00429024
Gasch	3	GLL_G_3_OR	2332	130436	80	127047	3389	2252	0.034305	0.97402	0.023061	0.98258	0.96604	0.97709	1.3737	0.0095669	0.0180055
Smith	3	BIVARIATE_G_ALPHA	2383	132881	1871	33700	99181	512	0.78514	0.25361	0.018515	0.98503	0.7767	0.9816	1.0047	7.3881e-06	2.87368e-05
Smith	3	BIVARIATE_G_FDR_AND	2383	132881	1669	44729	88152	714	0.70038	0.33661	0.018581	0.98429	0.72792	0.98154	1.0261	7.9798e-05	0.000251839
Smith	3	BIVARIATE_G_FDR_OR	2383	132881	1793	37423	95458	590	0.75241	0.28163	0.018437	0.98448	0.75984	0.98169	1.0123	0.000128	0.000384
Smith	3	GLL_G_1_AND	2383	132881	355	118983	13898	2028	0.14897	0.89541	0.024907	0.98324	0.85743	0.97524	1.2942	1.9364e-11	0
Smith	3	GLL_G_1_OR	2383	132881	402	116435	16446	1981	0.16869	0.87624	0.02386	0.98327	0.84047	0.97628	1.2822	1.8031e-10	0
Smith	3	GLL_G_2_AND	2383	132881	351	119287	13594	2032	0.14729	0.8977	0.02517	0.98325	0.85882	0.97497	1.2951	7.2574e-12	0
Smith	3	GLL_G_2_OR	2383	132881	402	116455	16426	1981	0.16869	0.87639	0.023889	0.98327	0.84045	0.97625	1.2821	1.5539e-10	0
Smith	3	GLL_G_3_AND	2383	132881	215	126663	6218	2168	0.090222	0.95321	0.033421	0.98317	0.91098	0.96673	1.3274	0	0
Smith	3	GLL_G_3_OR	2383	132881	332	120320	12561	2051	0.13932	0.90547	0.02575	0.98324	0.86586	0.97439	1.3	2.0725e-12	0
Yeung	3	BIVARIATE_G_ALPHA	2378	132118	2012	14993	117125	366	0.84609	0.11348	0.016888	0.97617	0.89978	0.9834	0.99509	1	1
Yeung	3	BIVARIATE_G_FDR_AND	2378	132118	1947	17220	114898	431	0.81876	0.13034	0.016663	0.97558	0.88835	0.98364	0.9999	1	1
Yeung	3	BIVARIATE_G_FDR_OR	2378	132118	1992	15583	116535	386	0.83768	0.11795	0.016806	0.97583	0.89686	0.98349	0.9965	1	1
Yeung	3	GLL_G_1_AND	2378	132118	515	106182	25936	1863	0.21657	0.80369	0.01947	0.98276	0.80765	0.98068	1.2551	0.0080917	0.0157357
Yeung	3	GLL_G_1_OR	2378	132118	542	104861	27257	1836	0.22792	0.79369	0.019497	0.98279	0.79917	0.98065	1.248	0.0058684	0.0117695
Yeung	3	GLL_G_2_AND	2378	132118	71	130578	1540	2307	0.029857	0.98834	0.044072	0.98264	0.97021	0.95609	1.362	6.0549e-12	0
Yeung	3	GLL_G_2_OR	2378	132118	104	129241	2877	2274	0.043734	0.97822	0.034888	0.98271	0.95651	0.96527	1.3586	1.073e-10	0
Yeung	3	GLL_G_3_AND	2378	132118	71	130578	1540	2307	0.029857	0.98834	0.044072	0.98264	0.97021	0.95609	1.362	6.0549e-12	0
Yeung	3	GLL_G_3_OR	2378	132118	104	129241	2877	2274	0.043734	0.97822	0.034888	0.98271	0.95651	0.96527	1.3586	1.073e-10	0
GPL90	3	BIVARIATE_G_ALPHA	2326	130154	2030	20107	110047	296	0.87274	0.15449	0.018113	0.98549	0.85504	0.98199	0.9901	0.00014745	0.000435418
GPL90	3	BIVARIATE_G_FDR_AND	2326	130154	2000	22345	107809	326	0.85985	0.17168	0.018213	0.98562	0.84009	0.98189	0.99174	2.7754e-05	9.63529e-05
GPL90	3	BIVARIATE_G_FDR_OR	2326	130154	2013	21046	109108	313	0.86543	0.1617	0.018115	0.98535	0.84903	0.98199	0.99106	0.00020365	0.000591769
GPL90	3	GLL_G_1_AND	2326	130154	988	84093	46061	1338	0.42476	0.6461	0.020999	0.98434	0.67538	0.97913	1.1355	1.7133e-12	0
GPL90	3	GLL_G_1_OR	2326	130154	1000	83298	46856	1326	0.42992	0.64	0.020896	0.98433	0.67423	0.97923	1.133	3.8297e-12	0
GPL90	3	GLL_G_2_AND	2326	130154	228	121837	8317	2098	0.098022	0.9361	0.026682	0.98307	0.90424	0.97346	1.327	3.3306e-10	0
GPL90	3	GLL_G_2_OR	2326	130154	300	118444	11710	2026	0.12898	0.91003	0.024979	0.98318	0.87566	0.97517	1.3074	4.676e-10	0
GPL90	3	GLL_G_3_AND	2326	130154	68	128269	1885	2258	0.029235	0.98552	0.034818	0.9827	0.97087	0.96534	1.3689	1.4604e-07	0
GPL90	3	GLL_G_3_OR	2326	130154	137	125987	4167	2189	0.058899	0.96798	0.031831	0.98292	0.94165	0.96832	1.3502	3.924e-11	0
Hughes1	3	BIVARIATE_G_ALPHA	2372	132220	969	84924	47296	1403	0.40852	0.64229	0.020077	0.98375	0.69124	0.98006	1.1446	2.3818e-07	0
Hughes1	3	BIVARIATE_G_FDR_AND	2372	132220	527	109058	23162	1845	0.22218	0.82482	0.022247	0.98336	0.79731	0.97789	1.2494	4.4903e-09	0
Hughes1	3	BIVARIATE_G_FDR_OR	2372	132220	676	101284	30936	1696	0.28499	0.76603	0.021384	0.98353	0.75232	0.97875	1.212	7.8742e-09	0
Hughes1	3	GLL_G_1_AND	2372	132220	32	130635	1585	2340	0.013491	0.98801	0.01979	0.9824	0.98658	0.98037	1.3907	0.27791	0.350886
Hughes1	3	GLL_G_1_OR	2372	132220	60	129395	2825	2312	0.025295	0.97863	0.020797	0.98245	0.97494	0.97936	1.3816	0.11023	0.15696
Hughes1	3	GLL_G_2_AND	2372	132220	32	130635	1585	2340	0.013491	0.98801	0.01979	0.9824	0.98658	0.98037	1.3907	0.27791	0.350886
Hughes1	3	GLL_G_2_OR	2372	132220	60	129395	2825	2312	0.025295	0.97863	0.020797	0.98245	0.97494	0.97936	1.3816	0.11023	0.15696
Hughes1	3	GLL_G_3_AND	2372	132220	32	130760	1460	2340	0.013491	0.98896	0.021448	0.98242	0.98657	0.97871	1.3895	0.15204	0.207247
Hughes1	3	GLL_G_3_OR	2372	132220	60	129395	2825	2312	0.025295	0.97863	0.020797	0.98245	0.97494	0.97936	1.3816	0.11023	0.15696
Hughes2	3	BIVARIATE_G_ALPHA	2372	132220	1178	76957	55263	1194	0.49663	0.58204	0.020871	0.98472	0.65428	0.97925	1.1009	1.3434e-14	0
Hughes2	3	BIVARIATE_G_FDR_AND	2372	132220	735	100221	31999	1637	0.30987	0.75799	0.022454	0.98393	0.73134	0.97768	1.1966	6.728e-14	0
Hughes2	3	BIVARIATE_G_FDR_OR	2372	132220	885	91301	40919	1487	0.3731	0.69052	0.02117	0.98397	0.69913	0.97896	1.1624	4.0097e-11	0
Hughes2	3	GLL_G_1_AND	2372	132220	29	130784	1436	2343	0.012226	0.98914	0.019795	0.9824	0.98783	0.98036	1.3916	0.28917	0.361849
Hughes2	3	GLL_G_1_OR	2372	132220	61	129534	2686	2311	0.025717	0.97969	0.022206	0.98247	0.9745	0.97795	1.3803	0.042197	0.0693731
Hughes2	3	GLL_G_2_AND	2372	132220	29	130784	1436	2343	0.012226	0.98914	0.019795	0.9824	0.98783	0.98036	1.3916	0.28917	0.361849
Hughes2	3	GLL_G_2_OR	2372	132220	61	129534	2686	2311	0.025717	0.97969	0.022206	0.98247	0.9745	0.97795	1.3803	0.042197	0.0693731
Hughes2	3	GLL_G_3_AND	2372	132220	29	130856	1364	2343	0.012226	0.98968	0.020818	0.98241	0.98783	0.97934	1.3909	0.20654	0.27254
Hughes2	3	GLL_G_3_OR	2372	132220	61	129535	2685	2311	0.025717	0.97969	0.022214	0.98247	0.97449	0.97794	1.3803	0.041955	0.0692998
Hu	3	BIVARIATE_G_ALPHA	2372	132220	883	84955	47265	1489	0.37226	0.64253	0.018339	0.98277	0.72239	0.98181	1.1652	0.073215	0.110531
Hu	3	BIVARIATE_G_FDR_AND	2372	132220	511	105334	26886	1861	0.21543	0.79666	0.018652	0.98264	0.81049	0.9815	1.2564	0.079328	0.119503
Hu	3	BIVARIATE_G_FDR_OR	2372	132220	653	98092	34128	1719	0.2753	0.74188	0.018775	0.98278	0.7693	0.98138	1.2198	0.032049	0.0551431
Hu	3	GLL_G_1_AND	2372	132220	58	130095	2125	2314	0.024452	0.98393	0.026569	0.98252	0.97568	0.97359	1.3781	0.0016726	0.00375222
Hu	3	GLL_G_1_OR	2372	132220	75	129081	3139	2297	0.031619	0.97626	0.023335	0.98252	0.96867	0.97682	1.3754	0.0098562	0.0184014
Hu	3	GLL_G_2_AND	2372	132220	58	130095	2125	2314	0.024452	0.98393	0.026569	0.98252	0.97568	0.97359	1.3781	0.0016726	0.00375222
Hu	3	GLL_G_2_OR	2372	132220	75	129081	3139	2297	0.031619	0.97626	0.023335	0.98252	0.96867	0.97682	1.3754	0.0098562	0.0184014
Hu	3	GLL_G_3_AND	2372	132220	58	130096	2124	2314	0.024452	0.98394	0.026581	0.98252	0.97568	0.97358	1.3781	0.0016559	0.00373798
Hu	3	GLL_G_3_OR	2372	132220	75	129081	3139	2297	0.031619	0.97626	0.023335	0.98252	0.96867	0.97682	1.3754	0.0098562	0.0184014
Holstege3	3	BIVARIATE_G_ALPHA	2403	133533	1828	31275	102258	575	0.76072	0.23421	0.017562	0.98195	0.8023	0.9826	1.0112	0.73905	0.806863
Holstege3	3	BIVARIATE_G_FDR_AND	2403	133533	1648	41549	91984	755	0.68581	0.31115	0.017601	0.98215	0.75712	0.98256	1.0314	0.64414	0.72119
Holstege3	3	BIVARIATE_G_FDR_OR	2403	133533	1737	36894	96639	666	0.72285	0.27629	0.017657	0.98227	0.77496	0.9825	1.0207	0.55893	0.637998
Holstege3	3	GLL_G_1_AND	2403	133533	314	116563	16970	2089	0.13067	0.87292	0.018167	0.98239	0.87857	0.98199	1.3114	0.31175	0.385297
Holstege3	3	GLL_G_1_OR	2403	133533	352	114198	19335	2051	0.14648	0.8552	0.01788	0.98236	0.86571	0.98228	1.3012	0.41958	0.496703
Holstege3	3	GLL_G_2_AND	2403	133533	30	131834	1699	2373	0.012484	0.98728	0.017351	0.98232	0.9876	0.98281	1.3931	0.5673	0.643368
Holstege3	3	GLL_G_2_OR	2403	133533	67	130228	3305	2336	0.027882	0.97525	0.01987	0.98238	0.97243	0.98029	1.3805	0.18063	0.241069
Holstege3	3	GLL_G_3_AND	2403	133533	30	131834	1699	2373	0.012484	0.98728	0.017351	0.98232	0.9876	0.98281	1.3931	0.5673	0.643368
Holstege3	3	GLL_G_3_OR	2403	133533	67	130228	3305	2336	0.027882	0.97525	0.01987	0.98238	0.97243	0.98029	1.3805	0.18063	0.241069
Holstege4	3	BIVARIATE_G_ALPHA	2403	133533	1792	39319	94214	611	0.74573	0.29445	0.018666	0.9847	0.74997	0.98145	1.0137	8.8009e-06	3.58977e-05
Holstege4	3	BIVARIATE_G_FDR_AND	2403	133533	1578	51626	81907	825	0.65668	0.38662	0.018902	0.98427	0.70293	0.98122	1.0394	8.2222e-06	3.24624e-05
Holstege4	3	BIVARIATE_G_FDR_OR	2403	133533	1673	45687	87846	730	0.69621	0.34214	0.018689	0.98427	0.72461	0.98144	1.0273	4.4616e-05	0.000149716
Holstege4	3	GLL_G_1_AND	2403	133533	258	122753	10780	2145	0.10737	0.91927	0.023374	0.98283	0.89628	0.97678	1.3231	3.2947e-06	1.35871e-05
Holstege4	3	GLL_G_1_OR	2403	133533	305	120693	12840	2098	0.12692	0.90384	0.023203	0.98291	0.87835	0.97695	1.3101	7.03e-07	5.16176e-06
Holstege4	3	GLL_G_2_AND	2403	133533	258	122753	10780	2145	0.10737	0.91927	0.023374	0.98283	0.89628	0.97678	1.3231	3.2947e-06	1.35871e-05
Holstege4	3	GLL_G_2_OR	2403	133533	305	120693	12840	2098	0.12692	0.90384	0.023203	0.98291	0.87835	0.97695	1.3101	7.03e-07	5.16176e-06
Holstege4	3	GLL_G_3_AND	2403	133533	215	124968	8565	2188	0.089471	0.93586	0.024487	0.98279	0.91278	0.97566	1.3344	1.1729e-06	5.16176e-06
Holstege4	3	GLL_G_3_OR	2403	133533	295	121028	12505	2108	0.12276	0.90635	0.023047	0.98288	0.88222	0.9771	1.313	1.8963e-06	9.61644e-06
Holstege1	2	BIVARIATE_G_ALPHA	1785	98655	888	48971	49684	897	0.49748	0.49639	0.017559	0.98201	0.71145	0.98261	1.1035	0.7112	0.7856
Holstege1	2	BIVARIATE_G_FDR_AND	1785	98655	703	59546	39109	1082	0.39384	0.60358	0.017658	0.98215	0.72428	0.9825	1.1543	0.60241	0.676627
Holstege1	2	BIVARIATE_G_FDR_OR	1785	98655	771	54793	43862	1014	0.43193	0.5554	0.017274	0.98183	0.72137	0.98289	1.1351	0.86622	0.917174
Holstege1	2	GLL_G_1_AND	1785	98655	75	95002	3653	1710	0.042017	0.96297	0.020118	0.98232	0.9587	0.98004	1.3704	0.14987	0.205085
Holstege1	2	GLL_G_1_OR	1785	98655	84	94203	4452	1701	0.047059	0.95487	0.018519	0.98226	0.95401	0.98164	1.368	0.36589	0.43982
Holstege1	2	GLL_G_2_AND	1785	98655	75	95002	3653	1710	0.042017	0.96297	0.020118	0.98232	0.9587	0.98004	1.3704	0.14987	0.205085
Holstege1	2	GLL_G_2_OR	1785	98655	84	94203	4452	1701	0.047059	0.95487	0.018519	0.98226	0.95401	0.98164	1.368	0.36589	0.43982
Holstege1	2	GLL_G_3_AND	1785	98655	75	95002	3653	1710	0.042017	0.96297	0.020118	0.98232	0.9587	0.98004	1.3704	0.14987	0.205085
Holstege1	2	GLL_G_3_OR	1785	98655	84	94203	4452	1701	0.047059	0.95487	0.018519	0.98226	0.95401	0.98164	1.368	0.36589	0.43982
Holstege2	2	BIVARIATE_G_ALPHA	1785	98655	1222	31359	67296	563	0.68459	0.31787	0.017835	0.98236	0.75152	0.98232	1.0316	0.43463	0.511072
Holstege2	2	BIVARIATE_G_FDR_AND	1785	98655	1092	38151	60504	693	0.61176	0.38671	0.017728	0.98216	0.72584	0.98243	1.0562	0.57196	0.647606
Holstege2	2	BIVARIATE_G_FDR_OR	1785	98655	1170	33675	64980	615	0.65546	0.34134	0.017687	0.98206	0.74333	0.98248	1.041	0.6317	0.708392
Holstege2	2	GLL_G_1_AND	1785	98655	233	86969	11686	1552	0.13053	0.88155	0.019549	0.98247	0.8775	0.98061	1.3104	0.06571	0.100369
Holstege2	2	GLL_G_1_OR	1785	98655	255	85953	12702	1530	0.14286	0.87125	0.01968	0.98251	0.86676	0.98048	1.3022	0.044284	0.0724647
Holstege2	2	GLL_G_2_AND	1785	98655	233	86969	11686	1552	0.13053	0.88155	0.019549	0.98247	0.8775	0.98061	1.3104	0.06571	0.100369
Holstege2	2	GLL_G_2_OR	1785	98655	255	85953	12702	1530	0.14286	0.87125	0.01968	0.98251	0.86676	0.98048	1.3022	0.044284	0.0724647
Holstege2	2	GLL_G_3_AND	1785	98655	118	92177	6478	1667	0.066106	0.93434	0.01789	0.98224	0.9362	0.98227	1.3552	0.48599	0.560205
Holstege2	2	GLL_G_3_OR	1785	98655	193	88620	10035	1592	0.10812	0.89828	0.01887	0.98235	0.89766	0.98129	1.3259	0.1994	0.263614
Gresham	2	BIVARIATE_G_ALPHA	1721	92175	1049	35238	56937	672	0.60953	0.38229	0.018091	0.98129	0.73077	0.98209	1.0567	0.77109	0.836639
Gresham	2	BIVARIATE_G_FDR_AND	1721	92175	845	45974	46201	876	0.49099	0.49877	0.017961	0.9813	0.71437	0.98222	1.1061	0.81209	0.871693
Gresham	2	BIVARIATE_G_FDR_OR	1721	92175	967	40213	51962	754	0.56188	0.43627	0.01827	0.98159	0.71396	0.9819	1.0751	0.57969	0.655302
Gresham	2	GLL_G_1_AND	1721	92175	1042	35475	56700	679	0.60546	0.38487	0.018046	0.98122	0.73079	0.98213	1.0583	0.80714	0.869037
Gresham	2	GLL_G_1_OR	1721	92175	1047	35299	56876	674	0.60837	0.38296	0.018076	0.98126	0.73083	0.9821	1.0571	0.78358	0.848878
Gresham	2	GLL_G_2_AND	1721	92175	596	60482	31693	1125	0.34631	0.65616	0.018458	0.98174	0.7386	0.98171	1.1793	0.42982	0.506264
Gresham	2	GLL_G_2_OR	1721	92175	901	42424	49751	820	0.52353	0.46025	0.017788	0.98104	0.71996	0.98239	1.0917	0.91653	0.954605
Gresham	2	GLL_G_3_AND	1721	92175	125	85741	6434	1596	0.072632	0.9302	0.019058	0.98173	0.92999	0.98111	1.3499	0.33937	0.414327
Gresham	2	GLL_G_3_OR	1721	92175	364	74386	17789	1357	0.2115	0.80701	0.020052	0.98208	0.81177	0.98011	1.2578	0.030645	0.052857
M3D	2	BIVARIATE_G_ALPHA	1765	97235	1608	9828	87407	157	0.91105	0.10107	0.018064	0.98428	0.90332	0.98206	0.98596	0.055023	0.0866057
M3D	2	BIVARIATE_G_FDR_AND	1765	97235	1592	10714	86521	173	0.90198	0.11019	0.018068	0.98411	0.8952	0.98206	0.98681	0.061466	0.0952519
M3D	2	BIVARIATE_G_FDR_OR	1765	97235	1602	10166	87069	163	0.90765	0.10455	0.018067	0.98422	0.9002	0.98206	0.98627	0.056579	0.0888556
M3D	2	GLL_G_1_AND	1765	97235	595	68679	28556	1170	0.33711	0.70632	0.020411	0.98325	0.72503	0.97973	1.1828	5.1834e-05	0.000169
M3D	2	GLL_G_1_OR	1765	97235	629	67102	30133	1136	0.35637	0.6901	0.020447	0.98335	0.71435	0.97969	1.1721	2.1075e-05	7.48325e-05
M3D	2	GLL_G_2_AND	1765	97235	70	94743	2492	1695	0.03966	0.97437	0.027322	0.98242	0.96068	0.97284	1.3669	0.00037077	0.00101735
M3D	2	GLL_G_2_OR	1765	97235	115	92346	4889	1650	0.065156	0.94972	0.022982	0.98245	0.9362	0.97718	1.3522	0.0037498	0.00771994
M3D	2	GLL_G_3_AND	1765	97235	70	94743	2492	1695	0.03966	0.97437	0.027322	0.98242	0.96068	0.97284	1.3669	0.00037077	0.00101735
M3D	2	GLL_G_3_OR	1765	97235	115	92346	4889	1650	0.065156	0.94972	0.022982	0.98245	0.9362	0.97718	1.3522	0.0037498	0.00771994
Gasch	2	BIVARIATE_G_ALPHA	1743	96627	974	44040	52587	769	0.55881	0.45577	0.018185	0.98284	0.7006	0.98197	1.0764	0.12174	0.171609
Gasch	2	BIVARIATE_G_FDR_AND	1743	96627	770	56046	40581	973	0.44177	0.58002	0.018621	0.98294	0.69857	0.98153	1.129	0.037283	0.0624646
Gasch	2	BIVARIATE_G_FDR_OR	1743	96627	890	49129	47498	853	0.51061	0.50844	0.018393	0.98293	0.69364	0.98176	1.0968	0.062542	0.0967059
Gasch	2	GLL_G_1_AND	1743	96627	52	94990	1637	1691	0.029834	0.98306	0.030787	0.98251	0.97031	0.96937	1.3713	0.00011966	0.000361545
Gasch	2	GLL_G_1_OR	1743	96627	75	93834	2793	1668	0.043029	0.9711	0.026151	0.98253	0.95741	0.97401	1.3653	0.00067194	0.0016788
Gasch	2	GLL_G_2_AND	1743	96627	52	94995	1632	1691	0.029834	0.98311	0.030879	0.98251	0.97031	0.96928	1.3713	0.00011137	0.000340271
Gasch	2	GLL_G_2_OR	1743	96627	75	93834	2793	1668	0.043029	0.9711	0.026151	0.98253	0.95741	0.97401	1.3653	0.00067194	0.0016788
Gasch	2	GLL_G_3_AND	1743	96627	47	95152	1475	1696	0.026965	0.98474	0.03088	0.98249	0.97315	0.96928	1.3733	0.00023146	0.000661886
Gasch	2	GLL_G_3_OR	1743	96627	75	93834	2793	1668	0.043029	0.9711	0.026151	0.98253	0.95741	0.97401	1.3653	0.00067194	0.0016788
Smith	2	BIVARIATE_G_ALPHA	1779	98391	1390	25150	73241	389	0.78134	0.25561	0.018625	0.98477	0.77584	0.98149	1.0054	0.00020181	0.000588398
Smith	2	BIVARIATE_G_FDR_AND	1779	98391	1253	33257	65134	526	0.70433	0.33801	0.018874	0.98443	0.72502	0.98125	1.0247	9.6218e-05	0.000300857
Smith	2	BIVARIATE_G_FDR_OR	1779	98391	1336	27912	70479	443	0.75098	0.28368	0.018603	0.98438	0.75836	0.98152	1.0125	0.00069452	0.00173011
Smith	2	GLL_G_1_AND	1779	98391	301	87165	11226	1478	0.1692	0.8859	0.026113	0.98333	0.8386	0.97403	1.2801	5.9365e-12	0
Smith	2	GLL_G_1_OR	1779	98391	349	85125	13266	1430	0.19618	0.86517	0.025633	0.98348	0.81505	0.97451	1.2631	7.9414e-13	0
Smith	2	GLL_G_2_AND	1779	98391	301	87176	11215	1478	0.1692	0.88602	0.026138	0.98333	0.83859	0.97401	1.2801	5.329e-12	0
Smith	2	GLL_G_2_OR	1779	98391	349	85126	13265	1430	0.19618	0.86518	0.025635	0.98348	0.81505	0.9745	1.2631	7.867e-13	0
Smith	2	GLL_G_3_AND	1779	98391	208	92192	6199	1571	0.11692	0.937	0.032464	0.98324	0.88533	0.96768	1.3099	0	0
Smith	2	GLL_G_3_OR	1779	98391	308	87120	11271	1471	0.17313	0.88545	0.0266	0.9834	0.83477	0.97354	1.2772	3.5549e-13	0
Yeung	2	BIVARIATE_G_ALPHA	1779	98211	1507	11656	86555	272	0.84711	0.11868	0.017113	0.9772	0.89448	0.98315	0.99471	0.99999	1
Yeung	2	BIVARIATE_G_FDR_AND	1779	98211	1458	13409	84802	321	0.81956	0.13653	0.016902	0.97662	0.88212	0.98338	0.99952	1	1
Yeung	2	BIVARIATE_G_FDR_OR	1779	98211	1494	12132	86079	285	0.8398	0.12353	0.01706	0.97705	0.89099	0.98321	0.99591	1	1
Yeung	2	GLL_G_1_AND	1779	98211	402	78144	20067	1377	0.22597	0.79567	0.019639	0.98268	0.80054	0.98051	1.2491	0.014553	0.0266047
Yeung	2	GLL_G_1_OR	1779	98211	420	77132	21079	1359	0.23609	0.78537	0.019536	0.98269	0.79349	0.98062	1.2429	0.016768	0.030338
Yeung	2	GLL_G_2_AND	1779	98211	61	96892	1319	1718	0.034289	0.98657	0.044203	0.98258	0.9658	0.95596	1.3587	1.8705e-10	0
Yeung	2	GLL_G_2_OR	1779	98211	85	95760	2451	1694	0.04778	0.97504	0.033517	0.98262	0.95255	0.96664	1.3568	3.6156e-08	0
Yeung	2	GLL_G_3_AND	1779	98211	61	96892	1319	1718	0.034289	0.98657	0.044203	0.98258	0.9658	0.95596	1.3587	1.8705e-10	0
Yeung	2	GLL_G_3_OR	1779	98211	85	95760	2451	1694	0.04778	0.97504	0.033517	0.98262	0.95255	0.96664	1.3568	3.6156e-08	0
GPL90	2	BIVARIATE_G_ALPHA	1750	96980	1547	14662	82318	203	0.884	0.15119	0.018446	0.98634	0.8567	0.98165	0.98838	1.7985e-05	6.58125e-05
GPL90	2	BIVARIATE_G_FDR_AND	1750	96980	1529	16237	80743	221	0.87371	0.16743	0.018585	0.98657	0.8421	0.98151	0.98951	1.6057e-06	9.61644e-06
GPL90	2	BIVARIATE_G_FDR_OR	1750	96980	1538	15326	81654	212	0.87886	0.15803	0.018487	0.98636	0.85064	0.98161	0.98896	1.0317e-05	3.9e-05
GPL90	2	GLL_G_1_AND	1750	96980	802	60932	36048	948	0.45829	0.62829	0.021764	0.98468	0.65698	0.97836	1.1182	1.5099e-13	0
GPL90	2	GLL_G_1_OR	1750	96980	814	60298	36682	936	0.46514	0.62176	0.021709	0.98471	0.65509	0.97841	1.115	1.43e-13	0
GPL90	2	GLL_G_2_AND	1750	96980	208	89480	7500	1542	0.11886	0.92266	0.026985	0.98306	0.88453	0.97316	1.3127	1.2003e-09	0
GPL90	2	GLL_G_2_OR	1750	96980	265	86926	10054	1485	0.15143	0.89633	0.025681	0.9832	0.85488	0.97446	1.292	5.8137e-10	0
GPL90	2	GLL_G_3_AND	1750	96980	60	95183	1797	1690	0.034286	0.98147	0.03231	0.98255	0.96589	0.96785	1.3671	9.5497e-06	3.9e-05
GPL90	2	GLL_G_3_OR	1750	96980	113	93196	3784	1637	0.064571	0.96098	0.028997	0.98274	0.93624	0.97116	1.3483	3.4093e-07	0
Hughes1	2	BIVARIATE_G_ALPHA	1769	97951	747	63695	34256	1022	0.42227	0.65027	0.021341	0.98421	0.67533	0.97879	1.1365	2.5363e-10	0
Hughes1	2	BIVARIATE_G_FDR_AND	1769	97951	421	81454	16497	1348	0.23799	0.83158	0.024885	0.98372	0.7804	0.97525	1.2375	9.8477e-14	0
Hughes1	2	BIVARIATE_G_FDR_OR	1769	97951	540	75870	22081	1229	0.30526	0.77457	0.023872	0.98406	0.7304	0.97626	1.1981	1.0658e-14	0
Hughes1	2	GLL_G_1_AND	1769	97951	29	96719	1232	1740	0.016393	0.98742	0.022998	0.98233	0.98369	0.97716	1.3864	0.097878	0.143445
Hughes1	2	GLL_G_1_OR	1769	97951	51	95739	2212	1718	0.02883	0.97742	0.022536	0.98237	0.97143	0.97762	1.3779	0.051919	0.0826466
Hughes1	2	GLL_G_2_AND	1769	97951	29	96719	1232	1740	0.016393	0.98742	0.022998	0.98233	0.98369	0.97716	1.3864	0.097878	0.143445
Hughes1	2	GLL_G_2_OR	1769	97951	51	95739	2212	1718	0.02883	0.97742	0.022536	0.98237	0.97143	0.97762	1.3779	0.051919	0.0826466
Hughes1	2	GLL_G_3_AND	1769	97951	29	96765	1186	1740	0.016393	0.98789	0.023868	0.98234	0.98368	0.97629	1.3858	0.069518	0.105631
Hughes1	2	GLL_G_3_OR	1769	97951	51	95739	2212	1718	0.02883	0.97742	0.022536	0.98237	0.97143	0.97762	1.3779	0.051919	0.0826466
Hughes2	2	BIVARIATE_G_ALPHA	1769	97951	885	57083	40868	884	0.50028	0.58277	0.021196	0.98475	0.651	0.97892	1.099	2.0766e-12	0
Hughes2	2	BIVARIATE_G_FDR_AND	1769	97951	550	74326	23625	1219	0.31091	0.75881	0.022751	0.98386	0.73008	0.97738	1.1958	2.6525e-11	0
Hughes2	2	BIVARIATE_G_FDR_OR	1769	97951	666	67690	30261	1103	0.37648	0.69106	0.021535	0.98397	0.69586	0.9786	1.1602	1.349e-09	0
Hughes2	2	GLL_G_1_AND	1769	97951	29	96737	1214	1740	0.016393	0.98761	0.023331	0.98233	0.98368	0.97683	1.3861	0.085997	0.127095
Hughes2	2	GLL_G_1_OR	1769	97951	62	95694	2257	1707	0.035048	0.97696	0.026736	0.98247	0.96523	0.97342	1.3705	0.001158	0.00264793
Hughes2	2	GLL_G_2_AND	1769	97951	29	96737	1214	1740	0.016393	0.98761	0.023331	0.98233	0.98368	0.97683	1.3861	0.085997	0.127095
Hughes2	2	GLL_G_2_OR	1769	97951	62	95694	2257	1707	0.035048	0.97696	0.026736	0.98247	0.96523	0.97342	1.3705	0.001158	0.00264793
Hughes2	2	GLL_G_3_AND	1769	97951	29	96772	1179	1740	0.016393	0.98796	0.024007	0.98234	0.98368	0.97615	1.3857	0.065769	0.100369
Hughes2	2	GLL_G_3_OR	1769	97951	62	95695	2256	1707	0.035048	0.97697	0.026747	0.98247	0.96523	0.97341	1.3705	0.0011463	0.00264636
Hu	2	BIVARIATE_G_ALPHA	1769	97951	642	62772	35179	1127	0.36292	0.64085	0.017922	0.98236	0.73134	0.98224	1.1706	0.38588	0.460693
Hu	2	BIVARIATE_G_FDR_AND	1769	97951	376	77737	20214	1393	0.21255	0.79363	0.018261	0.9824	0.81404	0.9819	1.2585	0.27405	0.34789
Hu	2	BIVARIATE_G_FDR_OR	1769	97951	483	72391	25560	1286	0.27304	0.73905	0.018546	0.98255	0.77238	0.98161	1.2214	0.13406	0.185988
Hu	2	GLL_G_1_AND	1769	97951	54	96158	1793	1715	0.030526	0.98169	0.029237	0.98248	0.96965	0.97092	1.372	0.00032339	0.000903371
Hu	2	GLL_G_1_OR	1769	97951	72	95323	2628	1697	0.040701	0.97317	0.026667	0.98251	0.95967	0.97349	1.3666	0.00052379	0.00139866
Hu	2	GLL_G_2_AND	1769	97951	54	96158	1793	1715	0.030526	0.98169	0.029237	0.98248	0.96965	0.97092	1.372	0.00032339	0.000903371
Hu	2	GLL_G_2_OR	1769	97951	72	95323	2628	1697	0.040701	0.97317	0.026667	0.98251	0.95967	0.97349	1.3666	0.00052379	0.00139866
Hu	2	GLL_G_3_AND	1769	97951	54	96158	1793	1715	0.030526	0.98169	0.029237	0.98248	0.96965	0.97092	1.372	0.00032339	0.000903371
Hu	2	GLL_G_3_OR	1769	97951	72	95323	2628	1697	0.040701	0.97317	0.026667	0.98251	0.95967	0.97349	1.3666	0.00052379	0.00139866
Holstege3	2	BIVARIATE_G_ALPHA	1785	98655	1359	23360	75295	426	0.76134	0.23678	0.017729	0.98209	0.79966	0.98243	1.0108	0.59918	0.674077
Holstege3	2	BIVARIATE_G_FDR_AND	1785	98655	1235	31011	67644	550	0.69188	0.31434	0.01793	0.98257	0.75171	0.98222	1.0293	0.30698	0.380742
Holstege3	2	BIVARIATE_G_FDR_OR	1785	98655	1301	27548	71107	484	0.72885	0.27924	0.017968	0.98273	0.77008	0.98218	1.0188	0.24325	0.31564
Holstege3	2	GLL_G_1_AND	1785	98655	253	85546	13109	1532	0.14174	0.86712	0.018934	0.98241	0.86849	0.98122	1.3035	0.14714	0.202534
Holstege3	2	GLL_G_1_OR	1785	98655	281	83670	14985	1504	0.15742	0.84811	0.018407	0.98234	0.85616	0.98175	1.2936	0.27152	0.345303
Holstege3	2	GLL_G_2_AND	1785	98655	36	97226	1429	1749	0.020168	0.98552	0.024573	0.98233	0.97994	0.97559	1.3826	0.034692	0.058968
Holstege3	2	GLL_G_2_OR	1785	98655	66	95851	2804	1719	0.036975	0.97158	0.022997	0.98238	0.96344	0.97716	1.3718	0.02216	0.0393831
Holstege3	2	GLL_G_3_AND	1785	98655	36	97226	1429	1749	0.020168	0.98552	0.024573	0.98233	0.97994	0.97559	1.3826	0.034692	0.058968
Holstege3	2	GLL_G_3_OR	1785	98655	66	95851	2804	1719	0.036975	0.97158	0.022997	0.98238	0.96344	0.97716	1.3718	0.02216	0.0393831
Holstege4	2	BIVARIATE_G_ALPHA	1785	98655	1353	29048	69607	432	0.75798	0.29444	0.019067	0.98535	0.74591	0.98104	1.0103	6.1549e-07	5.16176e-06
Holstege4	2	BIVARIATE_G_FDR_AND	1785	98655	1187	37933	60722	598	0.66499	0.3845	0.019173	0.98448	0.70077	0.98095	1.0365	1.0784e-05	4.17405e-05
Holstege4	2	BIVARIATE_G_FDR_OR	1785	98655	1267	33541	65114	518	0.7098	0.33998	0.019087	0.98479	0.721	0.98103	1.0229	5.293e-06	2.15337e-05
Holstege4	2	GLL_G_1_AND	1785	98655	217	89870	8785	1568	0.12157	0.91095	0.024106	0.98285	0.88293	0.97604	1.313	3.1708e-06	1.35871e-05
Holstege4	2	GLL_G_1_OR	1785	98655	252	88250	10405	1533	0.14118	0.89453	0.023646	0.98293	0.86528	0.9765	1.3003	1.9339e-06	9.61644e-06
Holstege4	2	GLL_G_2_AND	1785	98655	217	89870	8785	1568	0.12157	0.91095	0.024106	0.98285	0.88293	0.97604	1.313	3.1708e-06	1.35871e-05
Holstege4	2	GLL_G_2_OR	1785	98655	252	88250	10405	1533	0.14118	0.89453	0.023646	0.98293	0.86528	0.9765	1.3003	1.9339e-06	9.61644e-06
Holstege4	2	GLL_G_3_AND	1785	98655	199	90909	7746	1586	0.11148	0.92148	0.025047	0.98285	0.89198	0.9751	1.3191	7.4741e-07	5.16176e-06
Holstege4	2	GLL_G_3_OR	1785	98655	250	88366	10289	1535	0.14006	0.89571	0.023721	0.98293	0.86625	0.97643	1.301	1.6937e-06	9.61644e-06
Holstege1	1	BIVARIATE_Z_ALPHA	1083	61707	736	19846	41861	347	0.67959	0.32161	0.017278	0.98282	0.75025	0.98287	1.0336	0.49374	0.567276
Holstege1	1	BIVARIATE_Z_FDR_AND	1083	61707	685	22918	38789	398	0.6325	0.3714	0.017353	0.98293	0.72815	0.9828	1.0491	0.42059	0.497061
Holstege1	1	BIVARIATE_Z_FDR_OR	1083	61707	709	21390	40317	374	0.65466	0.34663	0.017282	0.98282	0.73902	0.98287	1.0416	0.49071	0.564719
Holstege1	1	GLL_Z_1_AND	1083	61707	70	58034	3673	1013	0.064635	0.94048	0.018702	0.98284	0.93726	0.98145	1.3557	0.25952	0.333059
Holstege1	1	GLL_Z_1_OR	1083	61707	77	57863	3844	1006	0.071099	0.93771	0.019638	0.98291	0.93099	0.98051	1.3505	0.13264	0.184383
Holstege1	1	GLL_Z_2_AND	1083	61707	13	61126	581	1070	0.012004	0.99058	0.021886	0.9828	0.98804	0.97827	1.3903	0.23057	0.301978
Holstege1	1	GLL_Z_2_OR	1083	61707	23	60641	1066	1060	0.021237	0.98272	0.02112	0.98282	0.97892	0.97903	1.3843	0.18958	0.252534
Holstege1	1	GLL_Z_3_AND	1083	61707	7	61416	291	1076	0.0064635	0.99528	0.02349	0.98278	0.99355	0.97666	1.3931	0.25762	0.331833
Holstege1	1	GLL_Z_3_OR	1083	61707	19	60954	753	1064	0.017544	0.9878	0.024611	0.98284	0.98253	0.97554	1.3844	0.080418	0.120627
Holstege2	1	BIVARIATE_Z_ALPHA	1083	61707	893	12094	49613	190	0.82456	0.19598	0.017681	0.98453	0.82293	0.98244	0.99786	0.052509	0.0828344
Holstege2	1	BIVARIATE_Z_FDR_AND	1083	61707	858	13854	47853	225	0.79224	0.22451	0.017614	0.98402	0.80284	0.98252	1.0041	0.10799	0.155346
Holstege2	1	BIVARIATE_Z_FDR_OR	1083	61707	881	12554	49153	202	0.81348	0.20344	0.017608	0.98416	0.81811	0.98252	0.99994	0.097348	0.143267
Holstege2	1	GLL_Z_1_AND	1083	61707	67	58428	3279	1016	0.061865	0.94686	0.020024	0.98291	0.93964	0.98013	1.3566	0.11771	0.166262
Holstege2	1	GLL_Z_1_OR	1083	61707	74	58173	3534	1009	0.068329	0.94273	0.02051	0.98295	0.93343	0.97964	1.3518	0.072363	0.10948
Holstege2	1	GLL_Z_2_AND	1083	61707	11	61194	513	1072	0.010157	0.99169	0.020992	0.98278	0.98988	0.97916	1.3922	0.29775	0.371226
Holstege2	1	GLL_Z_2_OR	1083	61707	27	60745	962	1056	0.024931	0.98441	0.0273	0.98291	0.97519	0.97285	1.3773	0.014383	0.0263626
Holstege2	1	GLL_Z_3_AND	1083	61707	7	61452	255	1076	0.0064635	0.99587	0.026718	0.98279	0.99355	0.97343	1.3908	0.1697	0.228655
Holstege2	1	GLL_Z_3_OR	1083	61707	14	60998	709	1069	0.012927	0.98851	0.019364	0.98278	0.98714	0.98079	1.3914	0.369	0.442044
Gresham	1	BIVARIATE_Z_ALPHA	1043	58407	674	22087	36320	369	0.64621	0.37816	0.018219	0.98357	0.71544	0.98192	1.0436	0.06032	0.0936828
Gresham	1	BIVARIATE_Z_FDR_AND	1043	58407	601	25826	32581	442	0.57622	0.44217	0.018112	0.98317	0.70054	0.98203	1.0694	0.12934	0.18087
Gresham	1	BIVARIATE_Z_FDR_OR	1043	58407	644	23887	34520	399	0.61745	0.40897	0.018314	0.98357	0.70403	0.98182	1.0536	0.047875	0.0777881
Gresham	1	GLL_Z_1_AND	1043	58407	35	56765	1642	1008	0.033557	0.97189	0.020871	0.98255	0.96685	0.97928	1.3758	0.16913	0.228325
Gresham	1	GLL_Z_1_OR	1043	58407	40	56481	1926	1003	0.038351	0.96702	0.020346	0.98255	0.96221	0.97981	1.3728	0.19014	0.2528
Gresham	1	GLL_Z_2_AND	1043	58407	8	58147	260	1035	0.0076702	0.99555	0.029851	0.98251	0.99234	0.97031	1.3878	0.10209	0.147767
Gresham	1	GLL_Z_2_OR	1043	58407	16	57741	666	1027	0.01534	0.9886	0.02346	0.98252	0.98473	0.9767	1.3868	0.15047	0.205506
Gresham	1	GLL_Z_3_AND	1043	58407	2	58222	185	1041	0.0019175	0.99683	0.010695	0.98243	0.99809	0.98946	1.4053	0.84224	0.894482
Gresham	1	GLL_Z_3_OR	1043	58407	12	57847	560	1031	0.011505	0.99041	0.020979	0.98249	0.98854	0.97918	1.3913	0.30651	0.380742
M3D	1	BIVARIATE_Z_ALPHA	1070	60973	824	14698	46275	246	0.77009	0.24105	0.017495	0.98354	0.79301	0.98264	1.009	0.22125	0.290857
M3D	1	BIVARIATE_Z_FDR_AND	1070	60973	793	15896	45077	277	0.74112	0.2607	0.017288	0.98287	0.78332	0.98286	1.0162	0.47735	0.55297
M3D	1	BIVARIATE_Z_FDR_OR	1070	60973	812	15415	45558	258	0.75888	0.25281	0.017511	0.98354	0.78513	0.98263	1.0116	0.21262	0.280036
M3D	1	GLL_Z_1_AND	1070	60973	164	55290	5683	906	0.15327	0.90679	0.028049	0.98388	0.85184	0.97209	1.289	4.1917e-10	0
M3D	1	GLL_Z_1_OR	1070	60973	170	55057	5916	900	0.15888	0.90297	0.027933	0.98392	0.8467	0.9722	1.2855	2.5549e-10	0
M3D	1	GLL_Z_2_AND	1070	60973	32	59999	974	1038	0.029907	0.98403	0.031809	0.98299	0.97022	0.96834	1.3706	0.00084281	0.00202666
M3D	1	GLL_Z_2_OR	1070	60973	58	59373	1600	1012	0.054206	0.97376	0.034982	0.98324	0.94616	0.96516	1.3512	4.6394e-07	0
M3D	1	GLL_Z_3_AND	1070	60973	15	60535	438	1055	0.014019	0.99282	0.033113	0.98287	0.98601	0.96704	1.381	0.01328	0.0245331
M3D	1	GLL_Z_3_OR	1070	60973	38	59984	989	1032	0.035514	0.98378	0.037001	0.98309	0.96462	0.96315	1.3629	1.2946e-05	4.85426e-05
Gasch	1	BIVARIATE_Z_ALPHA	1060	60568	605	27243	33325	455	0.57075	0.44979	0.017831	0.98357	0.69784	0.98231	1.0719	0.10061	0.146836
Gasch	1	BIVARIATE_Z_FDR_AND	1060	60568	516	32182	28386	544	0.48679	0.53133	0.017853	0.98338	0.695	0.98229	1.1081	0.1313	0.183049
Gasch	1	BIVARIATE_Z_FDR_OR	1060	60568	564	29557	31011	496	0.53208	0.48799	0.017862	0.9835	0.69362	0.98228	1.0879	0.10704	0.154613
Gasch	1	GLL_Z_1_AND	1060	60568	70	58278	2290	990	0.066038	0.96219	0.029661	0.9833	0.93473	0.97048	1.3468	9.5454e-06	3.9e-05
Gasch	1	GLL_Z_1_OR	1060	60568	76	57960	2608	984	0.071698	0.95694	0.028316	0.98331	0.9293	0.97183	1.3438	1.9376e-05	6.91088e-05
Gasch	1	GLL_Z_2_AND	1060	60568	19	60119	449	1041	0.017925	0.99259	0.040598	0.98298	0.9821	0.95955	1.3729	0.00058723	0.00152229
Gasch	1	GLL_Z_2_OR	1060	60568	33	59683	885	1027	0.031132	0.98539	0.035948	0.98308	0.96898	0.9642	1.3668	7.6901e-05	0.000243486
Gasch	1	GLL_Z_3_AND	1060	60568	12	60316	252	1048	0.011321	0.99584	0.045455	0.98292	0.98869	0.9547	1.3743	0.0022936	0.00493984
Gasch	1	GLL_Z_3_OR	1060	60568	22	59872	696	1038	0.020755	0.98851	0.030641	0.98296	0.97931	0.96951	1.3779	0.0074615	0.0146322
Smith	1	BIVARIATE_Z_ALPHA	1077	61464	867	14156	47308	210	0.80501	0.23031	0.017997	0.98538	0.79401	0.98211	1.0012	0.0034761	0.00719809
Smith	1	BIVARIATE_Z_FDR_AND	1077	61464	820	17044	44420	257	0.76137	0.27729	0.018126	0.98514	0.76108	0.98199	1.0105	0.0027261	0.0057467
Smith	1	BIVARIATE_Z_FDR_OR	1077	61464	858	15128	46336	219	0.79666	0.24612	0.01818	0.98573	0.78082	0.98192	1.0027	0.00064021	0.00163375
Smith	1	GLL_Z_1_AND	1077	61464	107	58170	3294	970	0.09935	0.94641	0.031461	0.9836	0.90224	0.96868	1.3226	1.9673e-09	0
Smith	1	GLL_Z_1_OR	1077	61464	125	57589	3875	952	0.11606	0.93695	0.03125	0.98374	0.88618	0.96889	1.3114	1.1262e-10	0
Smith	1	GLL_Z_2_AND	1077	61464	31	60858	606	1046	0.028784	0.99014	0.048666	0.9831	0.97127	0.95148	1.3595	3.4171e-07	0
Smith	1	GLL_Z_2_OR	1077	61464	48	60252	1212	1029	0.044568	0.98028	0.038095	0.98321	0.95564	0.96205	1.3558	4.1964e-07	0
Smith	1	GLL_Z_3_AND	1077	61464	27	61123	341	1050	0.02507	0.99445	0.07337	0.98311	0.97495	0.92678	1.345	4.3759e-10	0
Smith	1	GLL_Z_3_OR	1077	61464	43	60554	910	1034	0.039926	0.98519	0.045121	0.98321	0.96019	0.95503	1.3541	1.7454e-08	0
Yeung	1	BIVARIATE_Z_ALPHA	1079	61462	841	10482	50980	238	0.77943	0.17054	0.016229	0.9778	0.85829	0.98402	1.0082	0.99999	1
Yeung	1	BIVARIATE_Z_FDR_AND	1079	61462	808	11473	49989	271	0.74884	0.18666	0.015906	0.97692	0.85123	0.98436	1.0156	1	1
Yeung	1	BIVARIATE_Z_FDR_OR	1079	61462	834	10826	50636	245	0.77294	0.17613	0.016204	0.97787	0.85458	0.98405	1.0097	0.99999	1
Yeung	1	GLL_Z_1_AND	1079	61462	114	56922	4540	965	0.10565	0.92613	0.024495	0.98333	0.89739	0.97565	1.3234	0.00011354	0.000347948
Yeung	1	GLL_Z_1_OR	1079	61462	123	56484	4978	956	0.11399	0.91901	0.024113	0.98336	0.8897	0.97603	1.3181	0.00011547	0.000347974
Yeung	1	GLL_Z_2_AND	1079	61462	32	60643	819	1047	0.029657	0.98667	0.037603	0.98303	0.97043	0.96255	1.3667	4.5286e-05	0.000149716
Yeung	1	GLL_Z_2_OR	1079	61462	51	60045	1417	1028	0.047266	0.97694	0.034741	0.98317	0.95301	0.96541	1.3563	2.7952e-06	1.35871e-05
Yeung	1	GLL_Z_3_AND	1079	61462	22	61043	419	1057	0.020389	0.99318	0.049887	0.98298	0.97963	0.95027	1.3647	1.1651e-05	4.50481e-05
Yeung	1	GLL_Z_3_OR	1079	61462	43	60485	977	1036	0.039852	0.9841	0.042157	0.98316	0.96028	0.95799	1.3562	1.2151e-07	0
GPL90	1	BIVARIATE_Z_ALPHA	1063	60731	848	14027	46704	215	0.79774	0.23096	0.017833	0.9849	0.79519	0.98228	1.0028	0.015706	0.028638
GPL90	1	BIVARIATE_Z_FDR_AND	1063	60731	833	15102	45629	230	0.78363	0.24866	0.017929	0.985	0.78187	0.98219	1.0056	0.0088398	0.0169554
GPL90	1	BIVARIATE_Z_FDR_OR	1063	60731	840	14704	46027	223	0.79022	0.24211	0.017923	0.98506	0.78639	0.98219	1.0042	0.008255	0.0160083
GPL90	1	GLL_Z_1_AND	1063	60731	216	51500	9231	847	0.2032	0.848	0.022864	0.98382	0.81117	0.97727	1.2608	5.9242e-06	2.47765e-05
GPL90	1	GLL_Z_1_OR	1063	60731	219	51271	9460	844	0.20602	0.84423	0.022626	0.9838	0.80912	0.97751	1.2592	1.0077e-05	3.9e-05
GPL90	1	GLL_Z_2_AND	1063	60731	66	58551	2180	997	0.062088	0.9641	0.029386	0.98326	0.9386	0.97076	1.3497	2.2892e-05	8.11357e-05
GPL90	1	GLL_Z_2_OR	1063	60731	81	57844	2887	982	0.076199	0.95246	0.027291	0.98331	0.92502	0.97285	1.3415	3.6964e-05	0.000125478
GPL90	1	GLL_Z_3_AND	1063	60731	33	59793	938	1030	0.031044	0.98455	0.033986	0.98307	0.96908	0.96616	1.3682	0.0002151	0.000621111
GPL90	1	GLL_Z_3_OR	1063	60731	53	59112	1619	1010	0.049859	0.97334	0.031699	0.9832	0.95052	0.96845	1.3566	2.0896e-05	7.48325e-05
Hughes1	1	BIVARIATE_Z_ALPHA	1075	61300	560	33398	27902	515	0.52093	0.54482	0.019675	0.98481	0.66083	0.98044	1.0911	1.1659e-05	4.50481e-05
Hughes1	1	BIVARIATE_Z_FDR_AND	1075	61300	458	39554	21746	617	0.42605	0.64525	0.020627	0.98464	0.67474	0.97949	1.1352	1.0951e-06	5.16176e-06
Hughes1	1	BIVARIATE_Z_FDR_OR	1075	61300	487	37407	23893	588	0.45302	0.61023	0.019975	0.98452	0.67165	0.98015	1.1223	1.7893e-05	6.58125e-05
Hughes1	1	GLL_Z_1_AND	1075	61300	119	56230	5070	956	0.1107	0.91729	0.022933	0.98328	0.89314	0.97721	1.3212	0.00094348	0.00224402
Hughes1	1	GLL_Z_1_OR	1075	61300	124	56043	5257	951	0.11535	0.91424	0.023044	0.98331	0.8888	0.9771	1.318	0.00061526	0.00157566
Hughes1	1	GLL_Z_2_AND	1075	61300	34	60071	1229	1041	0.031628	0.97995	0.02692	0.98297	0.96858	0.97323	1.3728	0.0080209	0.0156845
Hughes1	1	GLL_Z_2_OR	1075	61300	45	59432	1868	1030	0.04186	0.96953	0.023523	0.98296	0.95862	0.97663	1.368	0.023917	0.0422915
Hughes1	1	GLL_Z_3_AND	1075	61300	19	60745	555	1056	0.017674	0.99095	0.033101	0.98291	0.98237	0.96705	1.3784	0.0058212	0.0117087
Hughes1	1	GLL_Z_3_OR	1075	61300	36	60078	1222	1039	0.033488	0.98007	0.028617	0.983	0.96672	0.97153	1.3703	0.0025204	0.00537702
Hughes2	1	BIVARIATE_Z_ALPHA	1075	61300	508	37315	23985	567	0.47256	0.60872	0.020741	0.98503	0.65673	0.97937	1.1123	5.4148e-08	0
Hughes2	1	BIVARIATE_Z_FDR_AND	1075	61300	379	44576	16724	696	0.35256	0.72718	0.02216	0.98463	0.70258	0.97796	1.1728	9.4437e-09	0
Hughes2	1	BIVARIATE_Z_FDR_OR	1075	61300	408	42403	18897	667	0.37953	0.69173	0.021134	0.98451	0.69283	0.97899	1.1589	5.363e-07	5.16176e-06
Hughes2	1	GLL_Z_1_AND	1075	61300	122	57126	4174	953	0.11349	0.93191	0.028399	0.98359	0.88912	0.97174	1.3153	4.9484e-08	0
Hughes2	1	GLL_Z_1_OR	1075	61300	126	56911	4389	949	0.11721	0.9284	0.027907	0.9836	0.88569	0.97223	1.3131	7.6209e-08	0
Hughes2	1	GLL_Z_2_AND	1075	61300	40	60319	981	1035	0.037209	0.984	0.039177	0.98313	0.96292	0.96097	1.3602	1.9798e-06	9.61644e-06
Hughes2	1	GLL_Z_2_OR	1075	61300	58	59688	1612	1017	0.053953	0.9737	0.034731	0.98325	0.94641	0.96541	1.3516	5.7217e-07	5.16176e-06
Hughes2	1	GLL_Z_3_AND	1075	61300	22	60843	457	1053	0.020465	0.99254	0.045929	0.98299	0.97956	0.95422	1.3674	3.999e-05	0.000134354
Hughes2	1	GLL_Z_3_OR	1075	61300	41	60201	1099	1034	0.03814	0.98207	0.035965	0.98311	0.96203	0.96418	1.3618	1.1452e-05	4.17405e-05
Hu	1	BIVARIATE_Z_ALPHA	1075	61300	467	35124	26176	608	0.43442	0.57298	0.017528	0.98298	0.70868	0.98262	1.1336	0.33096	0.40558
Hu	1	BIVARIATE_Z_FDR_AND	1075	61300	353	41646	19654	722	0.32837	0.67938	0.017644	0.98296	0.74423	0.9825	1.19	0.31054	0.384478
Hu	1	BIVARIATE_Z_FDR_OR	1075	61300	391	39453	21847	684	0.36372	0.6436	0.017583	0.98296	0.72929	0.98257	1.1705	0.32609	0.402061
Hu	1	GLL_Z_1_AND	1075	61300	71	57476	3824	1004	0.066047	0.93762	0.018228	0.98283	0.93603	0.98192	1.355	0.33089	0.40558
Hu	1	GLL_Z_1_OR	1075	61300	76	57278	4022	999	0.070698	0.93439	0.018546	0.98286	0.93162	0.9816	1.3516	0.27088	0.345303
Hu	1	GLL_Z_2_AND	1075	61300	21	60351	949	1054	0.019535	0.98452	0.021649	0.98284	0.98059	0.9785	1.3851	0.17264	0.231285
Hu	1	GLL_Z_2_OR	1075	61300	31	59854	1446	1044	0.028837	0.97641	0.020988	0.98286	0.97145	0.97916	1.379	0.15448	0.210165
Hu	1	GLL_Z_3_AND	1075	61300	14	60855	445	1061	0.013023	0.99274	0.030501	0.98286	0.987	0.96965	1.3835	0.03001	0.0518892
Hu	1	GLL_Z_3_OR	1075	61300	26	60351	949	1049	0.024186	0.98452	0.026667	0.98292	0.97594	0.97348	1.3783	0.02065	0.0370749
Holstege3	1	BIVARIATE_Z_ALPHA	1083	61707	829	13875	47832	254	0.76547	0.22485	0.017036	0.98202	0.80986	0.98313	1.0106	0.79868	0.862574
Holstege3	1	BIVARIATE_Z_FDR_AND	1083	61707	790	15714	45993	293	0.72946	0.25465	0.016886	0.98169	0.79293	0.98328	1.0197	0.89621	0.937615
Holstege3	1	BIVARIATE_Z_FDR_OR	1083	61707	799	14819	46888	284	0.73777	0.24014	0.016755	0.9812	0.80383	0.98342	1.0176	0.95997	0.993951
Holstege3	1	GLL_Z_1_AND	1083	61707	130	54495	7212	953	0.12004	0.88312	0.017706	0.98281	0.88769	0.98244	1.3188	0.39125	0.466312
Holstege3	1	GLL_Z_1_OR	1083	61707	140	54106	7601	943	0.12927	0.87682	0.018086	0.98287	0.8794	0.98206	1.3124	0.28868	0.361849
Holstege3	1	GLL_Z_2_AND	1083	61707	39	60212	1495	1044	0.036011	0.97577	0.025424	0.98296	0.96429	0.97473	1.3708	0.01165	0.0216931
Holstege3	1	GLL_Z_2_OR	1083	61707	54	59378	2329	1029	0.049861	0.96226	0.022661	0.98297	0.95089	0.97749	1.3631	0.027244	0.047694
Holstege3	1	GLL_Z_3_AND	1083	61707	21	61044	663	1062	0.019391	0.98926	0.030702	0.9829	0.98067	0.96945	1.3788	0.0088799	0.0169857
Holstege3	1	GLL_Z_3_OR	1083	61707	42	60277	1430	1041	0.038781	0.97683	0.028533	0.98302	0.9615	0.97162	1.3666	0.0012495	0.00284903
Holstege4	1	BIVARIATE_Z_ALPHA	1083	61707	811	17734	43973	272	0.74885	0.28738	0.018109	0.98489	0.75558	0.98201	1.0135	0.0050277	0.0102905
Holstege4	1	BIVARIATE_Z_FDR_AND	1083	61707	768	20449	41258	315	0.70914	0.33138	0.018274	0.98483	0.72914	0.98184	1.0239	0.0027796	0.00582555
Holstege4	1	BIVARIATE_Z_FDR_OR	1083	61707	780	19275	42432	303	0.72022	0.31236	0.018051	0.98452	0.74238	0.98207	1.021	0.012327	0.022893
Holstege4	1	GLL_Z_1_AND	1083	61707	150	56080	5627	933	0.1385	0.90881	0.025965	0.98364	0.86631	0.97417	1.3004	3.3506e-07	0
Holstege4	1	GLL_Z_1_OR	1083	61707	161	55741	5966	922	0.14866	0.90332	0.026277	0.98373	0.85681	0.97386	1.2934	5.3697e-08	0
Holstege4	1	GLL_Z_2_AND	1083	61707	37	60691	1016	1046	0.034164	0.98353	0.035138	0.98306	0.96598	0.96501	1.3652	4.9587e-05	0.000164019
Holstege4	1	GLL_Z_2_OR	1083	61707	53	59978	1729	1030	0.048938	0.97198	0.029742	0.98312	0.95147	0.97041	1.3586	0.00011464	0.000347974
Holstege4	1	GLL_Z_3_AND	1083	61707	27	61209	498	1056	0.024931	0.99193	0.051429	0.98304	0.9751	0.94872	1.3603	6.9414e-07	5.16176e-06
Holstege4	1	GLL_Z_3_OR	1083	61707	42	60521	1186	1041	0.038781	0.98078	0.034202	0.98309	0.96141	0.96595	1.3626	2.9381e-05	9.93073e-05
Holstege1	3	BIVARIATE_Z_ALPHA	2403	133533	1609	44317	89216	794	0.66958	0.33188	0.017715	0.9824	0.74536	0.98244	1.0364	0.4595	0.534055
Holstege1	3	BIVARIATE_Z_FDR_AND	2403	133533	1485	51135	82398	918	0.61798	0.38294	0.017703	0.98236	0.72574	0.98246	1.054	0.48139	0.556731
Holstege1	3	BIVARIATE_Z_FDR_OR	2403	133533	1545	47789	85744	858	0.64295	0.35788	0.0177	0.98236	0.73471	0.98246	1.0452	0.48521	0.560205
Holstege1	3	GLL_Z_1_AND	2403	133533	131	127530	6003	2272	0.054515	0.95504	0.021356	0.9825	0.94655	0.9788	1.3608	0.016419	0.0297833
Holstege1	3	GLL_Z_1_OR	2403	133533	140	127204	6329	2263	0.058261	0.9526	0.021642	0.98252	0.94293	0.97851	1.358	0.0090329	0.0172314
Holstege1	3	GLL_Z_2_AND	2403	133533	16	132779	754	2387	0.0066583	0.99435	0.020779	0.98234	0.99336	0.97938	1.3948	0.29171	0.364378
Holstege1	3	GLL_Z_2_OR	2403	133533	30	132089	1444	2373	0.012484	0.98919	0.020353	0.98235	0.98757	0.97981	1.391	0.24219	0.314847
Holstege1	3	GLL_Z_3_AND	2403	133533	11	133178	355	2392	0.0045776	0.99734	0.030055	0.98236	0.99543	0.97011	1.3898	0.063317	0.0974749
Holstege1	3	GLL_Z_3_OR	2403	133533	24	132563	970	2379	0.0099875	0.99274	0.024145	0.98237	0.99004	0.97601	1.3901	0.081055	0.121065
Holstege2	3	BIVARIATE_Z_ALPHA	2403	133533	1959	25820	107713	444	0.81523	0.19336	0.017862	0.98309	0.82753	0.98228	0.99937	0.15962	0.216737
Holstege2	3	BIVARIATE_Z_FDR_AND	2403	133533	1887	29574	103959	516	0.78527	0.22147	0.017828	0.98285	0.8076	0.98232	1.0054	0.2328	0.304331
Holstege2	3	BIVARIATE_Z_FDR_OR	2403	133533	1935	26861	106672	468	0.80524	0.20116	0.017817	0.98288	0.82224	0.98233	1.0013	0.23784	0.309766
Holstege2	3	GLL_Z_1_AND	2403	133533	110	128305	5228	2293	0.045776	0.96085	0.020607	0.98244	0.95503	0.97955	1.3674	0.057295	0.0895793
Holstege2	3	GLL_Z_1_OR	2403	133533	117	127842	5691	2286	0.048689	0.95738	0.020145	0.98243	0.95227	0.98001	1.3657	0.082227	0.122555
Holstege2	3	GLL_Z_2_AND	2403	133533	19	132828	705	2384	0.0079068	0.99472	0.026243	0.98237	0.99211	0.97392	1.3901	0.060105	0.0935995
Holstege2	3	GLL_Z_2_OR	2403	133533	35	132176	1357	2368	0.014565	0.98984	0.025144	0.9824	0.98549	0.97502	1.3862	0.026337	0.0463373
Holstege2	3	GLL_Z_3_AND	2403	133533	8	133195	338	2395	0.0033292	0.99747	0.023121	0.98234	0.99667	0.97704	1.3956	0.27122	0.345303
Holstege2	3	GLL_Z_3_OR	2403	133533	26	132608	925	2377	0.01082	0.99307	0.02734	0.98239	0.9892	0.97282	1.3873	0.021138	0.037758
Gresham	3	BIVARIATE_Z_ALPHA	2292	124044	1458	47414	76630	834	0.63613	0.38224	0.018671	0.98271	0.71696	0.98148	1.0466	0.039891	0.0662021
Gresham	3	BIVARIATE_Z_FDR_AND	2292	124044	1321	55393	68651	971	0.57635	0.44656	0.018879	0.98277	0.69697	0.98127	1.0687	0.015844	0.0288147
Gresham	3	BIVARIATE_Z_FDR_OR	2292	124044	1394	51366	72678	898	0.6082	0.41409	0.01882	0.98282	0.70483	0.98133	1.0565	0.017451	0.0314926
Gresham	3	GLL_Z_1_AND	2292	124044	66	121569	2475	2226	0.028796	0.98005	0.025974	0.98202	0.97141	0.97419	1.3755	0.0028548	0.00594623
Gresham	3	GLL_Z_1_OR	2292	124044	75	121184	2860	2217	0.032723	0.97694	0.025554	0.98203	0.96755	0.97461	1.373	0.0023428	0.00501459
Gresham	3	GLL_Z_2_AND	2292	124044	8	123721	323	2284	0.0034904	0.9974	0.024169	0.98187	0.99651	0.976	1.3947	0.25557	0.329798
Gresham	3	GLL_Z_2_OR	2292	124044	24	123176	868	2268	0.010471	0.993	0.026906	0.98192	0.98955	0.97326	1.3878	0.038926	0.0649075
Gresham	3	GLL_Z_3_AND	2292	124044	3	123837	207	2289	0.0013089	0.99833	0.014286	0.98185	0.99869	0.98588	1.4032	0.73582	0.804588
Gresham	3	GLL_Z_3_OR	2292	124044	23	123338	706	2269	0.010035	0.99431	0.03155	0.98194	0.98998	0.96862	1.3849	0.0084594	0.0163138
M3D	3	BIVARIATE_Z_ALPHA	2355	130413	1817	30581	99832	538	0.77155	0.23449	0.017875	0.98271	0.79887	0.98228	1.0083	0.26523	0.339147
M3D	3	BIVARIATE_Z_FDR_AND	2355	130413	1763	33115	97298	592	0.74862	0.25392	0.017797	0.98244	0.78729	0.98236	1.0139	0.41162	0.488293
M3D	3	BIVARIATE_Z_FDR_OR	2355	130413	1793	32032	98381	562	0.76136	0.24562	0.017899	0.98276	0.79123	0.98225	1.0107	0.23482	0.306401
M3D	3	GLL_Z_1_AND	2355	130413	258	120463	9950	2097	0.10955	0.9237	0.025274	0.98289	0.89371	0.97488	1.3202	8.1363e-09	0
M3D	3	GLL_Z_1_OR	2355	130413	265	120083	10330	2090	0.11253	0.92079	0.025012	0.98289	0.891	0.97514	1.3184	1.2549e-08	0
M3D	3	GLL_Z_2_AND	2355	130413	48	129014	1399	2307	0.020382	0.98927	0.033172	0.98243	0.97968	0.96699	1.3764	3.9969e-05	0.000134354
M3D	3	GLL_Z_2_OR	2355	130413	80	128096	2317	2275	0.03397	0.98223	0.033375	0.98255	0.96619	0.96678	1.3666	1.0562e-07	0
M3D	3	GLL_Z_3_AND	2355	130413	19	129863	550	2336	0.0080679	0.99578	0.033392	0.98233	0.99194	0.96677	1.385	0.0072444	0.0142845
M3D	3	GLL_Z_3_OR	2355	130413	51	129046	1367	2304	0.021656	0.98952	0.035966	0.98246	0.9784	0.96419	1.3735	2.7087e-06	1.35871e-05
Gasch	3	BIVARIATE_Z_ALPHA	2332	130436	1320	56442	73994	1012	0.56604	0.43272	0.017527	0.98239	0.71424	0.98263	1.074	0.56449	0.642256
Gasch	3	BIVARIATE_Z_FDR_AND	2332	130436	1119	66772	63664	1213	0.47985	0.51191	0.017273	0.98216	0.71329	0.98289	1.1119	0.79592	0.860918
Gasch	3	BIVARIATE_Z_FDR_OR	2332	130436	1239	60912	69524	1093	0.5313	0.46699	0.017509	0.98237	0.70977	0.98265	1.0886	0.58087	0.65558
Gasch	3	GLL_Z_1_AND	2332	130436	110	126700	3736	2222	0.04717	0.97136	0.028601	0.98276	0.95326	0.97155	1.3607	6.9934e-07	5.16176e-06
Gasch	3	GLL_Z_1_OR	2332	130436	117	126199	4237	2215	0.050172	0.96752	0.026872	0.98275	0.95038	0.97328	1.3598	5.7639e-06	2.47765e-05
Gasch	3	GLL_Z_2_AND	2332	130436	17	129852	584	2315	0.0072899	0.99552	0.028286	0.98248	0.99272	0.97187	1.3891	0.03958	0.0658416
Gasch	3	GLL_Z_2_OR	2332	130436	36	129172	1264	2296	0.015437	0.99031	0.027692	0.98254	0.98461	0.97246	1.3837	0.005898	0.011796
Gasch	3	GLL_Z_3_AND	2332	130436	11	130113	323	2321	0.004717	0.99752	0.032934	0.98247	0.99529	0.96722	1.3877	0.035865	0.0608146
Gasch	3	GLL_Z_3_OR	2332	130436	26	129506	930	2306	0.011149	0.99287	0.027197	0.98251	0.98888	0.97296	1.3871	0.02087	0.0373743
Smith	3	BIVARIATE_Z_ALPHA	2383	132881	1907	30658	102223	476	0.80025	0.23072	0.018314	0.98471	0.79479	0.98181	1.0018	0.00018805	0.0005499
Smith	3	BIVARIATE_Z_FDR_AND	2383	132881	1801	37005	95876	582	0.75577	0.27848	0.018438	0.98452	0.76173	0.98168	1.0115	0.00011077	0.000340271
Smith	3	BIVARIATE_Z_FDR_OR	2383	132881	1882	32728	100153	501	0.78976	0.2463	0.018445	0.98492	0.78248	0.98167	1.0038	2.4195e-05	8.38209e-05
Smith	3	GLL_Z_1_AND	2383	132881	159	127450	5431	2224	0.066723	0.95913	0.028444	0.98285	0.93417	0.97171	1.3472	4.133e-09	0
Smith	3	GLL_Z_1_OR	2383	132881	180	126550	6331	2203	0.075535	0.95236	0.027646	0.98289	0.92569	0.97251	1.3417	3.0037e-09	0
Smith	3	GLL_Z_2_AND	2383	132881	44	132067	814	2339	0.018464	0.99387	0.051282	0.9826	0.98155	0.94888	1.3651	6.2462e-10	0
Smith	3	GLL_Z_2_OR	2383	132881	61	131182	1699	2322	0.025598	0.98721	0.034659	0.98261	0.97449	0.9655	1.3716	8.1114e-07	5.16176e-06
Smith	3	GLL_Z_3_AND	2383	132881	27	132447	434	2356	0.01133	0.99673	0.058568	0.98252	0.98868	0.94159	1.3652	8.8327e-08	0
Smith	3	GLL_Z_3_OR	2383	132881	55	131675	1206	2328	0.02308	0.99092	0.043616	0.98263	0.97696	0.95654	1.3671	1.7716e-09	0
Yeung	3	BIVARIATE_Z_ALPHA	2378	132118	1885	22375	109743	493	0.79268	0.16936	0.016886	0.97844	0.85612	0.98335	1.0047	1	1
Yeung	3	BIVARIATE_Z_FDR_AND	2378	132118	1821	24654	107464	557	0.76577	0.18661	0.016663	0.97791	0.84645	0.98359	1.0108	1	1
Yeung	3	BIVARIATE_Z_FDR_OR	2378	132118	1872	23109	109009	506	0.78722	0.17491	0.016883	0.97857	0.85208	0.98335	1.0059	1	1
Yeung	3	GLL_Z_1_AND	2378	132118	191	124540	7578	2187	0.08032	0.94264	0.024585	0.98274	0.92147	0.97557	1.3406	3.7693e-06	1.7441e-05
Yeung	3	GLL_Z_1_OR	2378	132118	206	123868	8250	2172	0.086627	0.93756	0.024361	0.98277	0.9155	0.97579	1.3365	2.7808e-06	1.35871e-05
Yeung	3	GLL_Z_2_AND	2378	132118	50	130991	1127	2328	0.021026	0.99147	0.042481	0.98254	0.97901	0.95768	1.3694	2.4172e-08	0
Yeung	3	GLL_Z_2_OR	2378	132118	70	130131	1987	2308	0.029437	0.98496	0.03403	0.98257	0.97068	0.96613	1.3693	2.8855e-07	0
Yeung	3	GLL_Z_3_AND	2378	132118	26	131613	505	2352	0.010934	0.99618	0.048964	0.98244	0.98907	0.9512	1.3721	4.4815e-06	1.7441e-05
Yeung	3	GLL_Z_3_OR	2378	132118	49	130829	1289	2329	0.020606	0.99024	0.036622	0.98251	0.97944	0.96354	1.3738	2.377e-06	9.61644e-06
GPL90	3	BIVARIATE_Z_ALPHA	2326	130154	1852	30304	99850	474	0.79622	0.23283	0.01821	0.9846	0.79377	0.98191	1.0027	0.00052687	0.00140134
GPL90	3	BIVARIATE_Z_FDR_AND	2326	130154	1812	32736	97418	514	0.77902	0.25152	0.018261	0.98454	0.78042	0.98186	1.0063	0.00039725	0.00108021
GPL90	3	BIVARIATE_Z_FDR_OR	2326	130154	1828	31791	98363	498	0.7859	0.24426	0.018245	0.98458	0.78549	0.98188	1.0048	0.00040982	0.001107
GPL90	3	GLL_Z_1_AND	2326	130154	395	114230	15924	1931	0.16982	0.87765	0.024205	0.98338	0.83915	0.97594	1.2812	2.7005e-11	0
GPL90	3	GLL_Z_1_OR	2326	130154	402	113827	16327	1924	0.17283	0.87456	0.02403	0.98338	0.83663	0.97611	1.2793	4.3923e-11	0
GPL90	3	GLL_Z_2_AND	2326	130154	94	127070	3084	2232	0.040413	0.9763	0.029578	0.98274	0.95988	0.97058	1.3647	1.1191e-06	5.16176e-06
GPL90	3	GLL_Z_2_OR	2326	130154	124	125974	4180	2202	0.05331	0.96788	0.02881	0.98282	0.94723	0.97134	1.3563	9.2258e-08	0
GPL90	3	GLL_Z_3_AND	2326	130154	47	128981	1173	2279	0.020206	0.99099	0.038525	0.98264	0.97984	0.96163	1.3727	8.1009e-07	5.16176e-06
GPL90	3	GLL_Z_3_OR	2326	130154	79	127959	2195	2247	0.033964	0.98314	0.034741	0.98274	0.96618	0.96541	1.3656	1.631e-08	0
Hughes1	3	BIVARIATE_Z_ALPHA	2372	132220	1173	71613	60607	1199	0.49452	0.54162	0.018987	0.98353	0.68237	0.98115	1.1036	0.00027097	0.000773341
Hughes1	3	BIVARIATE_Z_FDR_AND	2372	132220	943	85078	47142	1429	0.39755	0.64346	0.019611	0.98348	0.70004	0.98053	1.1507	2.3718e-05	8.38209e-05
Hughes1	3	BIVARIATE_Z_FDR_OR	2372	132220	1032	79925	52295	1340	0.43508	0.60448	0.019352	0.98351	0.68962	0.98079	1.1317	5.8783e-05	0.000189991
Hughes1	3	GLL_Z_1_AND	2372	132220	191	123277	8943	2181	0.080523	0.93236	0.020911	0.98262	0.92196	0.97924	1.3432	0.0087691	0.0168653
Hughes1	3	GLL_Z_1_OR	2372	132220	198	122938	9282	2174	0.083474	0.9298	0.020886	0.98262	0.91921	0.97927	1.3412	0.0080589	0.0157151
Hughes1	3	GLL_Z_2_AND	2372	132220	44	130431	1789	2328	0.01855	0.98647	0.024004	0.98246	0.98154	0.97615	1.3841	0.026976	0.0473429
Hughes1	3	GLL_Z_2_OR	2372	132220	67	129489	2731	2305	0.028246	0.97935	0.023946	0.98251	0.97197	0.97621	1.3773	0.0083767	0.0162001
Hughes1	3	GLL_Z_3_AND	2372	132220	26	131499	721	2346	0.010961	0.99455	0.034806	0.98247	0.98905	0.96535	1.382	0.00099795	0.00235891
Hughes1	3	GLL_Z_3_OR	2372	132220	45	130631	1589	2327	0.018971	0.98798	0.02754	0.9825	0.9811	0.97262	1.3813	0.0027156	0.00574287
Hughes2	3	BIVARIATE_Z_ALPHA	2372	132220	1067	80832	51388	1305	0.44983	0.61134	0.020341	0.98411	0.6736	0.97979	1.1236	1.1526e-09	0
Hughes2	3	BIVARIATE_Z_FDR_AND	2372	132220	793	96500	35720	1579	0.33432	0.72984	0.021718	0.9839	0.71841	0.97841	1.1833	5.6523e-12	0
Hughes2	3	BIVARIATE_Z_FDR_OR	2372	132220	861	91871	40349	1511	0.36298	0.69483	0.020893	0.98382	0.70634	0.97924	1.1681	1.4892e-09	0
Hughes2	3	GLL_Z_1_AND	2372	132220	217	124829	7391	2155	0.091484	0.9441	0.028523	0.98303	0.91023	0.97163	1.3301	3.9961e-12	0
Hughes2	3	GLL_Z_1_OR	2372	132220	226	124490	7730	2146	0.095278	0.94154	0.028406	0.98305	0.90661	0.97174	1.3276	2.0194e-12	0
Hughes2	3	GLL_Z_2_AND	2372	132220	45	130849	1371	2327	0.018971	0.98963	0.03178	0.98253	0.98108	0.96838	1.3784	0.00015388	0.000454235
Hughes2	3	GLL_Z_2_OR	2372	132220	75	129826	2394	2297	0.031619	0.98189	0.030377	0.98261	0.96855	0.96978	1.3704	6.0927e-06	2.47765e-05
Hughes2	3	GLL_Z_3_AND	2372	132220	12	131595	625	2360	0.005059	0.99527	0.018838	0.98238	0.99495	0.98132	1.3973	0.4485	0.523002
Hughes2	3	GLL_Z_3_OR	2372	132220	50	130697	1523	2322	0.021079	0.98848	0.031786	0.98254	0.97899	0.96837	1.3769	6.8461e-05	0.000216982
Hu	3	BIVARIATE_Z_ALPHA	2372	132220	1056	75619	56601	1316	0.44519	0.57192	0.018315	0.98289	0.70076	0.98183	1.1276	0.051383	0.0823536
Hu	3	BIVARIATE_Z_FDR_AND	2372	132220	796	89482	42738	1576	0.33558	0.67677	0.018285	0.98269	0.73887	0.98187	1.1854	0.10777	0.155346
Hu	3	BIVARIATE_Z_FDR_OR	2372	132220	877	84673	47547	1495	0.36973	0.64039	0.018111	0.98265	0.72564	0.98204	1.1668	0.16265	0.220425
Hu	3	GLL_Z_1_AND	2372	132220	127	125886	6334	2245	0.053541	0.95209	0.019656	0.98248	0.94767	0.9805	1.3627	0.11239	0.159389
Hu	3	GLL_Z_1_OR	2372	132220	137	125538	6682	2235	0.057757	0.94946	0.020091	0.98251	0.9436	0.98007	1.3594	0.064197	0.0986133
Hu	3	GLL_Z_2_AND	2372	132220	32	130895	1325	2340	0.013491	0.98998	0.023581	0.98244	0.98656	0.97658	1.388	0.062954	0.097129
Hu	3	GLL_Z_2_OR	2372	132220	42	130190	2030	2330	0.017707	0.98465	0.02027	0.98242	0.98241	0.97989	1.3874	0.19917	0.263614
Hu	3	GLL_Z_3_AND	2372	132220	22	131624	596	2350	0.0092749	0.99549	0.035599	0.98246	0.99074	0.96456	1.3826	0.0017731	0.00392633
Hu	3	GLL_Z_3_OR	2372	132220	32	130973	1247	2340	0.013491	0.99057	0.02502	0.98245	0.98655	0.97514	1.387	0.03313	0.056587
Holstege3	3	BIVARIATE_Z_ALPHA	2403	133533	1813	30718	102815	590	0.75447	0.23004	0.017328	0.98115	0.80816	0.98285	1.0129	0.9667	0.996151
Holstege3	3	BIVARIATE_Z_FDR_AND	2403	133533	1734	35181	98352	669	0.7216	0.26346	0.017325	0.98134	0.7874	0.98285	1.0214	0.95484	0.9901
Holstege3	3	BIVARIATE_Z_FDR_OR	2403	133533	1759	32979	100554	644	0.732	0.24697	0.017192	0.98085	0.7993	0.98299	1.0187	0.99191	1
Holstege3	3	GLL_Z_1_AND	2403	133533	239	120885	12648	2164	0.099459	0.90528	0.018546	0.98241	0.90551	0.98161	1.332	0.22679	0.297582
Holstege3	3	GLL_Z_1_OR	2403	133533	252	120264	13269	2151	0.10487	0.90063	0.018638	0.98243	0.90063	0.98152	1.3283	0.19627	0.260457
Holstege3	3	GLL_Z_2_AND	2403	133533	59	131358	2175	2344	0.024553	0.98371	0.02641	0.98247	0.97558	0.97375	1.3782	0.0018765	0.00411767
Holstege3	3	GLL_Z_2_OR	2403	133533	84	130161	3372	2319	0.034956	0.97475	0.024306	0.9825	0.96537	0.97585	1.3723	0.002583	0.00547815
Holstege3	3	GLL_Z_3_AND	2403	133533	31	132628	905	2372	0.012901	0.99322	0.03312	0.98243	0.98712	0.96704	1.3817	0.00082424	0.00199465
Holstege3	3	GLL_Z_3_OR	2403	133533	59	131519	2014	2344	0.024553	0.98492	0.028461	0.98249	0.97556	0.9717	1.3767	0.00032893	0.0009165
Holstege4	3	BIVARIATE_Z_ALPHA	2403	133533	1774	39255	94278	629	0.73824	0.29397	0.018469	0.98423	0.75299	0.98166	1.0158	0.00031027	0.0008775
Holstege4	3	BIVARIATE_Z_FDR_AND	2403	133533	1675	45289	88244	728	0.69705	0.33916	0.018628	0.98418	0.72697	0.9815	1.0271	0.00010686	0.000332363
Holstege4	3	BIVARIATE_Z_FDR_OR	2403	133533	1704	42736	90797	699	0.70911	0.32004	0.018421	0.98391	0.73957	0.98171	1.0238	0.0012958	0.00294431
Holstege4	3	GLL_Z_1_AND	2403	133533	261	123952	9581	2142	0.10861	0.92825	0.026519	0.98301	0.89427	0.97363	1.3199	5.6913e-11	0
Holstege4	3	GLL_Z_1_OR	2403	133533	278	123322	10211	2125	0.11569	0.92353	0.026504	0.98306	0.88761	0.97364	1.3152	1.3088e-11	0
Holstege4	3	GLL_Z_2_AND	2403	133533	52	132065	1468	2351	0.02164	0.98901	0.034211	0.98251	0.97842	0.96595	1.3748	7.9161e-06	3.24624e-05
Holstege4	3	GLL_Z_2_OR	2403	133533	80	131038	2495	2323	0.033292	0.98132	0.031068	0.98258	0.96689	0.96909	1.3687	1.4893e-06	5.16176e-06
Holstege4	3	GLL_Z_3_AND	2403	133533	28	132902	631	2375	0.011652	0.99527	0.042489	0.98244	0.98836	0.95767	1.3761	2.6348e-05	9.03564e-05
Holstege4	3	GLL_Z_3_OR	2403	133533	65	131942	1591	2338	0.02705	0.98809	0.039251	0.98259	0.97302	0.96091	1.3674	4.5601e-09	0
Holstege1	2	BIVARIATE_Z_ALPHA	1785	98655	1196	32777	65878	589	0.67003	0.33224	0.017831	0.98235	0.74484	0.98233	1.0361	0.4418	0.518038
Holstege1	2	BIVARIATE_Z_FDR_AND	1785	98655	1112	37754	60901	673	0.62297	0.38269	0.017932	0.98249	0.72334	0.98222	1.052	0.33105	0.40558
Holstege1	2	BIVARIATE_Z_FDR_OR	1785	98655	1151	35309	63346	634	0.64482	0.3579	0.017846	0.98236	0.73379	0.98231	1.0444	0.42659	0.503305
Holstege1	2	GLL_Z_1_AND	1785	98655	110	93841	4814	1675	0.061625	0.9512	0.02234	0.98246	0.93964	0.97782	1.3551	0.009204	0.0174627
Holstege1	2	GLL_Z_1_OR	1785	98655	116	93589	5066	1669	0.064986	0.94865	0.022385	0.98248	0.93642	0.97777	1.3528	0.0071951	0.0142279
Holstege1	2	GLL_Z_2_AND	1785	98655	17	97987	668	1768	0.0095238	0.99323	0.024818	0.98228	0.9905	0.97534	1.39	0.10858	0.155557
Holstege1	2	GLL_Z_2_OR	1785	98655	32	97400	1255	1753	0.017927	0.98728	0.024864	0.98232	0.98216	0.9753	1.384	0.038846	0.0649075
Holstege1	2	GLL_Z_3_AND	1785	98655	11	98334	321	1774	0.0061625	0.99675	0.033133	0.98228	0.99384	0.96703	1.3866	0.037069	0.0622546
Holstege1	2	GLL_Z_3_OR	1785	98655	27	97781	874	1758	0.015126	0.99114	0.029967	0.98234	0.98491	0.97019	1.3824	0.0068267	0.0135383
Holstege2	2	BIVARIATE_Z_ALPHA	1785	98655	1462	19385	79270	323	0.81905	0.19649	0.018109	0.98361	0.82363	0.98203	0.99843	0.057063	0.0894157
Holstege2	2	BIVARIATE_Z_FDR_AND	1785	98655	1409	22192	76463	376	0.78936	0.22495	0.018094	0.98334	0.80317	0.98205	1.0042	0.084404	0.125324
Holstege2	2	BIVARIATE_Z_FDR_OR	1785	98655	1445	20156	78499	340	0.80952	0.20431	0.018075	0.98341	0.81817	0.98206	1.0002	0.084442	0.125324
Holstege2	2	GLL_Z_1_AND	1785	98655	92	94427	4228	1693	0.051541	0.95714	0.021296	0.98239	0.94943	0.97886	1.3629	0.044766	0.0730831
Holstege2	2	GLL_Z_1_OR	1785	98655	101	94059	4596	1684	0.056583	0.95341	0.021503	0.98241	0.94457	0.97865	1.3592	0.029983	0.0518892
Holstege2	2	GLL_Z_2_AND	1785	98655	16	98034	621	1769	0.0089636	0.99371	0.025118	0.98228	0.99106	0.97504	1.3902	0.10835	0.155545
Holstege2	2	GLL_Z_2_OR	1785	98655	34	97473	1182	1751	0.019048	0.98802	0.027961	0.98235	0.98103	0.9722	1.381	0.007425	0.0146004
Holstege2	2	GLL_Z_3_AND	1785	98655	9	98358	297	1776	0.005042	0.99699	0.029412	0.98226	0.99496	0.97075	1.39	0.09845	0.143983
Holstege2	2	GLL_Z_3_OR	1785	98655	17	97815	840	1768	0.0095238	0.99149	0.019837	0.98225	0.99051	0.98032	1.3935	0.35783	0.436105
Gresham	2	BIVARIATE_Z_ALPHA	1721	92175	1109	34825	57350	612	0.64439	0.37781	0.018971	0.98273	0.71664	0.98118	1.0435	0.033037	0.0565658
Gresham	2	BIVARIATE_Z_FDR_AND	1721	92175	1005	40610	51565	716	0.58396	0.44057	0.019117	0.98267	0.69717	0.98104	1.0655	0.023387	0.0414588
Gresham	2	BIVARIATE_Z_FDR_OR	1721	92175	1064	37656	54519	657	0.61825	0.40853	0.019143	0.98285	0.70397	0.98101	1.0525	0.014013	0.0257516
Gresham	2	GLL_Z_1_AND	1721	92175	55	90084	2091	1666	0.031958	0.97731	0.025629	0.98184	0.96831	0.97454	1.3735	0.0091926	0.0174627
Gresham	2	GLL_Z_1_OR	1721	92175	64	89767	2408	1657	0.037188	0.97388	0.02589	0.98188	0.96317	0.97428	1.3696	0.0042631	0.00875037
Gresham	2	GLL_Z_2_AND	1721	92175	6	91869	306	1715	0.0034863	0.99668	0.019231	0.98167	0.99652	0.98094	1.3982	0.50989	0.584874
Gresham	2	GLL_Z_2_OR	1721	92175	20	91406	769	1701	0.011621	0.99166	0.025349	0.98173	0.98841	0.97482	1.3881	0.094334	0.139123
Gresham	2	GLL_Z_3_AND	1721	92175	2	91972	203	1719	0.0011621	0.9978	0.0097561	0.98165	0.99884	0.99041	1.4065	0.89158	0.934163
Gresham	2	GLL_Z_3_OR	1721	92175	19	91519	656	1702	0.01104	0.99288	0.028148	0.98174	0.98899	0.97202	1.3866	0.045814	0.0746205
M3D	2	BIVARIATE_Z_ALPHA	1765	97235	1368	23069	74166	397	0.77507	0.23725	0.018111	0.98308	0.79522	0.98203	1.0073	0.12598	0.17723
M3D	2	BIVARIATE_Z_FDR_AND	1765	97235	1326	24927	72308	439	0.75127	0.25636	0.018008	0.98269	0.78413	0.98214	1.013	0.25285	0.326889
M3D	2	BIVARIATE_Z_FDR_OR	1765	97235	1348	24143	73092	417	0.76374	0.2483	0.018109	0.98302	0.78796	0.98204	1.0099	0.1356	0.187754
M3D	2	GLL_Z_1_AND	1765	97235	223	89383	7852	1542	0.12635	0.91925	0.027616	0.98304	0.87738	0.97253	1.3072	6.0724e-11	0
M3D	2	GLL_Z_1_OR	1765	97235	233	89050	8185	1532	0.13201	0.91582	0.027679	0.98309	0.87206	0.97247	1.3034	1.6951e-11	0
M3D	2	GLL_Z_2_AND	1765	97235	46	96081	1154	1719	0.026062	0.98813	0.038333	0.98242	0.97401	0.96183	1.3687	1.7267e-06	9.61644e-06
M3D	2	GLL_Z_2_OR	1765	97235	74	95305	1930	1691	0.041926	0.98015	0.036926	0.98257	0.95828	0.96323	1.3585	6.6288e-09	0
M3D	2	GLL_Z_3_AND	1765	97235	19	96746	489	1746	0.010765	0.99497	0.037402	0.98227	0.98925	0.96276	1.3803	0.0023041	0.0049462
M3D	2	GLL_Z_3_OR	1765	97235	47	96040	1195	1718	0.026629	0.98771	0.037842	0.98243	0.97345	0.96232	1.3686	1.8925e-06	9.61644e-06
Gasch	2	BIVARIATE_Z_ALPHA	1743	96627	1004	42644	53983	739	0.57602	0.44133	0.018259	0.98297	0.70134	0.98189	1.0694	0.080692	0.12078
Gasch	2	BIVARIATE_Z_FDR_AND	1743	96627	861	50428	46199	882	0.49398	0.52188	0.018296	0.98281	0.69617	0.98185	1.1044	0.1019	0.147767
Gasch	2	BIVARIATE_Z_FDR_OR	1743	96627	945	46102	50525	798	0.54217	0.47711	0.01836	0.98299	0.695	0.98179	1.0832	0.060133	0.0935995
Gasch	2	GLL_Z_1_AND	1743	96627	95	93582	3045	1648	0.054504	0.96849	0.030255	0.98269	0.94602	0.9699	1.3544	4.9399e-07	0
Gasch	2	GLL_Z_1_OR	1743	96627	101	93184	3443	1642	0.057946	0.96437	0.028499	0.98268	0.94273	0.97166	1.3532	2.9557e-06	1.35871e-05
Gasch	2	GLL_Z_2_AND	1743	96627	21	96125	502	1722	0.012048	0.9948	0.040153	0.9824	0.98797	0.96001	1.3774	0.00053767	0.00142247
Gasch	2	GLL_Z_2_OR	1743	96627	38	95534	1093	1705	0.021801	0.98869	0.033599	0.98247	0.97826	0.96656	1.3751	0.0001789	0.000525766
Gasch	2	GLL_Z_3_AND	1743	96627	13	96342	285	1730	0.0074584	0.99705	0.043624	0.98236	0.99255	0.95654	1.3783	0.0028628	0.00594623
Gasch	2	GLL_Z_3_OR	1743	96627	28	95826	801	1715	0.016064	0.99171	0.033776	0.98242	0.98397	0.96638	1.379	0.0010958	0.00255547
Smith	2	BIVARIATE_Z_ALPHA	1779	98391	1431	22661	75730	348	0.80438	0.23032	0.018546	0.98488	0.79415	0.98157	1.0008	0.00028777	0.000818526
Smith	2	BIVARIATE_Z_FDR_AND	1779	98391	1361	27369	71022	418	0.76504	0.27817	0.018803	0.98496	0.75911	0.98131	1.0089	2.6759e-05	9.33695e-05
Smith	2	BIVARIATE_Z_FDR_OR	1779	98391	1415	24180	74211	364	0.79539	0.24575	0.01871	0.98517	0.78151	0.9814	1.0024	3.0101e-05	0.000102233
Smith	2	GLL_Z_1_AND	1779	98391	138	93993	4398	1641	0.077572	0.9553	0.030423	0.98284	0.92351	0.96973	1.3383	1.0044e-09	0
Smith	2	GLL_Z_1_OR	1779	98391	148	93280	5111	1631	0.083193	0.94805	0.028142	0.98282	0.91828	0.97201	1.3361	3.5231e-08	0
Smith	2	GLL_Z_2_AND	1779	98391	36	97660	731	1743	0.020236	0.99257	0.046936	0.98247	0.97979	0.95323	1.3668	2.1984e-07	0
Smith	2	GLL_Z_2_OR	1779	98391	54	96894	1497	1725	0.030354	0.98479	0.034816	0.98251	0.96977	0.96534	1.3681	3.5355e-06	1.7441e-05
Smith	2	GLL_Z_3_AND	1779	98391	26	98005	386	1753	0.014615	0.99608	0.063107	0.98243	0.98539	0.93706	1.3597	4.0075e-08	0
Smith	2	GLL_Z_3_OR	1779	98391	47	97307	1084	1732	0.026419	0.98898	0.041556	0.98251	0.97364	0.9586	1.3662	1.2759e-07	0
Yeung	2	BIVARIATE_Z_ALPHA	1779	98211	1401	16869	81342	378	0.78752	0.17176	0.016932	0.97808	0.85506	0.98331	1.0058	1	1
Yeung	2	BIVARIATE_Z_FDR_AND	1779	98211	1348	18520	79691	431	0.75773	0.18857	0.016634	0.97726	0.84682	0.98363	1.0128	1	1
Yeung	2	BIVARIATE_Z_FDR_OR	1779	98211	1391	17411	80800	388	0.7819	0.17728	0.016924	0.9782	0.85114	0.98332	1.007	1	1
Yeung	2	GLL_Z_1_AND	1779	98211	161	92033	6178	1618	0.0905	0.93709	0.025398	0.98272	0.91167	0.97475	1.3331	4.6197e-06	2.15337e-05
Yeung	2	GLL_Z_1_OR	1779	98211	175	91493	6718	1604	0.09837	0.9316	0.025388	0.98277	0.90422	0.97476	1.3277	1.7751e-06	9.61644e-06
Yeung	2	GLL_Z_2_AND	1779	98211	38	97191	1020	1741	0.02136	0.98961	0.035917	0.9824	0.97869	0.96424	1.3738	5.0668e-05	0.000166521
Yeung	2	GLL_Z_2_OR	1779	98211	51	96452	1759	1728	0.028668	0.98209	0.028177	0.9824	0.9715	0.97198	1.374	0.0011025	0.00255547
Yeung	2	GLL_Z_3_AND	1779	98211	24	97731	480	1755	0.013491	0.99511	0.047619	0.98236	0.98652	0.95254	1.3712	1.7532e-05	6.58125e-05
Yeung	2	GLL_Z_3_OR	1779	98211	39	97045	1166	1740	0.021922	0.98813	0.032365	0.98239	0.97815	0.9678	1.3758	0.00033581	0.0009323
GPL90	2	BIVARIATE_Z_ALPHA	1750	96980	1400	22531	74449	350	0.8	0.23233	0.018458	0.9847	0.7933	0.98166	1.0017	0.00078713	0.0019141
GPL90	2	BIVARIATE_Z_FDR_AND	1750	96980	1376	24294	72686	374	0.78629	0.25051	0.018579	0.98484	0.77937	0.98154	1.0044	0.00021799	0.000627197
GPL90	2	BIVARIATE_Z_FDR_OR	1750	96980	1385	23613	73367	365	0.79143	0.24348	0.018528	0.98478	0.78474	0.98159	1.0034	0.00038231	0.00104344
GPL90	2	GLL_Z_1_AND	1750	96980	318	84116	12864	1432	0.18171	0.86735	0.024124	0.98326	0.82897	0.97602	1.2735	6.3602e-09	0
GPL90	2	GLL_Z_1_OR	1750	96980	324	83813	13167	1426	0.18514	0.86423	0.024016	0.98327	0.82609	0.97613	1.2714	6.9583e-09	0
GPL90	2	GLL_Z_2_AND	1750	96980	83	94314	2666	1667	0.047429	0.97251	0.030193	0.98263	0.95297	0.96996	1.3594	2.8313e-06	1.35871e-05
GPL90	2	GLL_Z_2_OR	1750	96980	107	93387	3593	1643	0.061143	0.96295	0.028919	0.98271	0.93959	0.97123	1.3507	7.9257e-07	5.16176e-06
GPL90	2	GLL_Z_3_AND	1750	96980	42	95929	1051	1708	0.024	0.98916	0.038426	0.98251	0.97606	0.96173	1.3701	3.9103e-06	1.7441e-05
GPL90	2	GLL_Z_3_OR	1750	96980	70	95006	1974	1680	0.04	0.97965	0.034247	0.98262	0.96022	0.96591	1.3617	2.299e-07	0
Hughes1	2	BIVARIATE_Z_ALPHA	1769	97951	889	53247	44704	880	0.50254	0.54361	0.019499	0.98374	0.6751	0.98064	1.0995	6.8503e-05	0.000219176
Hughes1	2	BIVARIATE_Z_FDR_AND	1769	97951	728	63079	34872	1041	0.41153	0.64399	0.020449	0.98376	0.68778	0.97969	1.1427	1.0382e-06	5.16176e-06
Hughes1	2	BIVARIATE_Z_FDR_OR	1769	97951	786	59389	38562	983	0.44432	0.60631	0.019976	0.98372	0.68101	0.98016	1.1266	1.0549e-05	4.17405e-05
Hughes1	2	GLL_Z_1_AND	1769	97951	161	90984	6967	1608	0.091012	0.92887	0.022587	0.98263	0.91177	0.97757	1.3348	0.0011012	0.00255547
Hughes1	2	GLL_Z_1_OR	1769	97951	164	90712	7239	1605	0.092708	0.9261	0.022153	0.98261	0.9103	0.978	1.3339	0.0021726	0.00469368
Hughes1	2	GLL_Z_2_AND	1769	97951	40	96443	1508	1729	0.022612	0.9846	0.02584	0.98239	0.97751	0.97432	1.38	0.013156	0.0243681
Hughes1	2	GLL_Z_2_OR	1769	97951	59	95667	2284	1710	0.033352	0.97668	0.025181	0.98244	0.96693	0.97498	1.3728	0.0053576	0.0109024
Hughes1	2	GLL_Z_3_AND	1769	97951	22	97299	652	1747	0.012436	0.99334	0.032641	0.98236	0.98759	0.96752	1.3824	0.0052789	0.0107728
Hughes1	2	GLL_Z_3_OR	1769	97951	40	96515	1436	1729	0.022612	0.98534	0.0271	0.9824	0.9775	0.97306	1.3791	0.0063667	0.0126619
Hughes2	2	BIVARIATE_Z_ALPHA	1769	97951	808	59487	38464	961	0.45676	0.60731	0.020574	0.9841	0.67031	0.97955	1.12	3.6052e-08	0
Hughes2	2	BIVARIATE_Z_FDR_AND	1769	97951	610	71050	26901	1159	0.34483	0.72536	0.022173	0.98395	0.71041	0.97796	1.177	9.634e-11	0
Hughes2	2	BIVARIATE_Z_FDR_OR	1769	97951	654	67657	30294	1115	0.3697	0.69072	0.021132	0.98379	0.70209	0.979	1.1642	5.0263e-08	0
Hughes2	2	GLL_Z_1_AND	1769	97951	178	92121	5830	1591	0.10062	0.94048	0.029627	0.98302	0.90135	0.97052	1.3231	2.3297e-11	0
Hughes2	2	GLL_Z_1_OR	1769	97951	185	91840	6111	1584	0.10458	0.93761	0.029384	0.98305	0.89759	0.97076	1.3206	1.7736e-11	0
Hughes2	2	GLL_Z_2_AND	1769	97951	42	96770	1181	1727	0.023742	0.98794	0.034342	0.98247	0.97633	0.96582	1.3732	5.3875e-05	0.000174691
Hughes2	2	GLL_Z_2_OR	1769	97951	66	95913	2038	1703	0.037309	0.97919	0.031369	0.98255	0.96292	0.96879	1.3657	9.1939e-06	3.58977e-05
Hughes2	2	GLL_Z_3_AND	1769	97951	14	97406	545	1755	0.0079141	0.99444	0.025045	0.9823	0.9921	0.97512	1.391	0.12726	0.178673
Hughes2	2	GLL_Z_3_OR	1769	97951	45	96612	1339	1724	0.025438	0.98633	0.032514	0.98247	0.97466	0.96764	1.3732	0.00010427	0.00032448
Hu	2	BIVARIATE_Z_ALPHA	1769	97951	776	55782	42169	993	0.43867	0.56949	0.01807	0.98251	0.70741	0.98209	1.1311	0.25908	0.333059
Hu	2	BIVARIATE_Z_FDR_AND	1769	97951	591	65928	32023	1178	0.33409	0.67307	0.018121	0.98245	0.74184	0.98204	1.1864	0.27463	0.347997
Hu	2	BIVARIATE_Z_FDR_OR	1769	97951	652	62400	35551	1117	0.36857	0.63705	0.01801	0.98241	0.72831	0.98215	1.1675	0.32646	0.402061
Hu	2	GLL_Z_1_AND	1769	97951	108	92788	5163	1661	0.061051	0.94729	0.020489	0.98241	0.94043	0.97967	1.3569	0.069687	0.105659
Hu	2	GLL_Z_1_OR	1769	97951	110	92503	5448	1659	0.062182	0.94438	0.019791	0.98238	0.93947	0.98037	1.3566	0.12893	0.180656
Hu	2	GLL_Z_2_AND	1769	97951	30	96753	1198	1739	0.016959	0.98777	0.02443	0.98234	0.98312	0.97573	1.385	0.052149	0.0828249
Hu	2	GLL_Z_2_OR	1769	97951	36	96181	1770	1733	0.02035	0.98193	0.019934	0.9823	0.97982	0.98023	1.3857	0.26197	0.335589
Hu	2	GLL_Z_3_AND	1769	97951	17	97388	563	1752	0.0096099	0.99425	0.02931	0.98233	0.99041	0.97085	1.3868	0.032273	0.0553928
Hu	2	GLL_Z_3_OR	1769	97951	31	96814	1137	1738	0.017524	0.98839	0.026541	0.98236	0.98254	0.97362	1.3831	0.019181	0.0345258
Holstege3	2	BIVARIATE_Z_ALPHA	1785	98655	1355	22937	75718	430	0.7591	0.2325	0.017581	0.9816	0.80442	0.98259	1.0115	0.81508	0.872449
Holstege3	2	BIVARIATE_Z_FDR_AND	1785	98655	1296	26170	72485	489	0.72605	0.26527	0.017565	0.98166	0.78414	0.98261	1.0199	0.81148	0.871693
Holstege3	2	BIVARIATE_Z_FDR_OR	1785	98655	1312	24562	74093	473	0.73501	0.24897	0.017399	0.98111	0.79641	0.98278	1.0177	0.94576	0.982135
Holstege3	2	GLL_Z_1_AND	1785	98655	202	88534	10121	1583	0.11317	0.89741	0.019568	0.98243	0.89275	0.98059	1.322	0.08034	0.120627
Holstege3	2	GLL_Z_1_OR	1785	98655	213	88009	10646	1572	0.11933	0.89209	0.019615	0.98245	0.88726	0.98054	1.3179	0.069066	0.105172
Holstege3	2	GLL_Z_2_AND	1785	98655	52	96772	1883	1733	0.029132	0.98091	0.026873	0.98241	0.97106	0.97329	1.3746	0.0025796	0.00547815
Holstege3	2	GLL_Z_2_OR	1785	98655	77	95756	2899	1708	0.043137	0.97061	0.025874	0.98248	0.95731	0.97428	1.3655	0.00083896	0.00202398
Holstege3	2	GLL_Z_3_AND	1785	98655	29	97836	819	1756	0.016246	0.9917	0.034198	0.98237	0.98379	0.96596	1.3786	0.00078315	0.0019141
Holstege3	2	GLL_Z_3_OR	1785	98655	50	96878	1777	1735	0.028011	0.98199	0.027367	0.98241	0.97216	0.97279	1.3751	0.0021582	0.00467567
Holstege4	2	BIVARIATE_Z_ALPHA	1785	98655	1326	28702	69953	459	0.74286	0.29093	0.018603	0.98426	0.75425	0.98152	1.0145	0.00098814	0.00234316
Holstege4	2	BIVARIATE_Z_FDR_AND	1785	98655	1254	33098	65557	531	0.70252	0.33549	0.018769	0.98421	0.72806	0.98136	1.0253	0.00040322	0.0010923
Holstege4	2	BIVARIATE_Z_FDR_OR	1785	98655	1276	31207	67448	509	0.71485	0.31632	0.018567	0.98395	0.74076	0.98156	1.022	0.0027494	0.00577784
Holstege4	2	GLL_Z_1_AND	1785	98655	215	90885	7770	1570	0.12045	0.92124	0.026925	0.98302	0.88307	0.97322	1.3117	9.3937e-10	0
Holstege4	2	GLL_Z_1_OR	1785	98655	232	90425	8230	1553	0.12997	0.91658	0.027417	0.98312	0.87402	0.97273	1.3049	3.5068e-11	0
Holstege4	2	GLL_Z_2_AND	1785	98655	47	97368	1287	1738	0.026331	0.98695	0.035232	0.98246	0.97376	0.96493	1.3707	1.1122e-05	4.17405e-05
Holstege4	2	GLL_Z_2_OR	1785	98655	68	96475	2180	1717	0.038095	0.9779	0.030249	0.98251	0.96216	0.96991	1.3659	2.2441e-05	7.8e-05
Holstege4	2	GLL_Z_3_AND	1785	98655	30	98085	570	1755	0.016807	0.99422	0.05	0.98242	0.98321	0.95016	1.3672	6.0896e-07	5.16176e-06
Holstege4	2	GLL_Z_3_OR	1785	98655	58	97248	1407	1727	0.032493	0.98574	0.03959	0.98255	0.96761	0.96057	1.3633	2.4996e-08	0
